# Supplementary material for: Metabolic prediction of important agronomic traits in hybrid rice (Oryza sativa L.)
Source: Sci Rep. 2016 Feb 24;6:21732. doi: 10.1038/srep21732 (PMC4764848; doi:10.1038/srep21732)
Supplement: Supplementary Table S7 [file srep21732-s2.xls]

## Sheet: Hybrids
Hybrids phenotypes, relative heterosis, specific combining ability and corresponding metabolte data.
Traits	110080/610234	110080/9311K	110080/Balilla	110080/C418	110080/Liaoxing1	110080/Mianhui725	110080/R4115	110080/R465	110080/W1390	110080/W1394	110080/YB	610234/C418	610234/Liaoxing1	610234/Mianhui725	610234/W1390	610234/W1392	610234/W1394	610234/Wuyunjing8	9311K/610234	9311K/C418	9311K/JR2	9311K/Liaoxing1	9311K/Qianlijing	9311K/R4115	9311K/W1383	9311K/W1384	9311K/W1390	9311K/W1392	9311K/W1394	9311K/Wuyunjing8	9311K/YB	Balilla/610234	Balilla/9311K	Balilla/C418	Balilla/JR2	Balilla/Mianhui725	Balilla/R465	Balilla/W1383	Balilla/W1394	Balilla/YB	C418/Liaoxing1	C418/W1383	C418/W1384	C418/W1390	JR2/110080	JR2/610234	JR2/C418	JR2/Liaoxing1	JR2/R4115
YPP(g)	52.2579	39.9818	30.757	28.0577	29.1029	32.7803	23.5755	35.703	31.449	15.8641	57.0472	51.8148	40.9696	36.6981	21.7098	35.4436	13.3062	31.1316	54.8278	53.3072	59.85	47.3734	66.8732	65.3568	26.9561	44.1095	39.0106	32.2528	31.1571	30.7706	62.1045	25.196	54.4537	27.6455	32.7047	25.3967	28.1566	27.9396	24.4111	38.5388	34.9077	45.4076	33.6288	29.3551	21.5007	92.2388	51.3328	34.8723	58.061
MSPH(cm)	151.838	147.122	105.243	116.661	105.95	145.43	115.948	157.51	116.171	116.722	156.792	148.466	139.151	127.057	155.929	148.635	154.358	143.684	139.172	148.808	183.789	135.167	139.925	151.313	153.593	159.591	150.954	155.289	152.815	147.442	147.167	122.272	142.71	114.889	110.092	130.616	127.817	134.422	116.157	130.617	116.739	141.517	143.982	129.211	131.849	178.017	142.383	118.941	159.951
HD(d)	114.667	119	80.3333	94	83.3333	111.667	84.3333	110.333	86.6667	89.3333	109.333	84.3333	78	91.3333	118.667	115.667	127.333	124	103.333	87.3333	90	77	87.6667	83.6667	115.667	119.333	121.333	118	125.667	119	101	71.3333	80.6667	77	80.3333	71.3333	71	85.3333	71.3333	71	79	94.3333	100	94.3333	93	84	83	75	93.3333
LPH-YPP	3.16045	2.1831	1.44868	1.23378	1.31699	1.60976	0.876935	1.84245	1.50377	0.263003	3.54174	2.18195	0.200373	0.0752217	-0.266585	0.272518	-0.500077	0.95625	0.606406	2.2736	0.839741	0.228798	1.39273	1.13286	0.941909	0.167059	0.317882	0.157957	0.170591	0.933567	0.501029	0.254782	1.71184	0.697713	0.628725	0.264779	0.402224	1.01276	0.215693	0.919265	1.14369	2.27116	1.06515	0.802699	0.711752	1.83535	2.15235	0.0719481	0.894768
LPH-MSPH	0.602067	0.552312	0.128415	0.230907	0.117897	0.534457	0.223385	0.661919	0.225742	0.231556	0.654336	0.224823	0.147975	0.0481974	0.286391	0.226213	0.273432	0.610712	0.148149	0.16519	0.382317	0.0166163	0.178618	0.177361	0.198129	0.200313	0.180389	0.278478	0.221313	0.652831	0.235005	0.311001	0.530135	0.231837	0.180401	0.400467	0.370449	0.441273	0.24543	0.40047	-0.0859184	0.108095	0.127396	0.0117409	0.391161	0.468609	0.114881	-0.178526	0.244571
LPH-HD	-0.23741	-0.162866	0.133094	-0.0143885	0.100719	-0.205036	0.0899281	-0.190647	0.158576	0.159875	-0.179856	0.08	0.149091	0.00363636	-0.152104	-0.137705	-0.197492	-0.319149	-0.00977199	0.14658	0.120521	0.247557	0.143322	0.18241	-0.130293	-0.166124	-0.177994	-0.153094	-0.181818	-0.162866	0.0130293	0.221818	0.211726	0.0869565	0.139286	0.207407	0.177606	0.0339623	0.329154	0.123457	0.0632411	-0.0679245	-0.0135135	0.0841424	0.00357143	0.1	0.110714	0.196429	0
MPH-YPP	1.23844	0.473497	0.884587	0.945438	0.138761	0.230488	0.0913723	0.150237	0.491829	-0.190135	1.1154	1.05554	0.127345	-0.0194263	-0.318713	0.143641	-0.561915	0.244152	0.445918	0.838454	0.612358	0.180499	0.920104	0.806683	-0.0301573	0.109634	0.0941393	-0.07267	-0.0879586	0.0680298	0.495018	-0.0704425	0.762617	0.52049	0.24325	-0.164575	-0.190887	0.645383	0.0455201	0.254219	0.273153	2.0106	0.243682	0.279509	-0.0463701	1.76734	1.10313	-0.018847	0.838114
MPH-MSPH	0.405966	0.292055	0.119354	0.0486929	-0.115485	0.271935	0.0385155	0.381786	0.043478	0.0615937	0.46576	0.192854	0.0462322	-0.00392006	0.251942	0.224953	0.253223	0.365692	0.0951033	0.141741	0.310212	-0.0266936	0.111941	0.157376	0.176276	0.17833	0.157435	0.220722	0.184242	0.327329	0.167432	0.14017	0.261672	0.0398221	-0.0858367	0.149968	0.128769	0.213962	0.0637539	0.229744	-0.143206	0.106006	0.0840768	0.0110541	0.0880076	0.3245	0.0343749	-0.186397	0.158602
MPH-HD	-0.244123	-0.220513	0.0262626	-0.0621469	-0.0121457	-0.222628	0.0174757	-0.232775	0.11414	0.102178	-0.259117	0.0416667	0.0468432	-0.00550459	-0.219178	-0.196552	-0.286195	-0.335727	-0.0652921	0.0642857	0.0800681	0.116635	0.0259259	0.0772059	-0.213287	-0.187396	-0.181818	-0.156863	-0.204473	-0.212224	-0.101818	0.130081	0.0763359	0.0170213	0.0301811	0.12115	0.105042	-0.0622407	0.201493	0.073913	-0.010661	-0.0926641	-0.0928962	-0.00711744	0	0.0918919	0.065666	0.0927419	-0.0831721
BPH-YPP	0.53111	-0.0413707	0.531727	0.723027	-0.245112	-0.194973	-0.230634	-0.279	0.0624304	-0.403975	0.378798	0.518128	0.0626927	-0.0987593	-0.363922	0.0384672	-0.610139	-0.0878729	0.314585	0.278125	0.434999	0.135854	0.603393	0.567036	-0.353685	0.0575957	-0.064658	-0.226688	-0.252958	-0.262226	0.489056	-0.26178	0.305614	0.376771	0.00531837	-0.376302	-0.431395	0.391416	-0.0828613	-0.068541	-0.0945443	1.78849	-0.110242	-0.00830639	-0.339085	1.70252	0.577932	-0.0954623	0.784749
BPH-MSPH	0.252638	0.106536	0.110438	-0.0865305	-0.268251	0.0861176	-0.0978164	0.182469	-0.0915981	-0.0671462	0.315777	0.162512	-0.0389447	-0.0511003	0.219291	0.223695	0.233645	0.185374	0.0467429	0.119218	0.245257	-0.0664641	0.0524047	0.138059	0.155205	0.157138	0.135357	0.16796	0.149355	0.108939	0.106871	0.0087265	0.0733513	-0.100404	-0.254078	-0.0245151	-0.040449	0.048584	-0.0716662	0.0961193	-0.193737	0.103925	0.0439632	0.0103684	-0.106663	0.206145	-0.0352876	-0.194118	0.0837422
BPH-HD	-0.250909	-0.284173	-0.110599	-0.114625	-0.157407	-0.240741	-0.0675105	-0.277992	0.0647482	0.0359712	-0.349794	0	-0.0833333	-0.0148148	-0.294545	-0.261818	-0.389091	-0.352727	-0.127273	-0.0355731	0.0357143	-0.0694444	-0.128755	-0.0590717	-0.309434	-0.209459	-0.185668	-0.160656	-0.228013	-0.265957	-0.246914	0.0138249	-0.115207	-0.0645161	-0.110599	0.0138249	0.0184332	-0.179724	0.0138249	0.0184332	-0.0972222	-0.118577	-0.185771	-0.118577	-0.00359712	0.0836364	0.0158103	-0.0416667	-0.181435
YPP-SCA	11.2018	-3.55987	3.42236	-9.87828	-3.00628	-3.70654	-17.6844	-3.043	-0.15751	-14.9702	6.85857	4.7787	-0.239712	-8.88888	-18.9968	-5.78824	-26.6282	-3.5848	2.18596	3.78544	-0.693716	3.67847	6.65908	12.5112	-19.5665	0.199879	-4.18161	-11.4647	-11.2629	-6.43138	0.330116	-11.2388	15.5333	-5.66917	-11.6319	-6.46882	-5.96809	-2.37588	-1.80191	-7.02858	-3.18148	4.49086	-4.6751	-8.23139	-27.4572	34.1808	-3.60511	-14.2388	-0.200939
MSPH-SCA	15.6277	8.57729	-7.22243	-10.019	-11.3395	8.26436	-13.2465	16.2751	-14.5494	-17.2899	16.0992	6.60443	6.67954	-25.2911	10.0265	0.625603	5.16405	12.4457	-14.5548	4.61166	22.7206	0.360195	-9.1933	4.60214	2.89262	7.11192	2.7167	4.94496	1.28619	13.8682	-11.0428	-5.3754	12.7276	-3.22834	-24.8976	2.01326	-4.85615	9.80123	-9.29298	-1.51332	-6.20238	2.68144	3.36824	-7.16116	-11.7028	19.2828	-6.82016	-20.872	8.23309
HD-SCA	-13.5085	-13.5022	1.45619	-3.10026	2.21408	-12.7408	4.17425	-12.5388	19.0787	18.4511	-12.2473	7.06136	8.04236	8.0875	-12.4264	-9.1243	-19.0539	-19.5287	2.6594	8.40093	8.27051	13.3819	6.72569	9.67544	-7.49753	-8.26574	-10.7535	-7.11806	-13.0477	-10.1891	0.920538	10.9511	5.95738	-4.974	-5.77108	8.71882	7.92084	-0.872455	17.5774	7.21228	-3.2161	-0.762235	-3.53044	1.64848	0.435987	9.93094	0.672469	3.32014	-12.053
Mean-Metabolite	110080/610234	110080/9311K	110080/Balilla	110080/C418	110080/Liaoxing1	110080/Mianhui725	110080/R4115	110080/R465	110080/W1390	110080/W1394	110080/YB	610234/C418	610234/Liaoxing1	610234/Mianhui725	610234/W1390	610234/W1392	610234/W1394	610234/Wuyunjing8	9311K/610234	9311K/C418	9311K/JR2	9311K/Liaoxing1	9311K/Qianlijing	9311K/R4115	9311K/W1383	9311K/W1384	9311K/W1390	9311K/W1392	9311K/W1394	9311K/Wuyunjing8	9311K/YB	Balilla/610234	Balilla/9311K	Balilla/C418	Balilla/JR2	Balilla/Mianhui725	Balilla/R465	Balilla/W1383	Balilla/W1394	Balilla/YB	C418/Liaoxing1	C418/W1383	C418/W1384	C418/W1390	JR2/110080	JR2/610234	JR2/C418	JR2/Liaoxing1	JR2/R4115
Analyte 1	-8.47019	-8.56022	-8.47562	-8.49766	-8.49393	-8.57177	-8.48378	-8.43049	-8.39219	-8.5088	-8.53589	-8.38776	-8.38404	-8.46188	-8.28229	-8.39262	-8.39891	-8.47128	-8.45032	-8.47779	-8.52656	-8.47406	-8.41799	-8.46391	-8.55583	-8.53663	-8.37232	-8.48264	-8.48893	-8.56131	-8.51602	-8.36573	-8.45575	-8.3932	-8.44197	-8.46731	-8.32603	-8.47124	-8.40434	-8.43143	-8.4115	-8.49327	-8.47408	-8.30976	-8.54643	-8.43654	-8.464	-8.46027	-8.45012
Analyte 2	-7.21553	-7.26391	-7.20846	-7.18916	-7.20686	-7.3057	-7.22892	-7.17692	-7.09782	-7.2068	-7.26333	-7.09223	-7.10992	-7.20876	-7.00088	-7.1396	-7.10987	-7.20188	-7.16697	-7.14061	-7.2342	-7.1583	-7.11422	-7.18037	-7.24861	-7.24382	-7.04926	-7.18798	-7.15824	-7.25026	-7.21477	-7.11153	-7.15991	-7.08516	-7.17875	-7.2017	-7.07292	-7.19316	-7.1028	-7.15933	-7.08356	-7.17386	-7.16908	-6.97451	-7.28275	-7.18582	-7.15945	-7.17715	-7.19921
Analyte 3	-8.3616	-8.20726	-8.12584	-8.09806	-8.15248	-8.25234	-8.18307	-8.10574	-8.05842	-8.14531	-8.20044	-8.19462	-8.24904	-8.3489	-8.15498	-8.46356	-8.24187	-8.36225	-8.30381	-8.04028	-8.17874	-8.09469	-8.04475	-8.12528	-8.33633	-8.18683	-8.00064	-8.30922	-8.08753	-8.20791	-8.14266	-8.2224	-8.06806	-7.95887	-8.09732	-8.11314	-7.96654	-8.25491	-8.00611	-8.06124	-7.9855	-8.22713	-8.07764	-7.89145	-8.23652	-8.33308	-8.06955	-8.12396	-8.15455
Analyte 4	-10.5202	-10.685	-10.6197	-10.501	-10.6587	-10.67	-10.6509	-10.6914	-10.5114	-10.5876	-10.667	-10.3779	-10.5356	-10.5469	-10.3883	-10.3165	-10.4646	-10.5866	-10.5619	-10.5428	-10.7369	-10.7004	-10.5893	-10.6926	-10.7125	-10.7648	-10.5531	-10.4813	-10.6294	-10.7514	-10.7087	-10.4966	-10.6614	-10.4775	-10.6716	-10.6465	-10.6679	-10.6472	-10.5641	-10.6434	-10.5164	-10.5285	-10.5808	-10.3692	-10.6952	-10.5721	-10.553	-10.7106	-10.7028
Analyte 5	-5.13724	-4.99202	-4.93631	-4.97799	-4.96621	-5.05169	-4.97872	-4.92647	-4.8377	-4.89534	-4.96566	-5.07951	-5.06773	-5.15321	-4.93922	-5.13038	-4.99686	-5.12215	-5.09354	-4.93429	-5.00779	-4.92251	-4.81863	-4.93502	-5.07718	-5.03987	-4.794	-4.98517	-4.85164	-4.97693	-4.92196	-5.03783	-4.89261	-4.87859	-4.95208	-4.95229	-4.82707	-5.02148	-4.79593	-4.86625	-4.90849	-5.06316	-5.02584	-4.77998	-5.05149	-5.15301	-4.99376	-4.98198	-4.99449
Analyte 6	-9.99631	-10.0525	-9.80184	-9.95359	-9.84254	-10.0023	-9.97779	-9.88076	-10.0481	-9.83684	-10.163	-9.95159	-9.84054	-10.0003	-10.0461	-9.99468	-9.83484	-10.0159	-10.0505	-10.0078	-10.0431	-9.89677	-9.95185	-10.032	-10.1477	-10.0295	-10.1024	-10.0509	-9.89107	-10.0722	-10.2173	-9.79984	-9.85607	-9.75712	-9.7924	-9.80584	-9.68429	-9.897	-9.64037	-9.96657	-9.79782	-10.0487	-9.93059	-10.0034	-9.98887	-9.98687	-9.94415	-9.8331	-9.96836
Analyte 7	-8.97896	-9.42764	-9.50061	-8.76075	-9.11491	-9.49796	-9.27747	-9.29896	-9.21679	-9.55221	-9.53604	-8.05113	-8.40529	-8.78834	-8.50717	-8.87634	-8.84259	-8.7629	-8.71802	-8.49981	-9.32853	-8.85397	-9.06316	-9.01652	-9.18157	-9.36566	-8.95585	-9.32501	-9.29127	-9.21158	-9.27509	-8.79099	-9.23967	-8.57278	-9.4015	-9.30999	-9.11099	-9.25454	-9.36424	-9.34807	-8.18708	-8.51468	-8.69877	-8.28896	-9.58947	-8.87985	-8.66165	-9.0158	-9.17836
Analyte 8	-4.44684	-4.29939	-4.66941	-4.43811	-4.70244	-4.68604	-4.62041	-4.20172	-4.32511	-4.33611	-3.96885	-4.36903	-4.63337	-4.61697	-4.25604	-4.1523	-4.26704	-4.31293	-4.23032	-4.22158	-4.5756	-4.48592	-4.25389	-4.40389	-4.28153	-4.41402	-4.10859	-4.00485	-4.11959	-4.16548	-3.75232	-4.60034	-4.45289	-4.5916	-4.94561	-4.83954	-4.35522	-4.65155	-4.48961	-4.12234	-4.62464	-4.42024	-4.55273	-4.2473	-4.79212	-4.72305	-4.71431	-4.97865	-4.89661
Analyte 9	-5.55122	-4.9954	-5.0764	-5.32033	-5.516	-5.47733	-5.55834	-5.42361	-5.3672	-5.85606	-4.92418	-5.48092	-5.67659	-5.63792	-5.5278	-5.04651	-6.01665	-5.79797	-5.15599	-4.9251	-4.95909	-5.12077	-4.91372	-5.16311	-4.8878	-4.9351	-4.97198	-4.49069	-5.46083	-5.24214	-4.52895	-5.23699	-4.68117	-5.0061	-5.04009	-5.1631	-5.10938	-4.9688	-5.54184	-4.60995	-5.4457	-5.21273	-5.26003	-5.2969	-5.35432	-5.51491	-5.28401	-5.47968	-5.52202
Analyte 10	-10.0713	-10.0597	-10.1033	-10.2277	-10.4004	-10.4736	-10.4034	-10.1114	-10.3077	-10.2134	-10.5085	-10.2341	-10.4068	-10.48	-10.3141	-10.018	-10.2198	-10.3777	-10.066	-10.2224	-10.4243	-10.3951	-10.3569	-10.398	-10.2527	-10.21	-10.3024	-10.0063	-10.2081	-10.366	-10.5032	-10.1096	-10.0979	-10.266	-10.4678	-10.5119	-10.1496	-10.2963	-10.2517	-10.5468	-10.5631	-10.4208	-10.378	-10.4704	-10.4296	-10.4359	-10.5923	-10.765	-10.768
Analyte 11	-9.47099	-9.38195	-9.36658	-9.41479	-9.34564	-9.71417	-9.40317	-9.80421	-9.17994	-8.80822	-9.50546	-9.59737	-9.52822	-9.89676	-9.36253	-9.33391	-8.9908	-9.40621	-9.56453	-9.50833	-9.36759	-9.43918	-8.98808	-9.49671	-9.27785	-9.43543	-9.27348	-9.24486	-8.90176	-9.31716	-9.599	-9.54917	-9.46012	-9.49296	-9.35222	-9.79235	-9.88238	-9.26249	-8.88639	-9.58363	-9.47202	-9.3107	-9.46827	-9.30632	-9.27405	-9.45663	-9.40043	-9.33128	-9.38881
Analyte 12	-9.89846	-10.0733	-9.80739	-10.2589	-9.9041	-9.92343	-10.1937	-9.52634	-9.65981	-10.4226	-10.5493	-9.94574	-9.5909	-9.61024	-9.34661	-9.71862	-10.1094	-9.70518	-9.76008	-10.1206	-9.678	-9.76573	-10.0131	-10.0554	-10.0284	-9.80857	-9.52144	-9.89345	-10.2843	-9.88	-10.4109	-9.49419	-9.66902	-9.85467	-9.41212	-9.51917	-9.12208	-9.76251	-10.0184	-10.145	-9.95138	-10.2141	-9.99422	-9.70709	-9.81638	-9.50318	-9.86366	-9.50882	-9.79846
Analyte 13	-10.4188	-10.6358	-10.6453	-10.5534	-10.6865	-10.7129	-10.4998	-10.5022	-10.556	-10.3251	-10.6028	-10.5114	-10.6445	-10.6709	-10.514	-10.5692	-10.2831	-10.4485	-10.5938	-10.7284	-10.7958	-10.8615	-10.6423	-10.6748	-10.7101	-10.6552	-10.731	-10.7862	-10.5001	-10.6655	-10.7778	-10.6032	-10.8202	-10.7378	-10.8052	-10.8973	-10.6866	-10.7195	-10.5095	-10.7872	-10.7791	-10.6277	-10.5728	-10.6486	-10.6208	-10.5788	-10.7134	-10.8465	-10.6598
Analyte 14	-11.3765	-11.5544	-11.1196	-10.9559	-11.3006	-11.3958	-11.0576	-11.0116	-10.97	-10.9816	-11.1087	-11.347	-11.6917	-11.7869	-11.3612	-11.517	-11.3727	-11.3323	-11.9455	-11.5249	-11.9306	-11.8695	-11.4494	-11.6265	-11.879	-11.5227	-11.539	-11.6948	-11.5505	-11.5102	-11.6777	-11.5108	-11.6886	-11.0901	-11.4959	-11.5301	-11.1459	-11.4443	-11.1158	-11.243	-11.2711	-11.2806	-10.9242	-10.9406	-11.3616	-11.7528	-11.3322	-11.6768	-11.4338
Analyte 15	-4.0088	-3.88985	-3.90108	-3.92632	-3.96585	-3.96771	-3.93825	-3.86183	-3.75	-3.83794	-3.9179	-3.94873	-3.98826	-3.99011	-3.7724	-4.03982	-3.86035	-3.97033	-3.91226	-3.82978	-3.80449	-3.86931	-3.77792	-3.84171	-3.89409	-3.88277	-3.65346	-3.92088	-3.7414	-3.85139	-3.82137	-3.92348	-3.80454	-3.84101	-3.81571	-3.88239	-3.77651	-3.90532	-3.75263	-3.83259	-3.90578	-3.93056	-3.91924	-3.68993	-3.90103	-3.92343	-3.84096	-3.88049	-3.85289
Analyte 16	-9.34837	-9.08627	-9.18464	-9.27459	-8.95673	-8.99748	-9.02036	-8.82594	-8.52733	-8.68765	-8.99855	-9.45452	-9.13667	-9.17742	-8.70726	-9.29508	-8.86758	-9.17273	-9.26621	-9.19242	-9.12705	-8.87457	-8.76824	-8.9382	-9.06186	-9.1964	-8.44517	-9.03298	-8.60549	-8.91064	-8.91639	-9.36458	-9.10248	-9.29079	-9.22542	-9.01369	-8.84214	-9.16023	-8.70385	-9.01476	-9.06289	-9.25017	-9.38471	-8.63348	-9.20922	-9.38915	-9.31537	-8.99752	-9.06114
Analyte 17	-7.8207	-6.77387	-6.81864	-7.68953	-7.56754	-7.39239	-7.43192	-7.47408	-7.51781	-7.71027	-7.04022	-8.41207	-8.29009	-8.11493	-8.24036	-8.00054	-8.43281	-7.23172	-7.49642	-7.36524	-6.84172	-7.24326	-7.15317	-7.10763	-7.20738	-6.79854	-7.19353	-6.95371	-7.38598	-6.18489	-6.71594	-7.54118	-6.49435	-7.41001	-6.88649	-7.11287	-7.19456	-7.25215	-7.43075	-6.76071	-8.15891	-8.12304	-7.71419	-8.10919	-7.16601	-7.88855	-7.75738	-7.63539	-7.49977
Analyte 18	-9.15681	-8.99269	-9.17924	-9.10844	-9.34267	-9.28558	-9.43639	-8.97831	-9.13129	-8.99492	-8.90567	-9.14755	-9.38178	-9.3247	-9.1704	-8.96593	-9.03404	-9.1369	-9.03181	-8.98343	-9.2021	-9.21767	-9.13797	-9.31139	-9.05864	-9.19779	-9.00629	-8.80181	-8.86992	-8.97279	-8.78067	-9.21836	-9.05424	-9.16998	-9.38865	-9.34713	-9.03986	-9.24519	-9.05647	-8.96722	-9.33341	-9.17438	-9.31353	-9.12203	-9.3271	-9.36621	-9.31784	-9.55207	-9.6458
Analyte 19	-7.73168	-7.40147	-7.4068	-7.47229	-7.50301	-7.47174	-7.48133	-7.36461	-7.27437	-7.36563	-7.43532	-7.72704	-7.75777	-7.72649	-7.52912	-7.91916	-7.62038	-7.71194	-7.65622	-7.39682	-7.33645	-7.42755	-7.33936	-7.40587	-7.55997	-7.4187	-7.19891	-7.58894	-7.29017	-7.38173	-7.35986	-7.66156	-7.33134	-7.40216	-7.34178	-7.40161	-7.29448	-7.56531	-7.29551	-7.3652	-7.49837	-7.63079	-7.48951	-7.26972	-7.41191	-7.66666	-7.40727	-7.43799	-7.41631
Analyte 20	-8.42224	-8.43494	-8.41104	-8.41728	-8.42498	-8.43398	-8.37537	-8.43282	-8.28286	-8.3628	-8.55976	-8.33037	-8.33807	-8.34707	-8.19595	-8.49669	-8.27589	-8.46895	-8.34803	-8.34307	-8.22001	-8.35077	-8.27681	-8.30116	-8.4095	-8.30216	-8.20865	-8.50939	-8.28859	-8.48165	-8.48555	-8.32413	-8.33683	-8.31917	-8.19611	-8.33587	-8.3347	-8.3856	-8.26469	-8.46165	-8.33311	-8.39184	-8.2845	-8.19099	-8.29422	-8.20731	-8.20235	-8.21005	-8.16044
Analyte 21	-9.41939	-9.21361	-9.42955	-9.2961	-9.57199	-9.44327	-9.55319	-9.21838	-9.3139	-9.21592	-9.21033	-9.32332	-9.5992	-9.47049	-9.34112	-9.2846	-9.24313	-9.4285	-9.24083	-9.11754	-9.2468	-9.39343	-9.31194	-9.37463	-9.20671	-9.29107	-9.13535	-9.07883	-9.03736	-9.22273	-9.03177	-9.45676	-9.25099	-9.33348	-9.46273	-9.48065	-9.25575	-9.42264	-9.25329	-9.24771	-9.47592	-9.2892	-9.37356	-9.21784	-9.42536	-9.45258	-9.32929	-9.60518	-9.58638
Analyte 22	-9.47131	-9.35212	-9.32685	-9.49598	-9.38575	-9.34338	-9.24099	-9.5184	-9.25299	-9.33716	-9.89917	-9.55143	-9.44119	-9.39882	-9.30843	-9.74978	-9.3926	-9.65148	-9.40756	-9.43224	-9.06232	-9.322	-9.24456	-9.17724	-9.33495	-9.19859	-9.18924	-9.63059	-9.27342	-9.53229	-9.83543	-9.3823	-9.26311	-9.40697	-9.03705	-9.25437	-9.42939	-9.30968	-9.24815	-9.81016	-9.46587	-9.47881	-9.34245	-9.3331	-9.12607	-9.18151	-9.20618	-9.09595	-8.95119
Analyte 23	-10.4035	-10.0874	-10.4612	-10.3843	-10.5853	-10.3459	-10.3534	-10.1584	-10.1466	-10.2933	-10.1157	-10.4125	-10.6135	-10.374	-10.1748	-10.3322	-10.3214	-10.3272	-10.1156	-10.0964	-10.1355	-10.2974	-10.0487	-10.0655	-10.03	-10.0726	-9.85873	-10.0161	-10.0054	-10.0112	-9.82784	-10.4893	-10.1733	-10.4702	-10.5092	-10.4318	-10.2442	-10.4038	-10.3791	-10.2016	-10.5943	-10.3269	-10.3695	-10.1556	-10.4234	-10.4515	-10.4324	-10.6334	-10.4015
Analyte 24	-9.29286	-9.20765	-9.28431	-9.59764	-9.38978	-9.18755	-9.21639	-9.21964	-8.89617	-8.99375	-9.51577	-9.33885	-9.131	-8.92876	-8.63738	-9.2694	-8.73496	-9.19864	-8.94886	-9.25364	-8.94786	-9.04578	-8.71212	-8.87239	-8.75416	-9.00661	-8.55217	-9.18419	-8.64975	-9.11343	-9.17177	-9.02552	-8.94031	-9.3303	-9.02452	-8.92021	-8.95231	-8.83082	-8.72641	-9.24844	-9.43578	-9.14415	-9.3966	-8.94216	-9.29185	-9.03307	-9.33785	-9.12999	-8.9566
Analyte 25	-11.3603	-11.0815	-11.3489	-11.3039	-11.3872	-11.1982	-11.0963	-10.9792	-10.9168	-10.8464	-10.999	-11.3696	-11.4529	-11.2639	-10.9825	-11.2188	-10.9121	-11.2817	-11.1472	-11.0907	-11.1034	-11.174	-10.9945	-10.8831	-10.9057	-10.9787	-10.7037	-10.9399	-10.6333	-11.0029	-10.7858	-11.4146	-11.1358	-11.3582	-11.3709	-11.2525	-11.0335	-11.1732	-10.9007	-11.0533	-11.3965	-11.1282	-11.2012	-10.9261	-11.3165	-11.3822	-11.3258	-11.4091	-11.1182
Analyte 26	-7.12749	-7.03454	-7.03617	-7.19065	-7.03615	-6.99568	-6.85988	-7.23499	-6.85274	-7.02023	-7.50393	-7.21593	-7.06143	-7.02096	-6.87802	-7.51671	-7.04551	-7.29405	-7.05982	-7.12298	-6.71699	-6.96848	-6.82242	-6.79221	-6.95317	-6.86257	-6.78507	-7.42375	-6.95256	-7.2011	-7.43626	-7.06145	-6.9685	-7.12461	-6.71862	-6.92964	-7.16895	-6.9548	-6.95419	-7.43789	-7.12458	-7.10928	-7.01868	-6.94118	-6.78466	-6.80995	-6.8731	-6.7186	-6.54234
Analyte 27	-3.51558	-3.386	-3.40398	-3.80438	-3.71029	-3.61031	-3.70353	-3.46986	-3.59758	-3.28268	-3.53594	-3.7367	-3.6426	-3.54262	-3.52989	-3.53186	-3.21499	-3.55937	-3.31831	-3.60711	-3.24661	-3.51301	-3.30503	-3.50626	-3.25194	-3.43874	-3.4003	-3.40228	-3.08541	-3.42978	-3.33866	-3.33629	-3.2067	-3.62509	-3.26459	-3.43102	-3.29057	-3.26992	-3.10339	-3.35665	-3.9314	-3.67033	-3.85713	-3.81869	-3.44388	-3.3762	-3.665	-3.5709	-3.56414
2-hydroxypyridine	-8.75205	-8.50949	-8.67097	-8.76217	-8.67299	-8.74778	-8.48329	-8.67092	-8.54705	-8.55473	-8.67385	-8.86051	-8.77134	-8.84613	-8.64539	-8.9898	-8.65308	-8.83314	-8.60784	-8.61795	-8.36104	-8.52878	-8.39344	-8.33908	-8.47759	-8.54313	-8.40284	-8.74725	-8.41052	-8.59058	-8.52964	-8.76932	-8.52676	-8.77943	-8.52252	-8.76505	-8.68818	-8.63907	-8.572	-8.69112	-8.78145	-8.73026	-8.7958	-8.65551	-8.50526	-8.6036	-8.61372	-8.52454	-8.33484
Analyte 28	-5.277	-5.28581	-5.59952	-5.57271	-5.28698	-5.10294	-5.40877	-5.10883	-4.95628	-5.17639	-5.35471	-5.31295	-5.02722	-4.84318	-4.69652	-5.21069	-4.91663	-4.70176	-5.02605	-5.32176	-5.0932	-5.03603	-5.20946	-5.15782	-5.27008	-4.59551	-4.70533	-5.2195	-4.92544	-4.71057	-5.10376	-5.33976	-5.34857	-5.63547	-5.40691	-5.1657	-5.1716	-5.58379	-5.23915	-5.41747	-5.32292	-5.55698	-4.88241	-4.99223	-5.34415	-5.08439	-5.3801	-5.09437	-5.21616
Analyte 29	-5.33841	-2.92814	-4.12318	-4.16466	-5.46704	-2.85483	-3.83517	-4.68341	-3.50667	-4.18873	-4.38396	-6.24223	-7.54461	-4.9324	-5.58425	-4.80722	-6.26631	-4.34782	-5.00572	-3.83197	-3.68292	-5.13435	-4.97817	-3.50248	-3.6603	-3.0365	-3.17399	-2.39695	-3.85605	-1.93756	-4.05128	-6.20076	-3.7905	-5.02701	-4.87796	-3.71718	-5.54576	-4.85534	-5.05109	-5.24631	-6.37086	-4.89681	-4.27301	-4.4105	-4.01561	-6.09319	-4.91944	-6.22181	-4.58994
Analyte 30	-5.27392	-5.2649	-5.19375	-5.33548	-5.2949	-5.27536	-5.37579	-5.22574	-5.19482	-5.12458	-5.28126	-5.32733	-5.28675	-5.26721	-5.18666	-5.27795	-5.11642	-5.27237	-5.25674	-5.31831	-5.24871	-5.27773	-5.22781	-5.35862	-5.26897	-5.33138	-5.17764	-5.26893	-5.1074	-5.26335	-5.26408	-5.1856	-5.17658	-5.24716	-5.17756	-5.18704	-5.13742	-5.19783	-5.03626	-5.19294	-5.34831	-5.33956	-5.40197	-5.24823	-5.26588	-5.25773	-5.31929	-5.27871	-5.3596
Analyte 31	-10.3271	-10.1344	-10.4195	-10.2325	-10.4567	-10.3355	-10.4224	-10.0921	-10.1688	-10.2974	-10.072	-10.2566	-10.4808	-10.3595	-10.1929	-10.2105	-10.3215	-10.2879	-10.1584	-10.0639	-10.2204	-10.2881	-10.1279	-10.2537	-10.1505	-10.1935	-10.0002	-10.0178	-10.1288	-10.0952	-9.90336	-10.4436	-10.2509	-10.349	-10.5055	-10.452	-10.2086	-10.4356	-10.4139	-10.1885	-10.3862	-10.2486	-10.2916	-10.0983	-10.389	-10.4131	-10.3185	-10.5427	-10.5084
2-hydroxypyridine	-3.00588	-2.91705	-3.043	-3.12854	-3.08269	-3.02801	-2.93753	-2.98349	-2.95401	-2.99172	-3.02033	-3.05872	-3.01287	-2.9582	-2.88419	-3.08564	-2.92191	-3.03825	-2.84723	-2.96989	-2.76082	-2.92404	-2.68924	-2.77889	-2.87506	-2.78026	-2.79536	-2.99681	-2.83308	-2.94942	-2.86168	-2.97318	-2.88435	-3.09584	-2.88677	-2.99532	-2.9508	-3.00101	-2.95903	-2.98763	-3.13553	-3.08655	-2.99175	-3.00685	-2.91947	-2.84965	-2.97231	-2.92646	-2.78131
Analyte 32	-8.80356	-8.58739	-8.6253	-8.65511	-8.68364	-8.52616	-8.80654	-8.76364	-8.50242	-8.55751	-8.84685	-8.76678	-8.79532	-8.63784	-8.61409	-8.99306	-8.66918	-8.92394	-8.69906	-8.55062	-8.38922	-8.57915	-8.60344	-8.70205	-8.492	-8.46862	-8.39793	-8.7769	-8.45302	-8.70778	-8.74236	-8.73697	-8.52081	-8.58852	-8.42712	-8.45958	-8.69705	-8.52991	-8.49092	-8.78026	-8.64687	-8.55972	-8.53634	-8.46564	-8.49371	-8.60538	-8.45693	-8.48547	-8.60836
Analyte 33	-2.61439	0.144835	-1.75347	-1.94644	-2.81748	-0.288827	-0.671053	-1.99931	-0.785662	-1.31667	-0.932069	-4.41898	-5.29002	-2.76137	-3.2582	-2.56289	-3.78921	-1.98412	-2.32771	-1.65975	-1.25228	-2.5308	-2.68503	-0.384372	-1.36871	-0.137178	-0.498981	0.196335	-1.02999	0.775099	-0.645388	-4.22601	-1.46679	-3.55806	-3.15058	-1.90045	-3.61094	-3.26701	-2.92829	-2.54369	-4.62207	-3.45998	-2.22845	-2.59025	-1.53896	-4.0115	-3.34355	-4.21459	-2.06816
Analyte 34	-10.6599	-10.204	-10.3042	-10.3507	-10.4096	-10.2875	-10.385	-10.2838	-9.91682	-10.1405	-10.3526	-10.5854	-10.6444	-10.5222	-10.1516	-10.5927	-10.3753	-10.4722	-10.4387	-10.1295	-9.91796	-10.1884	-10.1224	-10.1638	-10.0746	-10.0268	-9.69566	-10.1367	-9.91938	-10.0163	-10.1314	-10.539	-10.083	-10.2297	-10.0182	-10.1665	-10.1628	-10.1748	-10.0196	-10.2316	-10.3351	-10.2213	-10.1735	-9.84236	-10.1391	-10.3739	-10.0647	-10.1236	-10.099
Pyruvic acid	-7.65269	-7.22382	-7.96314	-7.81387	-7.80189	-7.85817	-7.62809	-7.76053	-7.94151	-7.38046	-7.60279	-7.85986	-7.84787	-7.90415	-7.98749	-7.76697	-7.42645	-7.6388	-7.2698	-7.43099	-7.04115	-7.419	-7.44455	-7.2452	-7.4226	-7.19367	-7.55862	-7.3381	-6.99758	-7.20993	-7.2199	-8.00913	-7.58026	-8.17031	-7.78047	-8.2146	-8.11697	-8.16192	-7.7369	-7.95922	-8.00906	-8.01265	-7.78373	-8.14867	-7.42403	-7.47001	-7.6312	-7.61922	-7.44541
Analyte 35	-7.1477	-7.55284	-6.7527	-7.1603	-7.20874	-6.82329	-7.70615	-6.90149	-6.89071	-6.95844	-7.15536	-7.27316	-7.32161	-6.93615	-7.00357	-6.70649	-7.07131	-7.06969	-7.66571	-7.67831	-7.88282	-7.72675	-8.00418	-8.22416	-7.67526	-7.77354	-7.40872	-7.11164	-7.47645	-7.47484	-7.67337	-6.86556	-7.27071	-6.87816	-7.08267	-6.54115	-6.61936	-6.87512	-6.67631	-6.87322	-7.33421	-7.28272	-7.38099	-7.01617	-7.36481	-7.47767	-7.49027	-7.53872	-8.03613
lactic acid	-10.1026	-10.453	-10.1417	-10.6395	-10.2353	-10.306	-10.5332	-10.0901	-10.0199	-9.96028	-10.5577	-10.2135	-9.80932	-9.88001	-9.59394	-9.58459	-9.53431	-9.66448	-10.027	-10.5639	-10.6894	-10.1596	-10.1837	-10.4575	-10.0584	-10.0082	-9.94426	-9.93492	-9.88464	-10.0148	-10.4821	-9.71576	-10.0661	-10.2526	-10.3782	-9.91911	-9.70321	-9.74722	-9.57341	-10.1709	-10.3462	-10.245	-10.1948	-10.1308	-10.765	-10.3391	-10.876	-10.4717	-10.7696
lactic acid	-5.5479	-5.77597	-5.71001	-5.57319	-5.61567	-5.64568	-5.7329	-5.45817	-5.48082	-5.74076	-5.7218	-5.36003	-5.40251	-5.43252	-5.26766	-5.41571	-5.5276	-5.4614	-5.56281	-5.58809	-5.76272	-5.63058	-5.7233	-5.74781	-5.83047	-5.64631	-5.49572	-5.64377	-5.75567	-5.68946	-5.73671	-5.49686	-5.72492	-5.52214	-5.69677	-5.59464	-5.40713	-5.76452	-5.68972	-5.67076	-5.4278	-5.62769	-5.44353	-5.29294	-5.74781	-5.53466	-5.55994	-5.60243	-5.71966
Analyte 36	-9.76712	-9.77049	-9.84027	-9.89545	-9.90934	-9.90336	-9.93597	-9.74033	-9.65725	-9.7415	-9.88673	-9.81532	-9.82921	-9.82323	-9.57712	-9.85012	-9.66137	-9.73725	-9.69037	-9.8187	-9.73692	-9.83259	-9.74801	-9.85921	-10.018	-9.76241	-9.58049	-9.8535	-9.66475	-9.74062	-9.80997	-9.76014	-9.76351	-9.88847	-9.8067	-9.89638	-9.73335	-10.0878	-9.73452	-9.87975	-9.95755	-10.143	-9.88736	-9.70545	-9.81368	-9.73355	-9.86188	-9.87577	-9.90239
Analyte 37	-10.4297	-10.5751	-10.5285	-10.4125	-10.5607	-10.7477	-10.6353	-10.545	-10.4791	-10.6062	-10.6898	-10.2107	-10.3589	-10.5459	-10.2773	-10.467	-10.4044	-10.377	-10.3733	-10.3562	-10.5257	-10.5043	-10.5387	-10.5789	-10.4623	-10.5884	-10.4228	-10.6125	-10.5499	-10.5224	-10.6335	-10.3267	-10.4722	-10.3096	-10.479	-10.6447	-10.442	-10.4157	-10.5032	-10.5868	-10.3418	-10.2997	-10.4258	-10.2602	-10.582	-10.3802	-10.3631	-10.5112	-10.5858
lactic acid	-5.15482	-5.44644	-5.47265	-5.47708	-5.46407	-5.45573	-5.46044	-5.3767	-5.23463	-5.10607	-5.48407	-5.17093	-5.15792	-5.14958	-4.92848	-5.21905	-4.79992	-5.39869	-5.14029	-5.46255	-5.16504	-5.44954	-5.4148	-5.44591	-5.15425	-5.45087	-5.2201	-5.51067	-5.09154	-5.69031	-5.46954	-5.1665	-5.45812	-5.48876	-5.19125	-5.46741	-5.38838	-5.18046	-5.11775	-5.49575	-5.48017	-5.18489	-5.4815	-5.25074	-5.17957	-4.87342	-5.19568	-5.18267	-5.17904
Analyte 38	-6.93783	-6.58335	-6.66202	-6.61362	-6.71085	-6.73921	-6.83327	-6.40535	-6.43215	-6.22553	-6.62809	-7.00648	-7.10371	-7.13207	-6.82501	-6.91523	-6.61839	-6.89015	-6.97621	-6.652	-6.74039	-6.74922	-7.25451	-6.87165	-6.46373	-6.89466	-6.47052	-6.56075	-6.26391	-6.53567	-6.66647	-7.05488	-6.70039	-6.73066	-6.81906	-6.85626	-6.52239	-6.5424	-6.34258	-6.74514	-6.77949	-6.494	-6.92492	-6.50079	-6.70201	-7.09487	-6.77066	-6.86789	-6.99031
glycolic acid	-8.70103	-8.48658	-8.48159	-8.4285	-8.39694	-8.60686	-8.5042	-8.48382	-8.40677	-8.22857	-8.77625	-8.56637	-8.5348	-8.74472	-8.54463	-8.74014	-8.36643	-8.69191	-8.62444	-8.35191	-8.31718	-8.32035	-8.52262	-8.42761	-8.40795	-8.31936	-8.33018	-8.52569	-8.15197	-8.47746	-8.69966	-8.61945	-8.405	-8.34692	-8.31219	-8.52528	-8.40223	-8.40296	-8.14698	-8.69466	-8.26227	-8.34988	-8.26128	-8.27211	-8.39377	-8.53164	-8.25911	-8.22754	-8.33481
Analyte 39	-9.50171	-9.56752	-9.39461	-9.62394	-9.59969	-9.41404	-9.91297	-9.4425	-9.50156	-9.4963	-9.6741	-9.45925	-9.435	-9.24935	-9.33687	-9.29369	-9.33161	-9.46692	-9.40283	-9.52506	-9.37666	-9.50082	-9.55227	-9.8141	-9.50528	-9.57762	-9.40268	-9.3595	-9.39742	-9.53273	-9.57522	-9.22992	-9.29573	-9.35215	-9.20375	-9.14225	-9.17071	-9.33237	-9.22451	-9.40231	-9.55723	-9.5617	-9.63404	-9.4591	-9.47554	-9.31085	-9.43308	-9.40883	-9.72211
Analyte 40	-7.01011	-6.9793	-6.98908	-7.31816	-7.19338	-7.04708	-7.35697	-7.00829	-6.91981	-7.04503	-7.07108	-7.21398	-7.08921	-6.94291	-6.81564	-6.98882	-6.94086	-7.01504	-6.87513	-7.18318	-6.9441	-7.05841	-6.84388	-7.222	-6.96842	-7.0811	-6.78484	-6.95801	-6.91005	-6.98423	-6.93611	-6.88491	-6.85411	-7.19296	-6.95388	-6.92189	-6.8831	-6.9782	-6.91983	-6.94589	-7.39726	-7.30728	-7.41995	-7.12369	-7.07908	-6.97491	-7.28295	-7.15818	-7.32177
Analyte 41	-10.3263	-10.0943	-10.3211	-10.227	-10.2421	-10.3699	-10.3877	-10.2251	-10.3237	-10.2999	-10.1174	-10.1796	-10.1948	-10.3226	-10.2764	-10.3925	-10.2526	-10.414	-10.047	-9.94766	-10.0781	-9.96283	-9.96896	-10.1084	-10.2329	-10.2057	-10.0445	-10.1605	-10.0206	-10.1821	-9.83813	-10.2738	-10.0418	-10.1745	-10.3049	-10.3174	-10.1727	-10.4597	-10.2475	-10.065	-10.0955	-10.3655	-10.3384	-10.1771	-10.3574	-10.3101	-10.2107	-10.2259	-10.3715
glycolic acid	-8.02193	-7.83715	-8.10457	-7.92033	-7.97494	-8.16848	-8.08873	-8.03366	-8.08829	-7.81492	-8.14598	-7.87711	-7.93171	-8.12526	-8.04506	-8.14115	-7.7717	-8.02426	-7.79392	-7.69233	-7.80263	-7.74693	-7.84803	-7.86072	-7.7835	-7.78711	-7.86028	-7.95636	-7.58691	-7.83948	-7.91798	-8.06135	-7.87657	-7.95975	-8.07006	-8.2079	-8.07308	-8.05092	-7.85434	-8.1854	-7.83011	-7.86668	-7.87029	-7.94346	-8.03064	-7.98742	-7.88582	-7.94042	-8.05421
Analyte 42	-10.4888	-10.2938	-10.5328	-10.5075	-10.5948	-10.6422	-10.5811	-10.4558	-10.7276	-10.4767	-10.3829	-10.3798	-10.4671	-10.5145	-10.5999	-10.413	-10.349	-10.6609	-10.1661	-10.1848	-10.3086	-10.2721	-10.0787	-10.2584	-10.0877	-10.189	-10.4049	-10.218	-10.154	-10.4659	-10.0603	-10.4051	-10.2102	-10.4238	-10.5476	-10.5585	-10.3721	-10.3267	-10.393	-10.2993	-10.4857	-10.3013	-10.4026	-10.6185	-10.6313	-10.5036	-10.5222	-10.6095	-10.5958
Analyte 43	-6.15035	-6.42994	-6.33174	-6.43558	-6.37291	-6.51045	-6.54171	-6.13109	-6.44265	-6.23612	-6.25939	-6.22116	-6.15848	-6.29602	-6.22823	-6.1452	-6.02169	-6.10735	-6.21551	-6.50075	-6.30358	-6.43807	-6.48976	-6.60687	-6.50873	-6.61203	-6.50781	-6.42479	-6.30128	-6.38694	-6.32456	-6.11731	-6.3969	-6.40255	-6.20538	-6.47741	-6.09805	-6.41053	-6.20308	-6.22636	-6.44372	-6.51438	-6.61768	-6.51346	-6.23841	-6.02399	-6.30922	-6.24655	-6.41535
Maleimide	-7.51107	-7.90736	-7.05257	-7.43208	-7.52795	-7.14543	-7.97853	-7.19687	-7.18835	-7.23897	-7.46623	-7.66021	-7.75608	-7.37356	-7.41647	-7.13787	-7.4671	-7.50792	-8.13549	-8.0565	-8.27272	-8.15237	-8.43192	-8.60295	-8.06707	-8.1428	-7.81277	-7.53417	-7.86339	-7.90421	-8.09065	-7.28069	-7.67699	-7.20171	-7.41792	-6.91506	-6.9665	-7.21228	-7.0086	-7.23586	-7.67709	-7.5918	-7.66752	-7.33749	-7.6483	-7.87642	-7.79744	-7.89331	-8.34389
valine	-10.3344	-10.618	-10.1311	-10.5039	-10.4837	-10.6119	-10.83	-10.4263	-10.3474	-10.8486	-10.8298	-10.3744	-10.3542	-10.4824	-10.2179	-10.3382	-10.7191	-10.2926	-10.4885	-10.658	-10.6366	-10.6378	-10.5307	-10.9841	-10.8829	-10.764	-10.5015	-10.6219	-11.0027	-10.5762	-10.9839	-10.0016	-10.2852	-10.1711	-10.1496	-10.2791	-10.0935	-10.396	-10.5158	-10.497	-10.5236	-10.7687	-10.6499	-10.3873	-10.4825	-10.3529	-10.5224	-10.5022	-10.8486
Analyte 44	-10.0526	-10.2804	-9.68052	-9.67782	-9.76555	-9.79706	-10.0479	-9.7264	-9.65089	-9.74526	-10.0676	-10.0764	-10.1641	-10.1956	-10.0494	-9.87893	-10.1438	-10.1167	-10.6789	-10.3041	-10.5654	-10.3919	-10.7634	-10.6742	-10.5856	-10.3759	-10.2772	-10.1067	-10.3716	-10.3445	-10.6939	-10.0791	-10.3068	-9.70425	-9.96557	-9.82349	-9.75283	-9.98577	-9.77169	-10.094	-9.78928	-9.98308	-9.7733	-9.67462	-9.93914	-10.3377	-9.96288	-10.0506	-10.3329
Maleimide	-5.20384	-5.39694	-4.79231	-4.96035	-5.01288	-5.01975	-5.57683	-4.93943	-5.02087	-5.01835	-5.2792	-5.16872	-5.22125	-5.22813	-5.22924	-4.91507	-5.22673	-5.22838	-5.60531	-5.36182	-5.71296	-5.41435	-5.91565	-5.97831	-5.566	-5.64191	-5.42234	-5.10816	-5.41982	-5.42147	-5.68067	-5.00068	-5.19378	-4.75719	-5.10833	-4.81659	-4.73627	-4.96137	-4.81519	-5.07604	-4.97776	-5.12941	-5.20532	-4.98575	-5.31149	-5.51987	-5.27637	-5.3289	-5.89286
Analyte 45	-9.89667	-9.76758	-9.84636	-9.85559	-9.68931	-9.81162	-10.0461	-9.72168	-9.59772	-9.69721	-9.81792	-9.92966	-9.76338	-9.88569	-9.67179	-10.016	-9.77128	-9.92831	-9.84165	-9.80058	-9.47629	-9.6343	-9.70747	-9.99107	-9.75178	-9.68149	-9.54271	-9.88694	-9.64219	-9.79923	-9.76291	-9.92043	-9.79135	-9.87936	-9.55507	-9.83539	-9.74545	-9.83056	-9.72097	-9.84169	-9.72231	-9.83979	-9.7695	-9.63072	-9.53131	-9.60538	-9.5643	-9.39802	-9.7548
alanine 1	-0.215395	-0.195798	-0.114947	-0.422845	-0.421114	-0.599967	-0.429918	-0.461795	-0.630574	-0.442199	-0.334688	-0.345955	-0.344224	-0.523077	-0.553684	-0.1595	-0.365309	-0.202194	-0.118908	-0.326358	-0.104591	-0.324627	-0.672218	-0.333431	-0.461473	-0.437349	-0.534087	-0.139904	-0.345712	-0.182597	-0.238201	-0.0380569	-0.0184605	-0.245507	-0.02374	-0.42263	-0.284457	-0.380623	-0.264861	-0.15735	-0.551674	-0.68852	-0.664396	-0.761134	-0.201078	-0.124187	-0.331638	-0.329907	-0.33871
Analyte 46	-11.5234	-11.1813	-11.4265	-11.2828	-11.5898	-11.3835	-11.3586	-11.358	-11.3123	-11.3661	-11.3152	-11.3982	-11.7053	-11.4989	-11.4277	-11.7428	-11.4816	-11.5251	-11.2968	-11.0561	-11.1503	-11.3632	-11.3364	-11.132	-11.167	-11.2866	-11.0856	-11.4007	-11.1395	-11.183	-11.0886	-11.542	-11.1998	-11.3013	-11.3955	-11.402	-11.3766	-11.4122	-11.3847	-11.3338	-11.4647	-11.2684	-11.388	-11.1871	-11.377	-11.4924	-11.2518	-11.5589	-11.3277
Analyte 47	-9.82398	-9.70652	-10.0715	-10.0254	-10.1717	-9.98011	-10.0153	-9.95794	-9.95531	-9.76564	-9.9162	-9.89589	-10.0422	-9.85056	-9.82575	-9.84545	-9.63609	-9.87207	-9.57697	-9.77844	-9.70716	-9.92472	-9.46825	-9.76825	-9.2424	-9.65395	-9.70829	-9.728	-9.51863	-9.75461	-9.66919	-9.94198	-9.82452	-10.1434	-10.0722	-10.0981	-10.0759	-9.60741	-9.88364	-10.0342	-10.2436	-9.56133	-9.97288	-10.0272	-9.95417	-9.82462	-10.0261	-10.1724	-10.0159
hydroxylamine	-6.17608	-5.8936	-5.96922	-5.92265	-6.0547	-6.09435	-6.14836	-5.66715	-5.78712	-5.4892	-5.93512	-6.25789	-6.38994	-6.42959	-6.12236	-6.17199	-5.82444	-6.18829	-6.22884	-5.97541	-6.05189	-6.10746	-6.53584	-6.20112	-5.73793	-6.18858	-5.83988	-5.88951	-5.54196	-5.90581	-5.98789	-6.30446	-6.02198	-6.05103	-6.12751	-6.22273	-5.79553	-5.81355	-5.61758	-6.06351	-6.13651	-5.76698	-6.21763	-5.86893	-5.99913	-6.33437	-6.08094	-6.21299	-6.30665
Analyte 48	-4.98255	-4.88691	-4.9991	-5.03665	-5.11332	-5.09025	-5.08407	-4.84484	-4.90743	-4.69745	-4.93996	-5.07898	-5.15565	-5.13258	-4.94976	-5.02689	-4.73978	-5.03808	-4.92924	-4.98334	-4.85358	-5.06001	-4.99675	-5.03076	-4.78328	-4.93764	-4.85411	-4.93125	-4.64413	-4.94244	-4.88664	-5.04143	-4.94579	-5.09553	-4.96577	-5.14913	-4.90372	-4.89547	-4.75633	-4.99884	-5.20975	-4.93302	-5.08738	-5.00385	-4.90689	-4.94922	-5.00332	-5.07999	-5.05074
Analyte 49	-11.1068	-11.2917	-10.7721	-11.292	-11.3096	-10.9596	-11.1962	-10.6575	-10.8318	-10.7192	-11.0772	-11.349	-11.3667	-11.0167	-10.8889	-10.7565	-10.7763	-11.0328	-11.3488	-11.534	-11.5249	-11.5516	-11.5583	-11.4382	-11.0976	-11.0611	-11.0738	-10.9414	-10.9612	-11.2177	-11.3192	-10.8291	-11.0141	-11.0143	-11.0053	-10.682	-10.3799	-10.578	-10.4416	-10.7996	-11.5519	-11.0979	-11.0614	-11.0741	-11.2829	-11.34	-11.5252	-11.5428	-11.4294
glycine 1	-6.07413	-6.5168	-6.33712	-6.44259	-6.52793	-6.90944	-6.7225	-6.35994	-6.57151	-6.67218	-6.60176	-6.33493	-6.42027	-6.80179	-6.46385	-6.29557	-6.56452	-6.4866	-6.40915	-6.77761	-6.79067	-6.86295	-6.79962	-7.05753	-6.95433	-6.8299	-6.90653	-6.73825	-7.0072	-6.92928	-6.93678	-6.22947	-6.67214	-6.59793	-6.61099	-7.06478	-6.51528	-6.77465	-6.82752	-6.7571	-6.78873	-6.88012	-6.75568	-6.83232	-6.45565	-6.348	-6.71646	-6.8018	-6.99637
Analyte 50	-9.65824	-9.61749	-9.3439	-9.43948	-9.23114	-9.61807	-9.81378	-9.31409	-9.6446	-9.2311	-9.74954	-9.71629	-9.50795	-9.89489	-9.92142	-9.70185	-9.50791	-9.76303	-9.89431	-9.67555	-9.8094	-9.46721	-9.88041	-10.0498	-9.84892	-10.0572	-9.88067	-9.66111	-9.46717	-9.72229	-9.98561	-9.62071	-9.57997	-9.40195	-9.53581	-9.58055	-9.27657	-9.57533	-9.19357	-9.71202	-9.28919	-9.6709	-9.87919	-9.70266	-9.57333	-9.85015	-9.63138	-9.42305	-10.0057
oxalic acid	-6.3824	-5.66007	-6.23373	-5.68954	-5.72907	-6.76333	-5.31053	-6.30931	-5.61341	-5.16428	-6.36122	-6.60556	-6.64508	-7.67935	-6.52942	-7.23704	-6.08029	-6.79637	-6.57609	-5.88323	-5.97103	-5.92276	-6.34687	-5.50422	-5.94664	-5.70659	-5.8071	-6.51472	-5.35797	-6.07405	-6.55491	-7.14974	-6.42742	-6.45689	-6.54468	-7.53068	-7.07666	-6.52029	-5.93162	-7.12856	-5.95223	-5.97611	-5.73606	-5.83657	-5.77734	-6.69335	-6.0005	-6.04003	-5.62149
Analyte 51	-5.94764	-5.52712	-5.67408	-5.6266	-5.72248	-5.69986	-5.66171	-5.49923	-5.41097	-5.44794	-5.6407	-5.97924	-6.07511	-6.0525	-5.76361	-6.25986	-5.80058	-5.95455	-5.87976	-5.55872	-5.49424	-5.6546	-5.54737	-5.59383	-5.77511	-5.53082	-5.3431	-5.83934	-5.38007	-5.53404	-5.57282	-6.02671	-5.6062	-5.70568	-5.64119	-5.77894	-5.5783	-5.92206	-5.52702	-5.71977	-5.75408	-5.87459	-5.6303	-5.44257	-5.56212	-5.91476	-5.59372	-5.68959	-5.62883
Analyte 52	-6.58491	-6.15107	-6.8569	-6.92055	-6.85756	-6.54445	-6.72131	-6.7367	-7.0191	-6.54669	-6.5519	-6.67028	-6.60729	-6.29417	-6.76883	-6.44742	-6.29642	-6.43073	-5.9008	-6.23644	-5.71866	-6.17344	-6.02226	-6.03719	-6.14869	-5.95631	-6.33499	-6.01358	-5.86257	-5.99689	-5.86779	-6.60663	-6.17279	-6.94227	-6.42449	-6.56616	-6.75842	-6.85452	-6.56841	-6.57362	-6.94293	-6.91818	-6.7258	-7.10448	-6.40277	-6.1525	-6.48814	-6.42515	-6.2889
2-Furoic Acid	-10.8971	-10.9852	-11.185	-9.92015	-10.8147	-11.1087	-10.9683	-11.1219	-10.8562	-10.9857	-11.2149	-9.23616	-10.1307	-10.4247	-10.1722	-10.8369	-10.3017	-10.6284	-10.3012	-9.32428	-10.254	-10.2188	-10.3559	-10.3725	-10.4057	-10.5215	-10.2603	-10.925	-10.3898	-10.7166	-10.619	-10.501	-10.5891	-9.52408	-10.4538	-10.7126	-10.7258	-10.6055	-10.5896	-10.8188	-9.15382	-9.34067	-9.45651	-9.19527	-10.8498	-10.1658	-9.18893	-10.0835	-10.2371
3-Hydroxypyridine	-8.23162	-8.14442	-8.26025	-8.31841	-8.35492	-8.37236	-8.23504	-8.18625	-8.27837	-8.24698	-8.21691	-8.19172	-8.22824	-8.24567	-8.15168	-8.2256	-8.12029	-8.25161	-8.01773	-8.10453	-7.96862	-8.14104	-7.90852	-8.02115	-8.09065	-8.05106	-8.06448	-8.1384	-8.03309	-8.16441	-8.00302	-8.13356	-8.04636	-8.22036	-8.08445	-8.2743	-8.08819	-8.20648	-8.14892	-8.11885	-8.31503	-8.26465	-8.22505	-8.23848	-8.1825	-8.05581	-8.14261	-8.17912	-8.05924
Lactamide 2	-2.58178	-2.58348	-2.57888	-2.78048	-2.54077	-2.67275	-2.57942	-2.52831	-2.40972	-2.43005	-2.96067	-2.55657	-2.31686	-2.44884	-2.18581	-2.63191	-2.20613	-2.46247	-2.35956	-2.55827	-2.4343	-2.31856	-2.23477	-2.3572	-2.33661	-2.38573	-2.18751	-2.63361	-2.20783	-2.46417	-2.73846	-2.35497	-2.35667	-2.55368	-2.42971	-2.44594	-2.30151	-2.33201	-2.20324	-2.73387	-2.51557	-2.53361	-2.58273	-2.38452	-2.65652	-2.4326	-2.63131	-2.3916	-2.43025
3-Hydroxypropionic acid 1	-10.3938	-10.6044	-10.1503	-10.6593	-10.563	-11.1676	-10.8371	-8.95337	-10.2625	-9.34465	-10.9534	-10.6379	-10.5415	-11.1461	-10.241	-10.4051	-9.32318	-9.802	-10.5829	-10.8484	-10.7895	-10.7521	-10.1518	-11.0262	-10.0746	-10.8921	-10.4516	-10.6156	-9.53373	-10.0125	-11.1424	-10.1288	-10.3394	-10.3943	-10.3354	-10.9026	-8.68836	-9.62053	-9.07965	-10.6884	-10.807	-10.1296	-10.9471	-10.5066	-10.6004	-10.579	-10.8445	-10.7482	-11.0222
Analyte 53	-5.8647	-5.7525	-6.40599	-6.20722	-6.37044	-6.10589	-6.06894	-5.96136	-6.10126	-5.71933	-6.36793	-5.92157	-6.08479	-5.82024	-5.8156	-5.79961	-5.43368	-5.96873	-5.46684	-5.80937	-5.77508	-5.97259	-5.72094	-5.67109	-5.40568	-5.54364	-5.7034	-5.68741	-5.32148	-5.85653	-5.97008	-6.12034	-6.00814	-6.46286	-6.42857	-6.36153	-6.217	-6.05917	-5.97498	-6.62357	-6.42731	-5.8604	-5.99837	-6.15813	-6.17293	-5.88728	-6.2298	-6.39302	-6.09152
Analyte 54	-9.54233	-9.30142	-9.56767	-9.68141	-9.53446	-9.57919	-9.45733	-9.41235	-9.31279	-9.37535	-9.74995	-9.53239	-9.38544	-9.43017	-9.16377	-9.67376	-9.22634	-9.46913	-9.1524	-9.29148	-9.03534	-9.14453	-8.87891	-9.0674	-9.10584	-9.16468	-8.92286	-9.43285	-8.98543	-9.22822	-9.36002	-9.41866	-9.17775	-9.55774	-9.3016	-9.45552	-9.28869	-9.3721	-9.25168	-9.62628	-9.52452	-9.48583	-9.54467	-9.30285	-9.42527	-9.27625	-9.41533	-9.26838	-9.19125
Analyte 55	-9.83168	-9.6798	-9.74961	-9.90154	-10.0099	-9.93104	-9.69896	-9.73571	-9.59408	-9.74142	-9.71061	-9.72301	-9.83142	-9.75251	-9.41555	-9.85926	-9.56289	-9.86095	-9.50127	-9.57113	-9.41774	-9.67954	-9.44581	-9.36855	-9.62094	-9.64181	-9.26367	-9.70738	-9.41101	-9.70907	-9.3802	-9.57108	-9.4192	-9.64095	-9.48755	-9.67045	-9.47511	-9.69076	-9.48082	-9.45002	-9.90128	-9.84268	-9.86356	-9.48542	-9.74815	-9.56962	-9.63948	-9.74789	-9.4369
p-cresol	-10.8476	-10.7052	-10.4447	-10.8247	-10.723	-10.7871	-10.6757	-10.5707	-10.4271	-10.4275	-10.6266	-11.2004	-11.0988	-11.1629	-10.8029	-10.7908	-10.8033	-10.9417	-11.0809	-11.058	-10.9251	-10.9564	-10.6567	-10.9091	-10.8793	-10.8423	-10.6605	-10.6484	-10.6609	-10.7993	-10.8599	-10.8204	-10.678	-10.7975	-10.6647	-10.76	-10.5436	-10.6188	-10.4004	-10.5995	-11.0759	-10.9988	-10.9618	-10.78	-10.6918	-11.0675	-11.0447	-10.943	-10.8957
4-aminobutyric acid 3	-9.19614	-9.23819	-9.24761	-9.27611	-9.27599	-9.01845	-9.75123	-8.60787	-8.83662	-9.13469	-8.33083	-9.52389	-9.52377	-9.26623	-9.0844	-9.51609	-9.38247	-9.50227	-9.48597	-9.56594	-9.82429	-9.56581	-9.80782	-10.0411	-9.42487	-9.55699	-9.12645	-9.55813	-9.42452	-9.54432	-8.62065	-9.49539	-9.53744	-9.57536	-9.83371	-9.31769	-8.90712	-9.43429	-9.43394	-8.63007	-9.60373	-9.46279	-9.59491	-9.16437	-9.53446	-9.78224	-9.86221	-9.86208	-10.3373
4-HYDROXYPYRIDINE	-9.08141	-9.00357	-9.23737	-9.41345	-9.29786	-9.24018	-8.99402	-9.14492	-9.14912	-9.05593	-9.09204	-9.25894	-9.14334	-9.08566	-8.9946	-9.16791	-8.90142	-9.09876	-8.84905	-9.18109	-8.85351	-9.0655	-8.53372	-8.76166	-8.86114	-8.83186	-8.91676	-9.09006	-8.82357	-9.02092	-8.85968	-9.08286	-9.00501	-9.4149	-9.08731	-9.24162	-9.14637	-9.09494	-9.05738	-9.09348	-9.47538	-9.27102	-9.24175	-9.32664	-9.08587	-8.93135	-9.26339	-9.1478	-8.84396
glutaraldehyde 2	-7.22588	-7.32947	-7.51067	-7.39273	-7.6659	-7.55107	-7.74793	-7.272	-7.46458	-7.46658	-7.22598	-7.13543	-7.4086	-7.29377	-7.20728	-7.3199	-7.20928	-7.2117	-7.07217	-7.23902	-7.34443	-7.51219	-7.15867	-7.59422	-7.37237	-7.20229	-7.31088	-7.42349	-7.31287	-7.31529	-7.07227	-7.25337	-7.35696	-7.42021	-7.52562	-7.57856	-7.29949	-7.55356	-7.49406	-7.25346	-7.57544	-7.43562	-7.26554	-7.37413	-7.49813	-7.24083	-7.40768	-7.68085	-7.76288
3-hydroxybutyric acid	-8.07418	-8.34736	-8.09807	-8.44697	-8.392	-7.94216	-8.81087	-7.48669	-8.04336	-7.39126	-8.7657	-8.68084	-8.62587	-8.17603	-8.27723	-8.38717	-7.62513	-7.79568	-8.58123	-8.95402	-8.87576	-8.89905	-8.54556	-9.31792	-8.25555	-8.96905	-8.55041	-8.66035	-7.89831	-8.06886	-9.27275	-8.33194	-8.60512	-8.70473	-8.62647	-8.19992	-7.74446	-8.00626	-7.64903	-9.02347	-8.99866	-8.35516	-9.06866	-8.65002	-8.36871	-8.60258	-8.97537	-8.9204	-9.33927
Analyte 56	-7.42985	-7.49482	-7.24361	-7.51165	-7.42561	-7.7179	-7.79213	-7.05563	-7.28491	-7.10717	-8.03416	-7.66307	-7.57702	-7.86931	-7.43632	-7.18284	-7.25858	-7.33394	-7.64624	-7.72804	-7.75666	-7.64199	-7.71211	-8.00851	-7.47397	-7.80975	-7.50129	-7.24781	-7.32355	-7.39891	-8.25054	-7.39502	-7.45999	-7.47682	-7.50545	-7.68307	-7.0208	-7.22275	-7.07234	-7.99933	-7.65882	-7.4908	-7.82658	-7.51812	-7.54028	-7.69169	-7.77349	-7.68745	-8.05397
Analyte 57	-9.88615	-10.1734	-10.4006	-10.2217	-10.5406	-10.6843	-10.5766	-9.80832	-10.0616	-9.6937	-10.2498	-9.98267	-10.3015	-10.4453	-9.82257	-9.61814	-9.45466	-10.2756	-9.93438	-10.2699	-10.4042	-10.5888	-10.8588	-10.6248	-9.8482	-10.3406	-10.1099	-9.90542	-9.74194	-10.5628	-10.298	-10.1616	-10.4489	-10.4971	-10.6314	-10.9597	-10.0838	-10.0754	-9.96914	-10.5252	-10.6371	-9.89649	-10.3889	-10.1581	-10.356	-10.1169	-10.4525	-10.7713	-10.8074
sulfuric acid	-6.03983	-6.06173	-5.98599	-6.22269	-6.16673	-6.07075	-6.34568	-5.93301	-5.95978	-5.60651	-6.01319	-6.19083	-6.13487	-6.03888	-5.92792	-6.1503	-5.57465	-6.03882	-6.02987	-6.21273	-6.12577	-6.15677	-5.95844	-6.33572	-5.94349	-6.01813	-5.94982	-6.1722	-5.59655	-6.06072	-6.00323	-5.95412	-5.97602	-6.13699	-6.05002	-5.98504	-5.84731	-5.86775	-5.52081	-5.92749	-6.31773	-6.10445	-6.17909	-6.11078	-6.13573	-6.10386	-6.28673	-6.23077	-6.40971
Analyte 58	-10.0568	-9.93837	-9.98135	-9.91363	-10.0327	-10.1359	-10.0754	-10.0366	-9.8528	-9.87779	-10.1332	-10.1131	-10.2321	-10.3354	-10.0523	-10.2491	-10.0772	-10.2068	-10.1378	-9.99464	-9.98812	-10.1137	-10.3314	-10.1564	-10.1602	-9.98405	-9.93381	-10.1307	-9.9588	-10.0883	-10.2142	-10.1808	-10.0624	-10.0376	-10.0311	-10.2599	-10.1606	-10.2032	-10.0018	-10.2572	-10.0889	-10.1354	-9.95931	-9.90907	-9.90711	-10.1066	-9.96338	-10.0824	-10.1252
Analyte 59	-10.6574	-10.6273	-10.6788	-10.9027	-10.8869	-10.8338	-10.6824	-10.8272	-10.534	-10.5717	-10.6841	-10.8881	-10.8723	-10.8191	-10.5194	-10.7504	-10.5571	-10.7184	-10.6127	-10.8579	-10.5403	-10.8422	-10.612	-10.6376	-10.6338	-10.5706	-10.4893	-10.7202	-10.5269	-10.6883	-10.6394	-10.6642	-10.634	-10.9094	-10.5918	-10.8405	-10.8339	-10.6852	-10.5784	-10.6908	-11.1175	-10.9092	-10.846	-10.7647	-10.5851	-10.5705	-10.8157	-10.7999	-10.5954
N-Methyl-DL-alanine	-7.16307	-7.41029	-7.22988	-7.7021	-7.47304	-7.8552	-8.06579	-6.10192	-7.58088	-7.22316	-7.8268	-7.66939	-7.44033	-7.8225	-7.54818	-7.26747	-7.19045	-6.76386	-7.37758	-7.91661	-7.59244	-7.68755	-7.63816	-8.2803	-7.47257	-7.96797	-7.7954	-7.51468	-7.43767	-7.01107	-8.04131	-7.19718	-7.44439	-7.73621	-7.41203	-7.88931	-6.13602	-7.29216	-7.25726	-7.86091	-7.97937	-7.76438	-8.25979	-8.08721	-7.37793	-7.34522	-7.88425	-7.65519	-8.24795
2-Ketovaleric acid 1	-10.8335	-10.7702	-10.8945	-10.7739	-10.9042	-10.9151	-10.9352	-10.6818	-10.6079	-10.6587	-10.7747	-10.7493	-10.8796	-10.8905	-10.5833	-10.8232	-10.6341	-10.8183	-10.7455	-10.6859	-10.6071	-10.8162	-10.7732	-10.8472	-10.9533	-10.6626	-10.5199	-10.7598	-10.5707	-10.7549	-10.6867	-10.8699	-10.8065	-10.8103	-10.7314	-10.9515	-10.7182	-11.0777	-10.695	-10.8111	-10.82	-10.9571	-10.6664	-10.5237	-10.6951	-10.6704	-10.6108	-10.7412	-10.7721
Methyl Phosphate	-4.58216	-4.26138	-4.68418	-5.06736	-4.83102	-4.75986	-4.84222	-4.60487	-4.71211	-4.31956	-4.70823	-4.95428	-4.71794	-4.64678	-4.59903	-4.46822	-4.20648	-4.94227	-4.1483	-4.63351	-4.31684	-4.39716	-4.59522	-4.40836	-4.35771	-4.43989	-4.27826	-4.14745	-3.8857	-4.62149	-4.27437	-4.5711	-4.25032	-5.0563	-4.73964	-4.7488	-4.59381	-4.78051	-4.3085	-4.69717	-5.20314	-5.16369	-5.24587	-5.08424	-4.7507	-4.63762	-5.12282	-4.88648	-4.89768
Analyte 60	-8.40824	-8.23578	-8.27829	-8.24834	-8.37407	-8.28889	-8.2097	-8.49211	-8.13557	-8.22401	-8.88622	-8.36826	-8.49399	-8.40881	-8.25549	-8.85808	-8.34393	-8.62187	-8.3557	-8.1958	-7.93585	-8.32153	-8.22536	-8.15716	-8.24092	-8.13582	-8.08303	-8.68562	-8.17147	-8.4494	-8.83368	-8.39821	-8.22575	-8.2383	-7.97836	-8.27886	-8.48208	-8.28343	-8.21398	-8.87619	-8.33409	-8.25348	-8.14837	-8.09559	-7.9884	-8.10832	-7.94841	-8.07414	-7.90977
Analyte 61	-11.534	-11.5125	-11.7892	-11.7521	-11.8523	-11.7452	-11.7346	-11.5419	-11.4079	-11.4875	-11.7532	-11.5517	-11.6519	-11.5448	-11.2075	-11.4689	-11.2871	-11.5381	-11.3121	-11.5303	-11.3165	-11.6304	-11.361	-11.5127	-11.5276	-11.3375	-11.186	-11.4475	-11.2656	-11.5166	-11.5313	-11.5888	-11.5674	-11.807	-11.5933	-11.8001	-11.5968	-11.8043	-11.5424	-11.808	-11.87	-11.7672	-11.5771	-11.4257	-11.5384	-11.338	-11.5561	-11.6563	-11.5386
Analyte 62	-11.546	-11.3948	-11.3851	-11.5686	-11.4945	-11.4185	-11.334	-11.2301	-11.14	-11.2914	-11.7384	-11.6038	-11.5297	-11.4537	-11.1752	-11.5508	-11.3266	-11.6304	-11.4299	-11.4525	-10.9676	-11.3784	-11.2553	-11.2179	-11.3077	-11.2118	-11.024	-11.3996	-11.1753	-11.4792	-11.6224	-11.4202	-11.269	-11.4428	-10.9579	-11.2927	-11.1044	-11.298	-11.1657	-11.6127	-11.5523	-11.4815	-11.3857	-11.1978	-11.0837	-11.1189	-11.1414	-11.0674	-10.9069
Analyte 63	-9.70884	-9.58561	-9.59048	-9.89799	-9.88704	-9.8361	-9.70027	-9.59938	-9.72109	-9.43739	-9.81068	-9.94505	-9.93409	-9.88315	-9.76814	-9.787	-9.48444	-9.76083	-9.63267	-9.82182	-9.45679	-9.81087	-9.66278	-9.6241	-9.60462	-9.61872	-9.64492	-9.66378	-9.36122	-9.63761	-9.73451	-9.63754	-9.51431	-9.82669	-9.46166	-9.7648	-9.52808	-9.6095	-9.36609	-9.73938	-10.1232	-9.917	-9.9311	-9.95729	-9.53296	-9.58001	-9.76917	-9.75821	-9.57144
Isoleucine	-5.32887	-5.56	-5.70247	-5.41802	-5.44546	-5.96608	-5.43812	-5.41664	-5.59877	-5.43779	-5.54936	-5.22684	-5.25429	-5.77491	-5.40759	-5.60897	-5.24662	-5.26311	-5.36883	-5.45798	-5.46175	-5.48542	-5.54927	-5.47808	-5.64031	-5.43934	-5.63873	-5.8401	-5.47775	-5.49425	-5.58932	-5.51129	-5.74243	-5.60044	-5.60421	-6.14851	-5.59907	-5.78277	-5.62022	-5.73179	-5.34344	-5.49832	-5.29735	-5.49674	-5.42179	-5.23061	-5.31976	-5.34721	-5.33987
Analyte 64	-9.25217	-9.1298	-9.38943	-9.32021	-9.46	-9.53661	-9.38291	-8.98235	-9.11197	-9.17079	-8.96533	-9.30418	-9.44397	-9.52058	-9.09594	-9.09504	-9.15476	-9.14122	-9.11376	-9.18181	-9.24806	-9.3216	-9.01207	-9.2445	-9.108	-9.20664	-8.97356	-8.97267	-9.03238	-9.01885	-8.82692	-9.3734	-9.25103	-9.44145	-9.5077	-9.65785	-9.10358	-9.36764	-9.29202	-9.08656	-9.51201	-9.29842	-9.39706	-9.16398	-9.38647	-9.37044	-9.43848	-9.57827	-9.50118
Analyte 65	-11.3537	-11.4696	-11.4069	-11.412	-11.3197	-11.6793	-11.5868	-11.4695	-11.5209	-11.253	-11.58	-11.3301	-11.2378	-11.5974	-11.4391	-11.2997	-11.1711	-11.5729	-11.3877	-11.4461	-11.5348	-11.3537	-11.4383	-11.6209	-11.5449	-11.5972	-11.555	-11.4156	-11.287	-11.6888	-11.614	-11.3251	-11.441	-11.3834	-11.4721	-11.6506	-11.4409	-11.4823	-11.2244	-11.5514	-11.2962	-11.4873	-11.5396	-11.4974	-11.5007	-11.4188	-11.4772	-11.3849	-11.652
Analyte 66	-8.25121	-8.26688	-8.24066	-8.33608	-8.56428	-8.62433	-8.47758	-8.07808	-8.27603	-8.19604	-8.08305	-8.48861	-8.71681	-8.77685	-8.42855	-8.50988	-8.34856	-8.55878	-8.41941	-8.50428	-8.42465	-8.73248	-8.5094	-8.64578	-8.32015	-8.46367	-8.44423	-8.52555	-8.36424	-8.57446	-8.25125	-8.39318	-8.40886	-8.47806	-8.39842	-8.7663	-8.22006	-8.29392	-8.33801	-8.22502	-8.80168	-8.38934	-8.53286	-8.51342	-8.25645	-8.40897	-8.49385	-8.72205	-8.63535
Analyte 67	-10.9742	-10.8769	-11.0021	-10.8031	-11.2553	-11.2346	-11.1786	-10.6983	-10.8263	-11.1118	-10.734	-10.913	-11.3652	-11.3445	-10.9363	-11.1207	-11.2217	-10.9896	-10.9868	-10.8157	-10.6584	-11.2679	-10.7964	-11.1913	-10.9387	-10.8828	-10.839	-11.0234	-11.1244	-10.8923	-10.7466	-11.1121	-11.0148	-10.941	-10.7837	-11.3725	-10.8362	-11.0639	-11.2497	-10.8719	-11.1941	-10.8648	-10.8089	-10.7652	-10.6458	-10.7557	-10.5846	-11.0368	-10.9602
Analyte 68	-11.8346	-11.7132	-11.9035	-11.5967	-11.8316	-11.6515	-11.5925	-11.4877	-11.6222	-11.544	-11.6642	-11.5715	-11.8064	-11.6263	-11.597	-11.7826	-11.5188	-11.6926	-11.688	-11.45	-11.5328	-11.685	-11.4532	-11.4459	-11.5463	-11.6741	-11.4756	-11.6612	-11.3974	-11.5712	-11.5176	-11.8782	-11.7568	-11.6403	-11.7231	-11.6951	-11.5313	-11.7365	-11.5876	-11.7078	-11.5684	-11.4297	-11.5576	-11.3591	-11.6795	-11.6542	-11.4163	-11.6512	-11.4121
Analyte 69	-10.893	-10.7209	-10.4914	-10.5221	-10.236	-11.3134	-10.923	-10.2112	-10.8379	-10.3673	-10.6494	-10.8937	-10.6075	-11.6849	-11.2095	-10.9591	-10.7389	-11.2191	-11.0924	-10.7215	-10.9474	-10.4354	-11.4298	-11.1224	-10.8107	-11.3603	-11.0373	-10.787	-10.5667	-11.047	-10.8488	-10.863	-10.6908	-10.4921	-10.7179	-11.2833	-10.1812	-10.5812	-10.3373	-10.6194	-10.2366	-10.6119	-11.1616	-10.8386	-10.748	-11.1196	-10.7486	-10.4625	-11.1495
cycloleucine 2	-9.56531	-9.63815	-9.51207	-9.6466	-9.54408	-9.95169	-9.97926	-9.32115	-9.82173	-9.41679	-10.0344	-9.92772	-9.8252	-10.2328	-10.1028	-9.58745	-9.6979	-9.77548	-9.91926	-10.0006	-10.0572	-9.89804	-10.0813	-10.3332	-10.0323	-10.407	-10.1757	-9.66029	-9.77074	-9.84832	-10.3884	-9.79318	-9.86602	-9.87448	-9.93116	-10.1796	-9.54903	-9.90626	-9.64466	-10.2623	-9.90649	-10.0408	-10.4155	-10.1841	-9.70329	-9.9844	-10.0657	-9.96317	-10.3984
malonic acid 1	-6.43212	-6.54326	-6.40467	-6.5592	-6.54585	-6.63659	-6.71203	-6.35285	-6.44735	-6.29437	-6.6461	-6.65528	-6.64193	-6.73268	-6.54343	-6.34597	-6.39045	-6.51058	-6.63935	-6.76643	-6.69762	-6.75307	-6.88709	-6.91926	-6.65312	-6.6839	-6.65458	-6.45711	-6.5016	-6.62172	-6.85332	-6.50075	-6.6119	-6.62783	-6.55902	-6.70523	-6.42149	-6.51452	-6.363	-6.71473	-6.76901	-6.66905	-6.69983	-6.67051	-6.49039	-6.58647	-6.71355	-6.7002	-6.86638
Analyte 70	-9.19345	-9.23172	-9.19263	-9.70242	-9.58315	-9.64723	-9.37742	-9.17634	-9.52128	-9.18449	-9.53316	-9.56435	-9.44508	-9.50915	-9.38321	-9.11089	-9.04642	-9.21188	-9.09365	-9.60263	-9.17865	-9.48335	-9.26703	-9.27763	-9.22163	-9.33173	-9.42148	-9.14917	-9.08469	-9.25016	-9.43337	-9.05456	-9.09283	-9.56353	-9.13956	-9.50834	-9.03745	-9.18254	-9.0456	-9.39427	-9.95405	-9.69233	-9.80243	-9.89218	-9.27845	-9.14037	-9.64935	-9.53008	-9.32435
Analyte 71	-10.2327	-10.2774	-10.5736	-10.5459	-10.8662	-10.8744	-10.5914	-10.1105	-10.8232	-10.1755	-10.6641	-10.3171	-10.6374	-10.6456	-10.5944	-10.365	-9.94677	-10.5009	-10.0486	-10.3618	-10.1978	-10.6821	-10.3523	-10.4073	-10.1022	-10.2597	-10.6391	-10.4096	-9.99145	-10.5456	-10.48	-10.3448	-10.3895	-10.6579	-10.494	-10.9864	-10.2225	-10.3983	-10.2876	-10.7761	-10.9505	-10.3706	-10.5281	-10.9075	-10.3819	-10.1531	-10.4663	-10.7866	-10.5118
Methylmalonic acid	-6.59491	-6.08974	-7.25349	-6.53295	-6.87977	-6.93967	-6.338	-6.36092	-6.64994	-6.06865	-6.53028	-6.9028	-7.24963	-7.30952	-7.01979	-7.06095	-6.43851	-6.86235	-6.4596	-6.39763	-6.4766	-6.74446	-6.61735	-6.20268	-6.07589	-5.69773	-6.51462	-6.55578	-5.93334	-6.35717	-6.39496	-7.62334	-7.11817	-7.56138	-7.64035	-7.9681	-7.38935	-7.23964	-7.09708	-7.55871	-7.18766	-6.51909	-6.14093	-6.95783	-6.61192	-6.98177	-6.91981	-7.26663	-6.72486
Analyte 72	-12.6415	-12.0541	-11.941	-12.1441	-12.2267	-12.4984	-12.356	-11.8643	-12.2653	-12.068	-12.326	-12.646	-12.7286	-13.0003	-12.7672	-12.8201	-12.5699	-12.2481	-12.556	-12.0586	-11.9989	-12.1411	-12.2206	-12.2704	-12.1626	-12.345	-12.1798	-12.2327	-11.9825	-11.6607	-12.2405	-12.4429	-11.8554	-11.9455	-11.8858	-12.2998	-11.6656	-12.0495	-11.8694	-12.1274	-12.2312	-12.2526	-12.435	-12.2698	-12.0844	-12.5863	-12.0889	-12.1715	-12.3008
Methylmalonic acid	-9.44541	-9.52676	-9.5207	-9.60557	-9.58914	-9.53056	-9.6884	-9.47672	-9.45432	-9.40413	-9.62853	-9.4843	-9.46786	-9.40928	-9.33304	-9.4894	-9.28285	-9.49711	-9.40548	-9.56565	-9.45228	-9.54921	-9.52462	-9.64848	-9.46652	-9.49136	-9.41439	-9.57075	-9.3642	-9.57846	-9.5886	-9.39942	-9.48077	-9.55959	-9.44623	-9.48457	-9.43074	-9.46046	-9.35814	-9.58254	-9.62803	-9.54534	-9.57018	-9.49321	-9.49221	-9.37093	-9.5311	-9.51467	-9.61393
1-Aminocyclopropanecarboxylic acid	-11.4502	-11.8199	-11.1902	-12.0482	-11.4684	-12.0153	-12.1626	-9.41107	-10.5328	-10.3712	-12.1138	-11.8856	-11.3058	-11.8526	-10.3702	-11.6215	-10.2085	-11.5202	-11.6572	-12.2552	-10.9992	-11.6754	-10.427	-12.3696	-11.0699	-11.7042	-10.7399	-11.9912	-10.5782	-11.8899	-12.3208	-11.0275	-11.3972	-11.6255	-10.3696	-11.5926	-8.9884	-10.4402	-9.94849	-11.6911	-11.9037	-11.2982	-11.9326	-10.9682	-10.7922	-10.6296	-11.2276	-10.6478	-11.3419
valine	-0.590802	-0.715239	-0.537719	-0.905706	-0.722193	-1.15246	-1.07284	-0.528291	-0.841402	-0.743409	-1.18636	-0.869826	-0.686313	-1.11659	-0.805523	-0.467915	-0.70753	-0.411677	-0.67936	-0.994263	-0.864055	-0.81075	-0.992314	-1.1614	-0.95091	-0.942476	-0.92996	-0.592351	-0.831967	-0.536114	-1.27492	-0.501839	-0.626276	-0.816743	-0.686535	-1.0635	-0.439328	-0.77339	-0.654446	-1.0974	-1.00122	-1.14138	-1.13294	-1.12043	-0.775498	-0.739618	-1.05452	-0.871008	-1.22166
Analyte 73	-8.69883	-8.61611	-8.63935	-8.70502	-8.73888	-8.82213	-8.83639	-8.55652	-8.57541	-8.62563	-8.83539	-8.79501	-8.82887	-8.91211	-8.66539	-8.6323	-8.71562	-8.66858	-8.70609	-8.71229	-8.6673	-8.74615	-8.74761	-8.84365	-8.75258	-8.71594	-8.58267	-8.54958	-8.6329	-8.58586	-8.84266	-8.72934	-8.64662	-8.73553	-8.69055	-8.85263	-8.58703	-8.77583	-8.65614	-8.8659	-8.83506	-8.8415	-8.80485	-8.67158	-8.66004	-8.75002	-8.75622	-8.79007	-8.88758
Analyte 74	-10.1046	-10.1371	-10.1388	-10.1967	-10.3413	-10.4444	-10.7125	-10.2808	-10.37	-10.3488	-10.4331	-10.0483	-10.1929	-10.296	-10.2216	-10.1999	-10.2004	-10.3119	-9.98871	-10.0808	-10.0932	-10.2254	-10.3827	-10.5966	-10.2554	-10.269	-10.2541	-10.2324	-10.2329	-10.3444	-10.3171	-9.99041	-10.0229	-10.0825	-10.0949	-10.3302	-10.1665	-10.2571	-10.2346	-10.3188	-10.285	-10.315	-10.3285	-10.3137	-10.2091	-10.0607	-10.1528	-10.2974	-10.6686
4-hydroxybutyrate	-8.61126	-9.01923	-8.9758	-8.76247	-8.90357	-8.94336	-8.87363	-8.63113	-8.6975	-8.91209	-8.99018	-8.49449	-8.6356	-8.67538	-8.42953	-8.62841	-8.64411	-8.58674	-8.75125	-8.90246	-9.11196	-9.04356	-9.11201	-9.01362	-9.09303	-8.97278	-8.83749	-9.03638	-9.05208	-8.99471	-9.13017	-8.70782	-9.11578	-8.85903	-9.06853	-9.03992	-8.72769	-9.0496	-9.00865	-9.08674	-8.7868	-8.83628	-8.71603	-8.58073	-8.97197	-8.70399	-8.8552	-8.9963	-8.96636
2-Butyne-1,4-diol	-8.38648	-8.32129	-8.3446	-8.79294	-8.78418	-8.39521	-8.49488	-8.57126	-8.58014	-8.59337	-8.43925	-8.68482	-8.67606	-8.2871	-8.47203	-8.5087	-8.48526	-8.56895	-8.21317	-8.61963	-8.24031	-8.61087	-8.29548	-8.32157	-8.32234	-8.30279	-8.40684	-8.44351	-8.42007	-8.50375	-8.26594	-8.23648	-8.17129	-8.64294	-8.26362	-8.24521	-8.42126	-8.34565	-8.44338	-8.28925	-9.08252	-8.79399	-8.77444	-8.87849	-8.41362	-8.3055	-8.71196	-8.7032	-8.4139
canavanine degr prod	-10.4437	-11.1815	-10.0853	-10.8756	-10.9306	-10.5439	-11.0841	-10.7248	-10.4414	-11.1418	-10.6642	-10.5006	-10.5556	-10.1689	-10.0664	-9.95256	-10.7668	-10.6396	-10.8065	-11.2383	-11.2613	-11.2933	-11.3025	-11.4468	-11.3322	-11.4154	-10.8041	-10.6903	-11.5046	-11.3773	-11.0269	-9.71029	-10.448	-10.1422	-10.1651	-9.8104	-9.99137	-10.2361	-10.4084	-9.93073	-10.9875	-11.0264	-11.1096	-10.4983	-10.8986	-10.5236	-10.9554	-11.0104	-11.1639
Analyte 75	-10.0974	-10.2997	-10.3594	-10.8609	-10.4878	-11.0921	-10.5988	-9.92934	-10.3678	-10.0789	-10.9641	-10.6945	-10.3214	-10.9257	-10.2014	-10.0386	-9.91251	-10.1241	-10.1333	-10.8968	-10.462	-10.5237	-10.6931	-10.6347	-10.1786	-10.2985	-10.4038	-10.2409	-10.1149	-10.3265	-11	-10.1929	-10.3953	-10.9564	-10.5216	-11.1877	-10.0249	-10.2382	-10.1745	-11.0597	-11.0849	-10.7397	-10.8597	-10.9649	-10.4261	-10.2596	-11.0231	-10.6501	-10.7611
hydroxyurea	-7.9505	-7.88254	-8.55707	-8.50088	-8.33685	-8.38075	-8.15652	-7.97354	-8.27635	-7.8165	-8.33889	-8.62698	-8.46295	-8.50685	-8.40245	-8.10233	-7.9426	-8.40433	-8.00864	-8.55903	-8.1536	-8.395	-8.48961	-8.21467	-8.00741	-8.14801	-8.3345	-8.03438	-7.87464	-8.33638	-8.39704	-8.68317	-8.61521	-9.23355	-8.82812	-9.11342	-8.70621	-8.68194	-8.54917	-9.07156	-9.01334	-8.62575	-8.76635	-8.95284	-8.09545	-8.22155	-8.77194	-8.60791	-8.42758
Analyte 76	-6.54787	-6.1743	-6.25442	-6.57229	-6.42019	-6.9339	-6.40087	-6.29232	-6.46906	-6.06264	-6.65208	-7.08999	-6.93789	-7.4516	-6.98676	-6.75437	-6.58034	-6.69158	-6.692	-6.71642	-6.37149	-6.56432	-7.12435	-6.545	-6.51578	-6.50355	-6.61319	-6.3808	-6.20677	-6.31801	-6.79621	-6.77212	-6.39855	-6.79654	-6.45161	-7.15815	-6.51658	-6.5959	-6.28689	-6.87633	-6.96231	-6.91377	-6.90154	-7.01118	-6.22736	-6.74506	-6.76948	-6.61738	-6.59806
norvaline	-10.3484	-10.2954	-10.6	-10.3192	-10.6785	-10.8896	-10.2767	-10.3692	-10.29	-10.3182	-10.6051	-10.2239	-10.5833	-10.7944	-10.1947	-10.8459	-10.2229	-10.4956	-10.2001	-10.171	-10.0592	-10.5303	-10.3827	-10.1284	-10.2787	-10.0595	-10.1417	-10.7929	-10.1699	-10.4426	-10.4568	-10.5047	-10.4517	-10.4756	-10.3638	-11.046	-10.5256	-10.5833	-10.4745	-10.7614	-10.5541	-10.3025	-10.0833	-10.1655	-10.2075	-10.1122	-10.0831	-10.4424	-10.0405
Dihydroxyacetone	-8.24791	-7.91195	-7.9143	-7.94716	-8.42258	-8.20397	-8.13274	-8.46339	-8.22822	-8.60005	-7.97185	-7.97825	-8.45367	-8.23506	-8.25931	-7.96398	-8.63114	-8.37394	-7.94304	-7.6423	-7.77935	-8.11771	-8.01764	-7.82788	-7.71031	-7.8203	-7.92336	-7.62803	-8.29519	-8.03799	-7.66699	-7.94539	-7.60944	-7.64465	-7.7817	-7.90146	-8.16088	-7.71266	-8.29754	-7.66934	-8.15292	-7.74552	-7.85551	-7.95856	-8.08421	-8.1153	-7.81456	-8.28997	-8.00014
2-ketoadipate 3	-8.4429	-8.52541	-8.62738	-8.70012	-8.82636	-9.1178	-8.8914	-8.38107	-8.54252	-8.23033	-8.87349	-8.65078	-8.77702	-9.06846	-8.49317	-8.42813	-8.18098	-8.45837	-8.47607	-8.73329	-8.58831	-8.85953	-8.98995	-8.92457	-8.39193	-8.8306	-8.57569	-8.51064	-8.2635	-8.54088	-8.90666	-8.57804	-8.66055	-8.83526	-8.69029	-9.25295	-8.51622	-8.4939	-8.36547	-9.00863	-9.03424	-8.56664	-9.00531	-8.7504	-8.55514	-8.5058	-8.76302	-8.88926	-8.9543
4-Methylbenzyl alcohol	-7.14418	-7.65723	-6.84874	-6.91048	-7.05803	-6.67184	-7.24524	-6.82824	-6.71695	-7.37893	-6.95512	-7.02147	-7.16903	-6.78283	-6.82795	-6.90322	-7.48993	-7.45922	-7.76823	-7.53453	-7.79644	-7.68208	-7.88868	-7.86929	-7.74635	-7.56796	-7.34101	-7.41628	-8.00299	-7.97227	-7.57918	-6.95973	-7.47279	-6.72603	-6.98794	-6.48739	-6.6438	-6.93786	-7.19449	-6.77068	-6.93532	-6.9996	-6.82121	-6.59425	-7.17239	-7.28339	-7.04968	-7.19724	-7.38445
benzoic acid	-8.22277	-8.09883	-7.73664	-8.30863	-7.93483	-8.22119	-8.2763	-7.858	-7.76199	-7.73337	-8.26472	-8.56762	-8.19383	-8.48018	-8.02098	-8.10991	-7.99237	-8.11708	-8.35782	-8.44368	-7.8962	-8.06989	-8.33004	-8.41135	-8.21118	-8.45658	-7.89704	-7.98597	-7.86842	-7.99314	-8.39977	-7.99563	-7.87169	-8.08149	-7.53401	-7.99405	-7.63086	-7.84899	-7.50623	-8.03758	-8.27969	-8.42098	-8.66638	-8.10684	-7.76114	-8.02014	-8.106	-7.7322	-8.07367
Dihydroxyacetone	-7.31871	-7.07085	-7.09736	-7.2472	-7.27474	-7.1585	-7.24964	-7.02833	-6.94275	-7.08447	-7.12667	-7.41317	-7.44071	-7.32447	-7.10871	-7.62734	-7.25043	-7.29591	-7.23682	-7.16531	-6.99565	-7.19285	-7.06945	-7.16774	-7.11972	-7.09065	-6.86085	-7.37948	-7.00257	-7.04805	-7.04478	-7.26333	-7.01547	-7.19182	-7.02216	-7.10312	-6.97294	-7.14623	-7.02909	-7.07129	-7.3692	-7.29607	-7.267	-7.03721	-7.07754	-7.24351	-7.172	-7.19954	-7.17443
serine 2	-6.49442	-6.61041	-6.5227	-6.73715	-6.70462	-6.42369	-6.75539	-6.11853	-6.46409	-6.84522	-6.17321	-6.4914	-6.45887	-6.17794	-6.21835	-6.1444	-6.59947	-6.2812	-6.36466	-6.60739	-6.53286	-6.57486	-6.50524	-6.62563	-6.64447	-6.58315	-6.33434	-6.26039	-6.71546	-6.39719	-6.04345	-6.27695	-6.39294	-6.51968	-6.44515	-6.20623	-5.90106	-6.55676	-6.62776	-5.95575	-6.7016	-6.77121	-6.7099	-6.46108	-6.66261	-6.41687	-6.6596	-6.62707	-6.67784
oxamic acid	-6.01758	-6.19779	-5.9526	-5.89291	-5.82956	-6.51501	-5.98653	-5.73731	-5.97068	-5.5049	-6.57971	-6.20362	-6.14027	-6.82572	-6.2814	-5.98051	-5.81562	-6.13331	-6.5085	-6.38383	-6.63061	-6.32049	-6.52899	-6.47746	-6.77086	-6.47909	-6.46161	-6.16072	-5.99583	-6.31352	-7.07064	-6.26331	-6.44352	-6.13864	-6.38542	-6.76074	-5.98304	-6.52566	-5.75064	-6.82544	-6.01561	-6.46598	-6.17421	-6.15673	-6.13969	-6.4504	-6.32574	-6.26239	-6.41936
Ethanolamine	-1.35269	-1.13888	-1.43863	-1.69558	-1.60858	-1.3498	-1.45101	-1.4145	-1.50723	-1.3332	-1.44225	-1.3807	-1.2937	-1.03491	-1.19235	-1.00931	-1.01832	-0.921564	-0.824002	-1.16689	-0.836565	-1.07989	-0.946143	-0.922324	-1.02589	-1.22335	-0.978542	-0.795501	-0.804512	-0.707758	-0.913565	-1.12375	-0.909942	-1.46664	-1.13631	-1.12085	-1.18556	-1.32563	-1.10426	-1.21331	-1.63659	-1.58259	-1.78005	-1.53524	-1.36525	-1.05037	-1.39326	-1.30626	-1.14869
leucine	-2.81087	-2.77739	-2.80376	-3.12463	-3.08684	-3.12169	-3.49891	-2.54342	-3.08282	-3.02431	-3.01055	-2.86403	-2.82625	-2.8611	-2.82223	-2.4875	-2.76372	-2.73053	-2.5168	-2.83056	-2.84783	-2.79277	-2.67015	-3.20484	-2.93246	-2.71213	-2.78875	-2.45402	-2.73024	-2.69705	-2.71647	-2.54316	-2.50968	-2.85692	-2.87419	-2.85399	-2.27572	-2.95883	-2.75661	-2.74284	-3.14001	-3.2797	-3.05936	-3.13599	-3.1419	-2.88131	-3.19507	-3.15728	-3.56935
Analyte 77	0.984409	0.913133	0.915037	1.06818	1.06515	0.638929	1.09202	0.93382	0.989967	1.0881	0.793955	0.921554	0.918521	0.492299	0.843337	0.842651	0.941469	0.917851	0.766503	0.850278	0.727718	0.847245	0.635153	0.874118	0.802561	0.840322	0.772061	0.771375	0.870193	0.846575	0.576049	0.768406	0.69713	0.852181	0.729621	0.422926	0.717817	0.804464	0.872097	0.577952	1.0023	0.957612	0.995374	0.927112	0.945624	0.798994	0.882769	0.879736	0.906609
2-Deoxyerythritol	-3.76172	-3.70552	-3.73158	-3.95539	-3.84478	-3.66139	-3.88769	-3.69265	-3.67459	-3.95119	-3.79741	-3.40164	-3.29103	-3.10764	-3.12084	-3.22384	-3.39744	-3.29016	-3.15177	-3.34545	-3.2044	-3.23484	-3.17662	-3.27775	-3.30009	-3.26247	-3.06465	-3.16764	-3.34125	-3.23396	-3.18747	-3.17783	-3.12163	-3.3715	-3.23045	-3.0775	-3.10876	-3.32614	-3.3673	-3.21352	-3.48471	-3.54996	-3.51233	-3.31452	-3.81434	-3.26059	-3.45427	-3.34366	-3.38657
butyraldehyde 1	-12.8112	-11.9863	-12.0476	-12.6752	-12.226	-12.1813	-12.2676	-12.0642	-11.7907	-11.9576	-12.1835	-13.5657	-13.1164	-13.0718	-12.6812	-12.73	-12.8481	-12.4998	-12.8768	-12.7408	-12.3469	-12.2916	-12.0006	-12.3332	-12.1803	-12.2524	-11.8563	-11.9052	-12.0232	-11.6749	-12.2491	-12.9381	-12.1133	-12.8022	-12.4083	-12.3083	-12.1911	-12.2417	-12.0846	-12.3105	-12.9805	-12.8693	-12.9414	-12.5453	-12.2813	-13.1718	-13.0359	-12.5866	-12.6282
Analyte 78	-10.3016	-10.2324	-10.227	-10.5225	-10.4111	-10.5349	-10.554	-10.2502	-10.1444	-10.1626	-10.4712	-10.6623	-10.5509	-10.6747	-10.2842	-10.3745	-10.3024	-10.3996	-10.3723	-10.5931	-10.2581	-10.4817	-10.5403	-10.6246	-10.3072	-10.2572	-10.215	-10.3053	-10.2332	-10.3304	-10.5418	-10.3668	-10.2976	-10.5876	-10.2526	-10.6001	-10.3154	-10.3017	-10.2277	-10.5364	-10.7717	-10.5972	-10.5473	-10.505	-10.1875	-10.3273	-10.5481	-10.4367	-10.5796
Isoleucine	-1.76076	-1.8396	-1.66789	-2.26195	-2.03246	-2.30002	-2.62236	-1.59404	-2.02475	-1.99931	-2.46757	-2.11554	-1.88605	-2.15362	-1.87835	-1.49432	-1.8529	-1.52907	-1.6932	-2.19438	-1.93083	-1.96489	-2.00778	-2.55479	-2.04761	-2.07541	-1.95719	-1.57316	-1.93174	-1.60791	-2.40001	-1.52149	-1.60033	-2.02267	-1.75912	-2.06075	-1.35477	-1.8759	-1.76004	-2.2283	-2.38724	-2.46996	-2.49776	-2.37953	-1.99839	-1.85199	-2.35317	-2.12368	-2.71358
(-)-Dihydrocarveol	-6.79914	-6.56755	-6.26108	-6.50236	-6.43423	-7.03038	-6.67806	-6.75162	-6.70443	-6.55822	-6.81635	-6.75003	-6.6819	-7.27805	-6.9521	-6.50335	-6.80589	-6.71332	-6.81521	-6.51844	-6.35907	-6.45031	-6.97455	-6.69413	-7.00637	-6.61785	-6.72051	-6.27176	-6.57429	-6.48173	-6.83242	-6.50875	-6.27716	-6.21197	-6.05261	-6.73999	-6.46123	-6.69991	-6.26783	-6.52596	-6.38512	-6.94119	-6.55267	-6.65532	-6.343	-6.59066	-6.29389	-6.22576	-6.46959
proline	-1.74486	-0.804257	-1.40098	-2.31582	-1.64907	-1.73267	-2.3169	-1.2727	-1.68631	-1.3263	-1.89391	-2.8013	-2.13455	-2.21815	-2.17178	-2.12991	-1.81177	-1.86272	-1.28974	-1.8607	-1.10682	-1.19395	-1.11165	-1.86177	-1.34662	-1.46921	-1.23118	-1.18931	-0.871175	-0.922121	-1.43879	-1.88646	-0.945856	-2.45742	-1.70354	-1.87427	-1.4143	-1.94334	-1.4679	-2.03551	-2.70552	-2.85818	-2.98078	-2.74275	-1.56195	-2.04742	-2.61839	-1.95164	-2.61946
Phenylacetic acid	-9.91345	-10.1882	-8.8884	-9.28305	-9.41825	-10.5748	-9.44959	-9.78666	-8.93143	-8.84986	-10.8536	-10.0415	-10.1767	-11.3332	-9.68985	-9.71917	-9.60828	-9.43133	-10.9466	-10.3162	-10.3596	-10.4514	-10.083	-10.4827	-9.97739	-10.2855	-9.96458	-9.9939	-9.88301	-9.70606	-11.8867	-9.64682	-9.92155	-9.01641	-9.05981	-10.3081	-9.52002	-8.67761	-8.58323	-10.5869	-9.54627	-9.07226	-9.38041	-9.05944	-9.32644	-10.0849	-9.45446	-9.58966	-9.621
4-aminobutyric acid 2	-8.00709	-7.65505	-8.26723	-8.24308	-8.08366	-8.1172	-8.22316	-8.01945	-7.88963	-7.31253	-8.44208	-8.46483	-8.30541	-8.33895	-8.11139	-8.25594	-7.53428	-8.33789	-7.87681	-8.11279	-7.92121	-7.95338	-7.95552	-8.09288	-7.51192	-7.70865	-7.75935	-7.9039	-7.18224	-7.98585	-8.3118	-8.48899	-8.13695	-8.72497	-8.53339	-8.59909	-8.50134	-8.1241	-7.79442	-8.92398	-8.5414	-8.09994	-8.29667	-8.34737	-8.05149	-8.27325	-8.50923	-8.34982	-8.48932
maleic acid	-10.3079	-10.4573	-10.3565	-9.46391	-10.0103	-10.6106	-10.5165	-10.6036	-10.3758	-10.369	-10.6847	-9.16766	-9.71403	-10.3143	-10.0796	-10.3212	-10.0727	-10.2992	-10.1611	-9.31706	-10.2902	-9.86343	-10.3592	-10.3696	-10.4425	-10.4578	-10.229	-10.4706	-10.2221	-10.4486	-10.5378	-10.0602	-10.2096	-9.21622	-10.1894	-10.3629	-10.3559	-10.3417	-10.1213	-10.437	-8.87004	-9.44912	-9.46444	-9.23557	-10.4371	-10.1408	-9.29682	-9.84319	-10.3494
glycine 2	-3.3987	-3.24987	-3.92423	-3.92243	-4.17896	-3.79151	-3.5731	-3.38218	-3.68488	-3.54928	-3.42285	-3.73788	-3.99441	-3.60696	-3.50033	-3.52339	-3.36473	-3.08177	-3.06532	-3.58905	-3.25662	-3.84558	-3.56062	-3.23972	-3.56224	-3.69814	-3.3515	-3.37455	-3.21589	-2.93293	-3.08946	-3.73967	-3.59084	-4.2634	-3.93098	-4.13248	-3.72316	-4.2366	-3.89025	-3.76382	-4.51814	-4.2348	-4.3707	-4.02406	-3.59001	-3.40545	-3.92918	-4.18571	-3.57986
succinic acid	-2.34537	-2.2612	-3.08814	-3.0637	-3.18496	-2.91052	-2.99518	-2.69316	-3.0909	-2.6056	-2.69513	-2.4968	-2.61806	-2.34362	-2.524	-2.31842	-2.0387	-2.26245	-1.6943	-2.41263	-2.35015	-2.53389	-2.04447	-2.34411	-2.04967	-2.34548	-2.43982	-2.23425	-1.95453	-2.17828	-2.04406	-2.52124	-2.43707	-3.23957	-3.1771	-3.08639	-2.86903	-2.87661	-2.78147	-2.871	-3.33639	-2.85217	-3.14798	-3.24233	-3.00123	-2.43433	-3.15266	-3.27391	-3.08414
Analyte 79	-9.02245	-8.93821	-9.09995	-9.32857	-9.23312	-9.11169	-9.18218	-9.0141	-8.97374	-9.07853	-9.22147	-9.24234	-9.14688	-9.02545	-8.8875	-9.122	-8.99229	-9.00498	-8.85198	-9.1581	-8.78664	-9.06265	-8.88923	-9.01171	-8.87613	-8.94311	-8.80327	-9.03777	-8.90806	-8.92075	-9.051	-9.01371	-8.92948	-9.31983	-8.94838	-9.10295	-9.00536	-9.03786	-9.06979	-9.21273	-9.45301	-9.26649	-9.33347	-9.19363	-8.95711	-8.87088	-9.177	-9.08155	-9.03061
Norleucine 1	-10.2206	-10.2195	-10.2619	-10.8297	-11.1944	-10.6052	-11.6816	-9.70409	-10.6032	-10.5837	-11.327	-10.4316	-10.7963	-10.2071	-10.2051	-9.51765	-10.1857	-9.9462	-9.82141	-10.4305	-10.3747	-10.7952	-10.5253	-11.2824	-10.5063	-10.4473	-10.204	-9.51654	-10.1845	-9.94509	-10.9278	-9.86385	-9.86274	-10.473	-10.4172	-10.2485	-9.34733	-10.5487	-10.227	-10.9702	-11.4054	-11.1165	-11.0575	-10.8142	-10.7739	-10.3758	-10.985	-11.3496	-11.8368
beta-hydroxypyruvate	-10.9504	-10.8002	-10.719	-10.817	-10.743	-10.7343	-11.0531	-10.5699	-10.3776	-10.6832	-10.7011	-11.1726	-11.0986	-11.0899	-10.7332	-10.7736	-11.0389	-10.8197	-11.1558	-11.0224	-11.0829	-10.9484	-11.3582	-11.2584	-10.971	-11.0093	-10.5829	-10.6234	-10.8886	-10.6695	-10.9065	-11.0746	-10.9243	-10.9412	-11.0017	-10.8585	-10.6941	-10.8898	-10.8074	-10.8253	-10.9652	-10.9878	-11.0261	-10.5998	-10.8775	-11.2332	-11.0997	-11.0257	-11.3358
picolinic acid	-10.7817	-10.812	-10.8776	-10.6129	-11.1158	-11.0035	-10.8841	-10.6488	-10.8557	-11.0475	-10.8834	-10.4999	-11.0028	-10.8906	-10.7427	-10.7221	-10.9346	-10.8356	-10.6991	-10.5302	-10.8375	-11.0331	-10.9083	-10.8014	-10.7438	-10.772	-10.773	-10.7524	-10.9649	-10.8659	-10.8008	-10.7647	-10.795	-10.5958	-10.903	-10.9864	-10.6318	-10.8094	-11.0305	-10.8664	-10.8339	-10.5447	-10.5729	-10.5739	-10.9201	-10.8072	-10.6383	-11.1412	-10.9095
Analyte 267	-9.32316	-9.24078	-9.31911	-9.39546	-9.44047	-9.4805	-9.41946	-9.31554	-9.52153	-9.48175	-9.27013	-9.3113	-9.35631	-9.39633	-9.43736	-9.18582	-9.39759	-9.485	-9.15661	-9.22892	-9.22859	-9.27393	-9.17239	-9.25291	-9.34543	-9.36088	-9.35498	-9.10344	-9.3152	-9.40262	-9.10358	-9.23494	-9.15256	-9.30725	-9.30692	-9.39228	-9.22732	-9.42376	-9.39353	-9.18191	-9.42861	-9.50012	-9.51557	-9.50967	-9.39514	-9.31097	-9.38328	-9.42829	-9.40727
D-Glyceric acid	-5.25084	-5.06509	-6.40816	-5.60581	-6.33531	-5.1695	-5.49885	-5.57146	-6.22685	-5.9931	-5.33803	-4.74146	-5.47096	-4.30515	-5.3625	-5.28432	-5.12876	-5.16646	-4.20075	-4.55572	-5.13171	-5.28522	-5.10974	-4.44876	-5.02004	-5.09551	-5.17676	-5.09858	-4.94301	-4.98072	-4.28794	-5.54381	-5.35807	-5.89879	-6.47477	-5.46247	-5.86444	-6.3631	-6.28608	-5.63101	-5.82594	-5.56075	-5.63623	-5.71748	-6.1818	-5.31745	-5.67242	-6.40192	-5.56546
oxamide	-11.3631	-11.2071	-11.5312	-11.2644	-11.5269	-11.2751	-11.6887	-11.3841	-11.5218	-11.6369	-11.4189	-11.2862	-11.5487	-11.2969	-11.5436	-11.3445	-11.6587	-11.651	-11.229	-11.1303	-11.4215	-11.3927	-11.4704	-11.5545	-11.5347	-11.406	-11.3876	-11.1885	-11.5027	-11.495	-11.2847	-11.553	-11.397	-11.4543	-11.7455	-11.4649	-11.5739	-11.8588	-11.8268	-11.6088	-11.45	-11.592	-11.4633	-11.4449	-11.5556	-11.5775	-11.4788	-11.7412	-11.903
uracil	-9.23993	-9.25597	-9.28746	-9.48399	-9.41158	-9.40004	-9.53479	-9.24659	-9.24422	-9.17297	-9.52962	-9.36247	-9.29006	-9.27852	-9.1227	-9.0986	-9.05145	-9.23383	-9.13445	-9.37852	-9.36514	-9.3061	-9.11156	-9.42931	-9.04685	-9.38072	-9.13874	-9.11464	-9.0675	-9.24988	-9.42414	-9.16593	-9.18198	-9.41	-9.39662	-9.32605	-9.17259	-9.07834	-9.09898	-9.45563	-9.53412	-9.27488	-9.60874	-9.36676	-9.47062	-9.34909	-9.59316	-9.52074	-9.64396
4-Acetylbutyric acid 1	-4.7849	-5.01154	-4.24407	-4.3829	-4.42718	-4.42548	-4.94041	-4.36618	-4.28562	-4.496	-4.70432	-4.81333	-4.85761	-4.8559	-4.71604	-4.3793	-4.92642	-4.74469	-5.44196	-5.03997	-5.33001	-5.08425	-5.64456	-5.59747	-5.35139	-5.10874	-4.94268	-4.60594	-5.15306	-4.97133	-5.36139	-4.67449	-4.90113	-4.27249	-4.56254	-4.31506	-4.25576	-4.58392	-4.38558	-4.59391	-4.45561	-4.72276	-4.48011	-4.31404	-4.67295	-5.10337	-4.70138	-4.74566	-5.25888
Citraconic acid 4	-7.64958	-7.89628	-7.52517	-7.82042	-7.55311	-7.85734	-7.84961	-7.64824	-7.87543	-7.43885	-7.95125	-8.00526	-7.73796	-8.04219	-8.06028	-7.68269	-7.6237	-7.60867	-8.08113	-8.25196	-8.16063	-7.98466	-8.0483	-8.28116	-7.99285	-8.16294	-8.30698	-7.9294	-7.8704	-7.85537	-8.38279	-7.71002	-7.95672	-7.88085	-7.78952	-7.91778	-7.70868	-7.62173	-7.49929	-8.01168	-7.90879	-7.91698	-8.08707	-8.23111	-7.72909	-7.91393	-8.08477	-7.81746	-8.11396
Analyte 80	-10.4183	-10.1361	-10.2822	-10.2935	-10.5777	-10.2699	-10.3006	-10.2647	-10.297	-10.1461	-10.5122	-10.3032	-10.5874	-10.2795	-10.3067	-10.7205	-10.1557	-10.4462	-10.1457	-10.021	-9.80265	-10.3051	-10.0117	-10.0281	-9.9227	-9.9697	-10.0245	-10.4383	-9.8735	-10.164	-10.2397	-10.2918	-10.0096	-10.1671	-9.94879	-10.1435	-10.1383	-10.0688	-10.0196	-10.3858	-10.4626	-10.0802	-10.1272	-10.1819	-10.0752	-10.0849	-9.96011	-10.2443	-9.96721
fumaric acid	-6.7064	-6.45726	-6.51324	-7.01881	-6.57318	-7.17788	-7.45042	-6.36386	-6.74896	-6.32376	-7.07551	-7.2236	-6.77797	-7.38267	-6.95375	-6.55969	-6.52855	-6.77619	-6.66205	-6.97446	-6.51304	-6.52883	-6.94932	-7.40607	-6.53449	-6.94906	-6.70461	-6.31055	-6.27941	-6.52705	-7.03116	-6.71803	-6.46889	-7.03044	-6.56903	-7.18951	-6.37549	-6.59048	-6.33539	-7.08715	-7.09038	-7.09604	-7.51061	-7.26616	-6.55739	-6.76218	-7.07459	-6.62896	-7.5062
Pyrrole-2-Carboxylic Acid	-10.4323	-10.5031	-10.6209	-10.9674	-10.1301	-11.0889	-10.8246	-10.2961	-10.7729	-10.4949	-11.032	-10.6051	-9.76782	-10.7265	-10.4106	-10.3183	-10.1326	-10.2992	-10.1407	-10.6758	-10.2222	-9.83855	-10.5781	-10.533	-10.629	-10.6798	-10.4813	-10.3891	-10.2033	-10.3699	-10.7405	-10.2586	-10.3294	-10.7937	-10.3401	-10.9152	-10.1224	-10.7469	-10.3212	-10.8583	-10.3029	-11.0934	-11.1442	-10.9457	-10.5138	-10.1514	-10.6865	-9.84925	-10.5437
serine 1	-10.5579	-10.7198	-10.1261	-10.7842	-10.6168	-10.8093	-10.9485	-10.5645	-10.8239	-10.8684	-10.8519	-10.6953	-10.5278	-10.7203	-10.7349	-10.4584	-10.7795	-10.7156	-10.6309	-10.8572	-10.8583	-10.6897	-11.0774	-11.0214	-10.9387	-10.6981	-10.8968	-10.6203	-10.9413	-10.8774	-10.9248	-10.0372	-10.199	-10.2635	-10.2647	-10.2885	-10.0437	-10.345	-10.3477	-10.3311	-10.7541	-11.0032	-10.7625	-10.9612	-10.7854	-10.6965	-10.9228	-10.7553	-11.087
serine 1	-1.46982	-1.69158	-1.49722	-1.71632	-1.62752	-1.8073	-1.75457	-1.45562	-1.72344	-1.73151	-1.54552	-1.59066	-1.50186	-1.68163	-1.59777	-1.35555	-1.60585	-1.36431	-1.56592	-1.81242	-1.86305	-1.72362	-1.8435	-1.85067	-1.87691	-1.87153	-1.81953	-1.57731	-1.82761	-1.58607	-1.64162	-1.37156	-1.59331	-1.61806	-1.66869	-1.70903	-1.35736	-1.68255	-1.63325	-1.44726	-1.74836	-1.90165	-1.89627	-1.84427	-1.76696	-1.6413	-1.8878	-1.79899	-1.92604
Pipecolinic acid	-6.60748	-6.51772	-6.20001	-7.04201	-6.81495	-6.37032	-7.12612	-6.78394	-6.62437	-6.60184	-7.09087	-6.92892	-6.70186	-6.25724	-6.51128	-6.89961	-6.48875	-6.05	-6.40463	-6.83915	-6.42963	-6.6121	-6.94179	-6.92327	-6.85607	-7.06059	-6.42152	-6.80985	-6.39899	-5.96024	-6.88802	-6.08692	-5.99716	-6.52144	-6.11192	-5.84976	-6.26338	-6.53836	-6.08128	-6.57031	-7.13639	-7.38036	-7.58488	-6.94581	-6.63248	-6.51939	-6.95392	-6.72686	-7.03804
1-Indanol	-9.18019	-8.83378	-8.88546	-8.75774	-8.61111	-9.13291	-9.25101	-8.94873	-9.29427	-8.77498	-9.11254	-8.88536	-8.73874	-9.26054	-9.4219	-9.42263	-8.90261	-9.29793	-8.96141	-8.53895	-8.67433	-8.39232	-9.16863	-9.03222	-8.9804	-9.0375	-9.07548	-9.07621	-8.5562	-8.95152	-8.89375	-9.01308	-8.66667	-8.59063	-8.72601	-8.9658	-8.78162	-9.03208	-8.60787	-8.94543	-8.31628	-8.90435	-8.96146	-8.99944	-8.89312	-9.02075	-8.59829	-8.45166	-9.09156
phosphomycin	-9.88949	-9.44398	-8.85609	-9.47019	-9.92286	-9.79582	-9.56722	-9.43665	-8.95977	-9.79993	-9.78004	-9.61589	-10.0686	-9.94151	-9.10547	-9.78492	-9.94563	-9.67867	-9.58968	-9.17038	-9.35903	-9.62305	-9.63273	-9.26741	-9.51047	-9.51284	-8.65996	-9.33941	-9.50012	-9.23316	-9.48023	-9.00179	-8.55628	-8.58249	-8.77114	-8.90812	-8.54895	-8.92257	-8.91223	-8.89234	-9.64926	-9.53668	-9.53906	-8.68618	-9.65884	-9.80454	-9.38525	-9.83791	-9.48228
3-Cyanoalanine	-0.820242	-1.34912	-0.282843	-0.584714	-0.608105	-0.444687	-1.22474	-0.589781	-0.414842	-0.708653	-0.877121	-0.866257	-0.889649	-0.72623	-0.696385	-0.335525	-0.990196	-0.754014	-1.63067	-1.39514	-1.80507	-1.41853	-1.91191	-2.03516	-1.68683	-1.58641	-1.22527	-0.864406	-1.51908	-1.2829	-1.68755	-0.564387	-1.09327	-0.328859	-0.738787	-0.188832	-0.333926	-0.620551	-0.452798	-0.621266	-0.654121	-0.922422	-0.821997	-0.460858	-0.994642	-1.27619	-1.04066	-1.06405	-1.68068
Analyte 81	-10.8396	-10.8003	-10.6114	-10.8686	-10.7558	-10.7289	-10.6593	-11.0808	-10.6617	-11.1197	-11.0323	-10.9386	-10.8258	-10.7989	-10.7317	-10.955	-11.1897	-10.8373	-10.8703	-10.8993	-10.6336	-10.7864	-10.9848	-10.6899	-10.9043	-10.5886	-10.6923	-10.9157	-11.1504	-10.7979	-11.063	-10.6814	-10.642	-10.7104	-10.4448	-10.5707	-10.9226	-10.7155	-10.9615	-10.8741	-10.8548	-10.9727	-10.657	-10.7607	-10.603	-10.673	-10.702	-10.5892	-10.4926
Tartronic acid	-5.31668	-5.3094	-4.6443	-4.97717	-5.00862	-5.43716	-5.55008	-4.88725	-4.94643	-4.99842	-5.76717	-5.40815	-5.4396	-5.86814	-5.37741	-4.9416	-5.4294	-5.09135	-5.74038	-5.40087	-5.71365	-5.43232	-5.71384	-5.97377	-5.74511	-5.65372	-5.37013	-4.93432	-5.42212	-5.08406	-6.19087	-5.07528	-5.068	-4.73576	-5.04855	-5.19575	-4.64584	-5.08001	-4.75701	-5.52576	-5.10008	-5.41288	-5.32149	-5.0379	-5.28995	-5.72093	-5.38142	-5.41287	-5.95433
N-Acetyl-beta-alanine 2	-7.52502	-7.208	-7.53322	-7.33245	-7.84492	-7.62643	-8.14322	-7.49075	-8.62407	-8.8657	-7.27778	-7.22486	-7.73733	-7.51884	-8.51648	-8.0588	-8.75811	-7.90004	-7.10042	-6.90784	-7.25148	-7.42031	-7.32686	-7.71862	-7.44425	-7.20804	-8.19947	-7.74178	-8.44109	-7.58302	-6.85317	-7.42564	-7.10862	-7.23306	-7.5767	-7.52704	-7.39136	-7.76947	-8.76631	-7.17839	-7.54476	-7.5687	-7.33249	-8.32391	-7.67609	-7.5685	-7.37593	-7.8884	-8.1867
L-Allothreonine 1	-2.01345	-2.0943	-1.89912	-2.05979	-2.04411	-2.27698	-2.20208	-1.96919	-2.18322	-2.18761	-2.1663	-2.21409	-2.1984	-2.43127	-2.33751	-1.93678	-2.3419	-2.01967	-2.2486	-2.29494	-2.40791	-2.27926	-2.4511	-2.43723	-2.43991	-2.39398	-2.41837	-2.01763	-2.42275	-2.10053	-2.40144	-2.05342	-2.13427	-2.09976	-2.21273	-2.31694	-2.00916	-2.24473	-2.22757	-2.20626	-2.24475	-2.40539	-2.35947	-2.38385	-2.17277	-2.32706	-2.3734	-2.35772	-2.51569
Glutaric Acid	-10.3543	-10.7338	-10.626	-10.702	-10.6825	-10.7669	-10.7537	-10.5564	-10.6778	-10.7126	-10.7378	-10.4483	-10.4287	-10.5132	-10.4241	-10.3218	-10.4589	-10.4778	-10.48	-10.8277	-10.9698	-10.8082	-10.8622	-10.8795	-10.8439	-10.8846	-10.8035	-10.7013	-10.8384	-10.8573	-10.8635	-10.3722	-10.7517	-10.72	-10.862	-10.7849	-10.5743	-10.7361	-10.7306	-10.7557	-10.7764	-10.8122	-10.8528	-10.7718	-10.8441	-10.5903	-10.938	-10.9185	-10.9897
O-acetylserine 1	-10.6336	-10.697	-11.2952	-10.8922	-11.2128	-11.258	-11.0979	-10.4695	-10.8643	-10.5916	-10.4291	-10.4959	-10.8165	-10.8617	-10.4681	-10.7243	-10.1953	-10.3334	-10.3007	-10.5594	-10.6453	-10.88	-10.6509	-10.7651	-10.328	-10.7856	-10.5315	-10.7877	-10.2588	-10.3969	-10.0962	-10.8989	-10.9624	-11.1576	-11.2435	-11.5233	-10.7348	-10.9262	-10.857	-10.6944	-11.0752	-10.5232	-10.9808	-10.7267	-10.9781	-10.5818	-10.8405	-11.161	-11.0462
2-methylfumarate	-12.3729	-12.5905	-12.3538	-12.6503	-12.3301	-12.2242	-12.685	-12.0673	-12.3471	-12.384	-12.3862	-12.4479	-12.1276	-12.0217	-12.1447	-12.0636	-12.1816	-12.0891	-12.3881	-12.6655	-12.6799	-12.3453	-12.4156	-12.7002	-12.464	-12.6966	-12.3623	-12.2812	-12.3992	-12.3067	-12.4013	-12.1513	-12.3689	-12.4287	-12.4432	-12.0025	-11.8456	-12.2272	-12.1624	-12.1645	-12.4051	-12.5238	-12.7564	-12.4221	-12.6648	-12.4623	-12.7397	-12.4195	-12.7744
Glutaric Acid	-12.1998	-12.5243	-12.141	-12.3594	-12.3026	-12.3746	-12.3065	-12.0279	-12.2508	-12.3407	-12.3717	-12.1908	-12.1339	-12.206	-12.0821	-12.2667	-12.1721	-11.9368	-12.3557	-12.5153	-12.4772	-12.4584	-12.3149	-12.4624	-12.4761	-12.2101	-12.4067	-12.5912	-12.4966	-12.2613	-12.5276	-11.9723	-12.2968	-12.132	-12.0939	-12.1472	-11.8004	-12.0928	-12.1133	-12.1443	-12.2936	-12.3113	-12.0452	-12.2418	-12.3213	-12.1527	-12.3123	-12.2555	-12.2595
DL-Anabasine 1	-10.8833	-11.0564	-10.7769	-10.7477	-11.0036	-10.8165	-11.0585	-10.7564	-10.8174	-10.9375	-10.8818	-10.8173	-11.0731	-10.8861	-10.8869	-10.733	-11.0071	-10.7431	-11.126	-10.9904	-11.1327	-11.2463	-10.763	-11.3013	-11.2876	-11.0058	-11.0601	-10.9062	-11.1802	-10.9163	-11.1246	-10.8465	-11.0196	-10.7109	-10.8532	-10.7797	-10.7196	-11.0081	-10.9007	-10.845	-10.9376	-10.9789	-10.6971	-10.7514	-10.89	-10.9596	-10.824	-11.0799	-11.1348
thymine	-10.2919	-10.4492	-10.1502	-10.1754	-9.69408	-10.9479	-11.1968	-9.98486	-10.6439	-10.2371	-10.6417	-9.98904	-9.50771	-10.7615	-10.4576	-10.3253	-10.0508	-9.73724	-10.2629	-10.1463	-10.7523	-9.66499	-11.2261	-11.1678	-10.523	-10.4814	-10.6149	-10.4826	-10.208	-9.89452	-10.6127	-9.96381	-10.1211	-9.84728	-10.4533	-10.6198	-9.65673	-10.2239	-9.909	-10.3136	-9.39119	-10.2491	-10.2076	-10.341	-10.7814	-10.595	-10.4785	-9.99718	-11.4999
2-methylfumarate	-11.426	-11.9081	-11.5128	-11.5124	-11.3858	-11.8186	-11.8673	-11.3995	-11.7151	-11.5761	-11.5285	-11.3947	-11.2681	-11.7009	-11.5974	-11.4177	-11.4584	-11.1189	-11.7904	-11.8768	-12.0686	-11.7503	-11.9033	-12.2317	-11.8516	-11.8796	-12.0795	-11.8999	-11.9405	-11.601	-11.893	-11.3951	-11.8772	-11.4815	-11.6733	-11.7877	-11.3686	-11.4563	-11.5452	-11.4977	-11.3545	-11.4559	-11.4839	-11.6838	-11.7041	-11.5864	-11.6728	-11.5463	-12.0277
Analyte 82	-8.39502	-8.44827	-8.01235	-8.45199	-8.31512	-8.70946	-8.75777	-8.3956	-8.69658	-8.44173	-8.51904	-8.5001	-8.36323	-8.75756	-8.74468	-8.44356	-8.48984	-8.63781	-8.49638	-8.55335	-8.59359	-8.41648	-8.78118	-8.85913	-8.59278	-8.75839	-8.79794	-8.49681	-8.54309	-8.69106	-8.6204	-8.06046	-8.11371	-8.11743	-8.15767	-8.3749	-8.06105	-8.15686	-8.10717	-8.18448	-8.4202	-8.5965	-8.76211	-8.80166	-8.49223	-8.54033	-8.59731	-8.46044	-8.90309
Analyte 83	-9.90657	-9.93252	-9.01146	-9.5016	-9.6153	-10.0814	-9.85603	-9.53531	-9.86568	-9.78757	-10.106	-9.88902	-10.0027	-10.4688	-10.2531	-10.2539	-10.175	-9.95229	-10.3199	-9.91497	-10.2337	-10.0287	-10.2835	-10.2694	-10.4902	-10.5754	-10.2791	-10.2798	-10.2009	-9.97824	-10.5194	-9.39888	-9.42484	-8.99391	-9.31268	-9.57373	-9.02762	-9.56918	-9.27988	-9.59832	-9.59775	-10.0593	-10.1445	-9.84813	-9.82037	-10.2078	-9.80281	-9.91652	-10.1572
Analyte 84	-9.03144	-9.03178	-9.10898	-9.26954	-9.10058	-9.30809	-9.03586	-9.18413	-8.90923	-8.73742	-9.02747	-9.43585	-9.26689	-9.4744	-9.07554	-9.41017	-8.90373	-9.25024	-9.19809	-9.43619	-9.14169	-9.26723	-9.19752	-9.20251	-8.98814	-9.16366	-9.07588	-9.41051	-8.90407	-9.25058	-9.19412	-9.2753	-9.27564	-9.51339	-9.21889	-9.55195	-9.42798	-9.06534	-8.98127	-9.27132	-9.50499	-9.2259	-9.40142	-9.31364	-8.97504	-9.14135	-9.37945	-9.21049	-9.14576
Analyte 85	-9.04546	-9.19539	-9.26578	-9.16724	-9.43088	-9.63248	-10.0355	-8.6565	-9.04477	-8.66766	-9.71784	-9.69908	-9.96272	-10.1643	-9.57662	-9.06221	-9.19951	-9.3051	-9.72723	-9.84901	-10.0419	-10.1126	-9.82525	-10.7173	-9.03411	-9.65202	-9.72655	-9.21214	-9.34943	-9.45502	-10.3996	-9.79763	-9.94756	-9.91941	-10.1123	-10.3847	-9.40867	-9.10451	-9.41983	-10.47	-10.0845	-9.00596	-9.62386	-9.6984	-9.36013	-9.89198	-10.0138	-10.2774	-10.8821
3-Methylglutaric Acid	-8.9183	-9.31971	-8.39173	-9.0169	-8.91016	-8.80196	-9.6771	-8.43804	-8.78063	-8.60434	-8.99317	-9.17615	-9.06941	-8.96122	-8.93988	-8.37235	-8.76359	-8.67985	-9.47897	-9.57756	-9.71178	-9.47082	-9.8521	-10.2378	-9.42928	-9.6479	-9.34129	-8.77376	-9.165	-9.08125	-9.55383	-8.55098	-8.95239	-8.64957	-8.7838	-8.43464	-8.07072	-8.5013	-8.23702	-8.62585	-9.168	-9.12647	-9.34508	-9.03847	-9.15112	-9.31038	-9.40897	-9.30223	-10.0692
malonic acid 2	-8.12655	-8.18088	-7.71128	-8.37037	-8.11948	-8.17896	-8.56378	-8.10865	-8.30912	-8.04809	-8.50145	-8.42283	-8.17194	-8.23142	-8.36158	-7.89935	-8.10055	-8.27972	-8.23334	-8.47716	-8.3046	-8.22627	-8.61188	-8.67058	-8.35932	-8.47463	-8.41591	-7.95368	-8.15488	-8.33405	-8.60824	-7.76374	-7.81807	-8.00757	-7.83501	-7.81616	-7.74585	-7.88973	-7.68529	-8.13865	-8.41576	-8.54881	-8.66412	-8.6054	-8.19781	-8.25027	-8.49409	-8.2432	-8.68751
malonic acid 2	-11.0029	-11.0166	-11.1108	-11.4933	-11.3536	-11.2493	-11.2473	-10.8372	-11.1959	-10.9179	-11.2896	-11.073	-10.9333	-10.829	-10.7756	-11.4459	-10.4976	-10.7342	-10.5963	-11.0866	-10.7659	-10.947	-10.7506	-10.8406	-10.7551	-10.9179	-10.7892	-11.4596	-10.5113	-10.7479	-10.883	-10.6905	-10.7042	-11.1809	-10.8602	-10.9369	-10.5249	-10.8494	-10.6055	-10.9772	-11.4237	-11.2318	-11.3946	-11.2659	-11.1725	-10.7522	-11.2426	-11.1029	-10.9966
aspartic acid 2	-5.96469	-5.80268	-5.8683	-5.85725	-5.94627	-5.99686	-5.80264	-6.05616	-6.17193	-6.11518	-5.90037	-5.95226	-6.04128	-6.09187	-6.26694	-5.85086	-6.21018	-6.10684	-5.89769	-5.79025	-5.76837	-5.87927	-5.95594	-5.73563	-6.05266	-5.72524	-6.10493	-5.68884	-6.04817	-5.94483	-5.83337	-5.9633	-5.80129	-5.85586	-5.83398	-5.99547	-6.05477	-6.11828	-6.11379	-5.89898	-5.93384	-6.10723	-5.77981	-6.1595	-5.83537	-5.93038	-5.82294	-5.91196	-5.76832
beta-Alanine 2	-8.07131	-7.94582	-8.58673	-8.69963	-8.78236	-8.61373	-8.85887	-7.29118	-8.64298	-8.0639	-8.28252	-8.29125	-8.37397	-8.20535	-8.23459	-8.04494	-7.65551	-7.60249	-7.53744	-8.16576	-7.91176	-8.24848	-7.76734	-8.32499	-7.70978	-7.93414	-8.1091	-7.91945	-7.53002	-7.477	-7.74864	-8.17834	-8.05285	-8.80666	-8.55267	-8.72076	-7.39821	-8.35069	-8.17093	-8.38954	-9.00229	-8.46359	-8.68795	-8.86291	-8.44564	-8.03725	-8.66557	-8.7483	-8.82481
Erythrose 2	-9.66375	-9.53964	-10.1557	-9.95922	-10.1643	-10.1489	-9.29595	-10.1203	-10.4061	-9.98274	-9.38169	-9.59632	-9.80138	-9.78598	-10.0432	-9.64709	-9.61985	-9.79805	-9.17674	-9.47222	-9.24728	-9.67727	-8.77874	-8.80895	-9.21895	-9.13269	-9.91909	-9.52299	-9.49574	-9.67395	-8.89469	-9.79279	-9.66868	-10.0883	-9.86332	-10.2779	-10.2493	-9.83499	-10.1118	-9.51073	-10.0969	-9.63853	-9.55227	-10.3387	-9.73428	-9.37139	-9.66686	-9.87191	-9.00359
beta-Alanine 2	-8.49167	-8.41055	-8.50555	-8.66865	-8.6037	-8.56467	-8.58764	-8.70167	-8.44144	-8.55638	-8.56039	-8.64716	-8.58221	-8.54318	-8.41996	-8.46221	-8.53489	-8.42154	-8.38906	-8.56604	-8.33426	-8.50109	-8.43551	-8.48504	-8.40003	-8.44729	-8.33884	-8.38109	-8.45377	-8.34042	-8.45779	-8.48407	-8.40295	-8.66105	-8.42927	-8.55707	-8.69407	-8.49504	-8.54878	-8.55279	-8.75919	-8.65814	-8.70539	-8.59694	-8.43687	-8.41538	-8.59237	-8.52742	-8.51136
Analyte 86	-9.40824	-9.75657	-8.89661	-8.67218	-8.97456	-10.1132	-9.88268	-8.97351	-9.45305	-9.26744	-10.5456	-9.25053	-9.55291	-10.6916	-10.0314	-9.31837	-9.84578	-9.60196	-10.3349	-9.59886	-10.635	-9.90124	-10.9402	-10.8094	-9.99701	-10.1574	-10.3797	-9.6667	-10.1941	-9.95028	-11.4723	-9.47496	-9.82329	-8.7389	-9.77506	-10.1799	-9.04024	-9.13705	-9.33416	-10.6124	-8.81685	-8.91262	-9.07303	-9.29534	-9.70834	-10.2867	-9.55063	-9.85301	-10.7611
MALONAMIDE 4	-9.36906	-9.5565	-8.88442	-9.04921	-9.01157	-9.04824	-9.55581	-8.9571	-8.93889	-9.04084	-9.40842	-9.43486	-9.39723	-9.4339	-9.32454	-9.0071	-9.42649	-9.32688	-9.94216	-9.6223	-9.81139	-9.58467	-10.1774	-10.1289	-9.79294	-9.70112	-9.51198	-9.19454	-9.61393	-9.51431	-9.98151	-9.27008	-9.45752	-8.95022	-9.13932	-8.94926	-8.85812	-9.12086	-8.94185	-9.30944	-9.07737	-9.28565	-9.19383	-9.00469	-9.2383	-9.62396	-9.3041	-9.26647	-9.8107
Analyte 357	-10.1058	-10.1594	-10.0334	-9.75649	-9.52682	-10.2018	-10.0287	-10.2094	-10.0583	-10.2361	-10.1333	-9.73304	-9.50337	-10.1784	-10.0349	-9.82882	-10.2127	-10.0624	-10.1359	-9.78659	-10.1491	-9.55692	-10.211	-10.0588	-10.181	-10.3743	-10.0884	-9.88237	-10.2662	-10.1159	-10.1634	-10.0099	-10.0635	-9.66058	-10.0231	-10.1059	-10.1135	-10.055	-10.1402	-10.0374	-9.15402	-9.77812	-9.97143	-9.68553	-10.119	-10.0956	-9.7462	-9.51654	-10.0184
Analyte 87	-11.4748	-11.3513	-11.2161	-11.2428	-11.6836	-11.7918	-11.6619	-11.0306	-10.9201	-11.1709	-11.7077	-11.4645	-11.9053	-12.0136	-11.1419	-11.1792	-11.3927	-11.3998	-11.573	-11.341	-11.7073	-11.7818	-11.5232	-11.7601	-11.423	-11.6166	-11.0183	-11.0557	-11.2691	-11.2763	-11.8059	-11.4379	-11.3143	-11.2058	-11.5721	-11.7548	-10.9937	-11.2878	-11.1339	-11.6707	-11.6733	-11.3144	-11.5081	-10.9098	-11.6091	-11.8308	-11.5988	-12.0396	-12.0179
L-homoserine 1	-8.40186	-8.16224	-8.24731	-8.49315	-8.48813	-8.81616	-8.43458	-8.41911	-8.43588	-8.16292	-8.68939	-8.69751	-8.6925	-9.02053	-8.64025	-8.36009	-8.36728	-8.37288	-8.36661	-8.45789	-7.98725	-8.45288	-8.66274	-8.39933	-8.34305	-8.46322	-8.40063	-8.12047	-8.12766	-8.13326	-8.65414	-8.45168	-8.21205	-8.54296	-8.07231	-8.86597	-8.46892	-8.42812	-8.21273	-8.7392	-8.78378	-8.67396	-8.79412	-8.73153	-8.0225	-8.22687	-8.31815	-8.31314	-8.25959
L-Threose 2	-8.15362	-7.96457	-7.92176	-8.15023	-7.9397	-8.20234	-8.27728	-7.83535	-7.78869	-7.79335	-8.21359	-8.26034	-8.04981	-8.31246	-7.8988	-8.0373	-7.90346	-7.98872	-8.07469	-8.0713	-8.24714	-7.86077	-8.02974	-8.19835	-7.96348	-8.05252	-7.70976	-7.84825	-7.71441	-7.79968	-8.13466	-8.03188	-7.84283	-8.02849	-8.20433	-8.0806	-7.71361	-7.92067	-7.6716	-8.09185	-8.04643	-8.14913	-8.23818	-7.89542	-8.32608	-8.43619	-8.4328	-8.22227	-8.55985
Analyte 88	-2.89117	-3.32529	-2.03645	-2.34464	-2.44798	-2.77692	-3.5899	-2.2077	-2.67083	-2.57657	-3.23395	-3.15752	-3.26086	-3.5898	-3.48372	-2.64741	-3.38945	-2.80058	-4.13817	-3.59164	-4.20685	-3.69498	-4.23684	-4.8369	-4.11986	-4.44854	-3.91783	-3.08153	-3.82357	-3.23469	-4.48095	-2.84934	-3.28345	-2.3028	-2.91802	-2.73508	-2.16587	-2.83102	-2.53473	-3.19211	-2.71432	-3.1392	-3.46789	-2.93718	-2.95985	-3.77274	-3.2262	-3.32954	-4.47147
3-Aminoisobutyric acid 1	-7.39473	-7.35035	-7.21359	-7.42502	-7.4053	-7.50678	-7.63532	-6.95486	-7.30926	-7.26415	-7.45691	-7.56008	-7.54037	-7.64184	-7.44432	-7.2405	-7.39922	-7.28683	-7.48541	-7.5157	-7.53074	-7.49599	-7.57248	-7.726	-7.49475	-7.68314	-7.39995	-7.19612	-7.35484	-7.24245	-7.5476	-7.34865	-7.30428	-7.37894	-7.39398	-7.4607	-6.90879	-7.358	-7.21808	-7.41084	-7.57066	-7.56942	-7.7578	-7.47461	-7.44005	-7.57511	-7.6054	-7.58569	-7.8157
3-hydroxy-L-proline 2	-10.3344	-10.444	-10.3964	-10.4514	-10.6876	-10.6037	-10.6895	-10.5904	-10.7769	-10.4858	-10.5132	-10.2288	-10.465	-10.3811	-10.5543	-10.2772	-10.2632	-10.3289	-10.2214	-10.3384	-10.0588	-10.5746	-10.1374	-10.5765	-10.5665	-10.6657	-10.6639	-10.3868	-10.3728	-10.4385	-10.4002	-10.1738	-10.2834	-10.2908	-10.0112	-10.4431	-10.4298	-10.519	-10.3252	-10.3526	-10.5821	-10.574	-10.6731	-10.6714	-10.1718	-9.94921	-10.0663	-10.3025	-10.3044
3-hydroxybenzyl alcohol	-8.74485	-8.815	-8.56808	-8.95896	-8.73555	-8.86171	-8.81752	-8.86801	-8.80026	-8.76149	-8.84504	-8.93418	-8.71077	-8.83693	-8.77548	-8.59151	-8.7367	-8.6782	-8.79021	-9.00432	-8.84069	-8.78091	-8.84964	-8.86288	-8.79523	-9.02719	-8.84562	-8.66165	-8.80685	-8.74834	-8.8904	-8.5433	-8.61344	-8.75741	-8.59378	-8.66016	-8.66646	-8.54832	-8.55994	-8.64349	-8.92487	-8.93919	-9.17115	-8.98959	-8.79533	-8.77055	-8.98465	-8.76124	-8.84321
N-ethylmaleamic acid 3	-10.9669	-11.1716	-11.1153	-10.8712	-10.5672	-11.2114	-11.2891	-11.3618	-10.8378	-11.0078	-11.3107	-10.6085	-10.3044	-10.9487	-10.5751	-11.0498	-10.7451	-10.9739	-10.9089	-10.8132	-11.246	-10.5092	-11.6646	-11.2311	-11.0874	-11.3908	-10.7798	-11.2545	-10.9498	-11.1787	-11.2527	-10.8526	-11.0573	-10.7568	-11.1896	-11.0971	-11.2474	-11.031	-10.8934	-11.1964	-10.2087	-10.7869	-11.0903	-10.4793	-11.304	-11.0413	-10.9455	-10.6415	-11.3635
Aminomalonic acid	-3.80407	-4.18782	-4.3651	-4.69807	-4.63097	-4.61697	-5.01309	-4.26226	-4.65309	-4.3562	-4.45947	-4.29401	-4.2269	-4.21291	-4.24903	-4.05765	-3.95213	-4.0918	-3.78376	-4.67776	-5.31015	-4.61066	-4.67169	-4.99278	-4.40004	-4.49837	-4.63278	-4.4414	-4.33588	-4.47555	-4.43916	-3.96103	-4.34479	-4.85504	-5.48743	-4.77394	-4.41923	-4.57732	-4.51316	-4.61644	-5.12091	-4.91029	-5.00863	-5.14303	-5.33046	-4.9264	-5.8204	-5.7533	-6.13541
Analyte 89	-8.16155	-8.03284	-8.05621	-8.30084	-8.34549	-8.39442	-8.40254	-8.0752	-8.3533	-6.87626	-8.02441	-8.48554	-8.53019	-8.57912	-8.538	-8.30219	-7.06096	-8.30346	-8.21755	-8.35684	-8.45591	-8.40149	-8.71524	-8.45854	-8.21898	-7.90063	-8.4093	-8.17349	-6.93226	-8.17475	-8.08041	-8.24091	-8.11221	-8.3802	-8.47927	-8.47378	-8.15456	-8.24234	-6.95563	-8.10378	-8.66948	-8.48697	-8.16862	-8.67729	-8.39991	-8.58461	-8.7239	-8.76855	-8.8256
N-ethylmaleamic acid 3	-7.99225	-8.24177	-7.40214	-7.56381	-7.73942	-7.5969	-8.1661	-7.60897	-7.47757	-7.61954	-7.86272	-8.00571	-8.18131	-8.03879	-7.91947	-7.71454	-8.06144	-7.91159	-8.68367	-8.25523	-8.59932	-8.43083	-8.86294	-8.85751	-8.53861	-8.30066	-8.16899	-7.96406	-8.31096	-8.16111	-8.55413	-7.84404	-8.09356	-7.4156	-7.75969	-7.44868	-7.46075	-7.69898	-7.47133	-7.71451	-7.75287	-7.86065	-7.6227	-7.49103	-7.9079	-8.3498	-7.92136	-8.09696	-8.52364
Carbobenzyloxy-L-leucine degr2	-7.88447	-7.61239	-8.02585	-8.44519	-8.08267	-7.95731	-7.94336	-8.00477	-8.00096	-7.65582	-7.95631	-8.41329	-8.05076	-7.92541	-7.96906	-8.07943	-7.62392	-8.1419	-7.58049	-8.14121	-7.47459	-7.77868	-7.67326	-7.63938	-7.54926	-7.81181	-7.69697	-7.80734	-7.35183	-7.86982	-7.65233	-7.99395	-7.72187	-8.55467	-7.88805	-8.06679	-8.11425	-7.96272	-7.76529	-8.06579	-8.61148	-8.38205	-8.64461	-8.52977	-7.77857	-7.74667	-8.30739	-7.94486	-7.80556
L-Malic acid	-0.261076	-0.173958	-0.776823	-0.547377	-0.646507	-0.737119	-0.947187	-0.481684	-0.584077	-0.035047	-0.504798	-0.688034	-0.787163	-0.877776	-0.724733	-0.326818	-0.175704	-0.657157	-0.314615	-0.600917	-0.779218	-0.700046	-0.622791	-1.00073	-0.309385	-0.279739	-0.637616	-0.239701	-0.0885863	-0.57004	-0.558338	-0.91748	-0.830362	-1.20378	-1.38208	-1.39352	-1.13809	-0.91225	-0.691451	-1.1612	-1.07346	-0.682804	-0.653158	-1.01103	-0.725679	-0.866335	-1.15264	-1.25177	-1.55245
nicotinamide	-9.97988	-9.57277	-10.0253	-10.3626	-10.123	-10.3727	-10.1327	-10.1758	-10.2186	-9.91689	-10.3262	-10.3691	-10.1296	-10.3793	-10.2252	-10.2936	-9.92346	-10.0507	-9.57934	-9.96203	-9.79144	-9.72246	-9.75589	-9.73213	-9.7607	-9.62827	-9.81807	-9.88645	-9.51635	-9.64362	-9.9257	-10.0319	-9.62475	-10.4145	-10.244	-10.4247	-10.2278	-10.2132	-9.96886	-10.3782	-10.5123	-10.5505	-10.4181	-10.6079	-10.192	-10.1985	-10.5812	-10.3417	-10.3513
Analyte 90	-9.36786	-7.84077	-8.9593	-9.11626	-9.17819	-9.07557	-7.90609	-8.99355	-9.19827	-9.28544	-8.94834	-9.46592	-9.52784	-9.42523	-9.54793	-8.95185	-9.6351	-9.44323	-8.19043	-7.93884	-8.19729	-8.00076	-8.2781	-6.72867	-7.75176	-7.89726	-8.02085	-7.42477	-8.10802	-7.91615	-7.77092	-9.30896	-7.78188	-9.05737	-9.31582	-9.01668	-8.93465	-8.87029	-9.22655	-8.88945	-9.27625	-9.02724	-9.17274	-9.29633	-9.37472	-9.72438	-9.47278	-9.53471	-8.26261
Analyte 91	-6.33282	-7.39739	-6.05192	-6.07716	-6.27277	-6.24112	-7.00055	-6.52117	-6.17276	-6.32992	-6.43483	-6.19241	-6.38802	-6.35637	-6.28801	-6.07508	-6.44516	-6.52032	-7.51263	-7.25697	-7.47079	-7.45258	-8.10629	-8.18036	-7.74122	-7.69518	-7.35257	-7.13964	-7.50973	-7.58488	-7.61464	-6.16717	-7.23173	-5.9115	-6.12532	-6.07546	-6.35551	-6.39575	-6.16426	-6.26917	-6.13235	-6.42099	-6.37495	-6.03234	-6.29098	-6.40623	-6.15056	-6.34618	-7.07395
asparagine 4	0.193425	-0.0770135	0.532589	0.189519	0.156835	0.446089	-0.0773551	0.509514	0.538099	0.390517	0.134708	0.152144	0.11946	0.408714	0.500725	0.568206	0.353142	0.407796	-0.114388	-0.118295	-0.186485	-0.150979	-0.298308	-0.385169	-0.0948809	-0.00438043	0.230286	0.297767	0.0827031	0.137357	-0.173106	0.495215	0.224776	0.491308	0.423118	0.747878	0.811304	0.514722	0.692306	0.436497	0.115554	0.171651	0.262152	0.496818	0.121329	0.0839543	0.0800477	0.0473637	-0.186826
salicylic acid	-4.70631	-4.90992	-5.56527	-5.50546	-5.31256	-5.02083	-5.47695	-5.02071	-5.42645	-5.46088	-4.93666	-4.48434	-4.29144	-3.99971	-4.40533	-4.02628	-4.43976	-4.48702	-3.8888	-4.68795	-4.41543	-4.49506	-4.04675	-4.65945	-4.56256	-4.6688	-4.60894	-4.22989	-4.64337	-4.69064	-4.11916	-4.54415	-4.74776	-5.3433	-5.07078	-4.85867	-4.85855	-5.2179	-5.29872	-4.77451	-5.09059	-5.15809	-5.26434	-5.20448	-5.23293	-4.21181	-5.01096	-4.81807	-4.98246
methionine 1	-1.71024	-1.84245	-1.30369	-1.53906	-1.55436	-1.98507	-1.9683	-1.40775	-1.5214	-1.56653	-2.18281	-1.74975	-1.76505	-2.19575	-1.73209	-1.39226	-1.77721	-1.5573	-2.05314	-1.88196	-2.2465	-1.89726	-2.42903	-2.3112	-2.16823	-2.10874	-1.8643	-1.52447	-1.90942	-1.68951	-2.52571	-1.51437	-1.64658	-1.34319	-1.70773	-1.7892	-1.21188	-1.62947	-1.37066	-1.98694	-1.59387	-1.86485	-1.80535	-1.56091	-1.9036	-2.11429	-1.94311	-1.95841	-2.37234
aspartic acid 1	-0.205222	-0.0623396	-0.0529193	-0.0500369	-0.061389	-0.142292	-0.160008	-0.158789	-0.183083	-0.21696	-0.222842	-0.26702	-0.278372	-0.359276	-0.400067	-0.109249	-0.433944	-0.418151	-0.279323	-0.124138	-0.222615	-0.13549	-0.366885	-0.234109	-0.434495	-0.160662	-0.257184	0.0336337	-0.291061	-0.275268	-0.296943	-0.269903	-0.12702	-0.114718	-0.213195	-0.206973	-0.223469	-0.425075	-0.281641	-0.287522	-0.123187	-0.422193	-0.14836	-0.244881	-0.148514	-0.365498	-0.210312	-0.221664	-0.320284
oxoproline	1.37973	1.41513	1.33524	1.38899	1.37168	1.31406	1.36914	1.26977	1.20347	1.25132	1.36752	1.4573	1.43998	1.38236	1.27178	1.48906	1.31963	1.27156	1.48343	1.49269	1.44316	1.47538	1.29382	1.47284	1.33386	1.52357	1.30717	1.52446	1.35502	1.30696	1.47122	1.40354	1.43894	1.4128	1.36327	1.33787	1.29358	1.25397	1.27513	1.39133	1.44924	1.30772	1.49743	1.28103	1.33946	1.40776	1.41702	1.39971	1.39717
4-aminobutyric acid 1	-1.25911	-1.16703	-1.95186	-1.88219	-1.87623	-1.34967	-1.49568	-1.57275	-1.73101	-1.52787	-1.68027	-1.53866	-1.5327	-1.00613	-1.38748	-1.15557	-1.18433	-1.31685	-0.823491	-1.44657	-1.2189	-1.44061	-1.16973	-1.06007	-0.96796	-1.36408	-1.29539	-1.06349	-1.09225	-1.22477	-1.24465	-1.60832	-1.51624	-2.2314	-2.00373	-1.69888	-1.92196	-1.75279	-1.87708	-2.02948	-2.15578	-1.68312	-2.07924	-2.01056	-1.65452	-1.31099	-1.93407	-1.92811	-1.54756
Analyte 92	-2.17032	-2.09423	-2.02921	-2.22704	-2.02486	-2.05541	-2.36281	-2.07754	-2.17009	-1.98648	-2.3305	-2.18775	-1.98557	-2.01613	-2.13081	-1.99972	-1.9472	-2.23406	-2.05494	-2.11166	-2.03209	-1.90948	-2.19791	-2.24743	-2.18637	-2.22651	-2.05471	-1.92363	-1.87111	-2.15797	-2.21513	-1.98993	-1.91384	-2.04665	-1.96708	-1.87503	-1.89716	-2.12135	-1.8061	-2.15011	-2.04229	-2.31918	-2.35932	-2.18752	-2.14746	-2.10818	-2.1649	-1.96272	-2.30067
Benzoylformic acid 2	-9.85313	-9.96378	-9.99067	-10.2842	-10.0586	-10.2419	-9.9393	-10.1167	-10.1066	-9.78924	-10.0693	-10.1959	-9.97034	-10.1536	-10.0183	-10.1041	-9.70094	-10.0086	-9.87548	-10.3066	-9.97365	-10.081	-10.124	-9.96165	-9.87849	-9.97012	-10.129	-10.2148	-9.81159	-10.1192	-10.0917	-9.90237	-10.013	-10.3335	-10.0005	-10.2911	-10.166	-9.90538	-9.83848	-10.1186	-10.4014	-10.1989	-10.2905	-10.4494	-9.9513	-9.863	-10.2941	-10.0685	-9.94917
Analyte 93	-7.03818	-7.02897	-7.08284	-7.15017	-7.37974	-6.92072	-7.33076	-6.90482	-7.15611	-7.16932	-7.11599	-7.12243	-7.352	-6.89298	-7.12837	-6.90082	-7.14158	-7.1178	-7.00123	-7.11322	-6.94921	-7.34279	-6.93395	-7.2938	-7.14952	-7.14892	-7.11915	-6.89161	-7.13236	-7.10858	-7.07903	-7.0551	-7.04588	-7.16708	-7.00308	-6.93763	-6.92173	-7.20339	-7.18623	-7.1329	-7.46399	-7.27073	-7.27012	-7.24036	-6.98617	-6.95843	-7.07042	-7.29999	-7.251
Threonic acid	-8.57172	-8.99543	-8.16187	-8.25925	-8.42448	-8.42921	-8.77038	-8.27204	-8.55972	-8.56162	-8.80526	-8.67333	-8.83857	-8.84329	-8.9738	-8.30637	-8.9757	-8.61877	-9.40952	-9.09705	-9.51067	-9.26228	-9.36643	-9.60818	-9.5802	-9.6177	-9.39752	-8.73008	-9.39941	-9.04248	-9.64306	-8.57595	-8.99967	-8.26348	-8.67711	-8.43344	-8.27627	-8.74663	-8.56585	-8.8095	-8.5261	-8.84401	-8.88152	-8.66133	-8.67287	-9.08695	-8.77448	-8.93972	-9.28562
Analyte 94	-10.133	-10.2505	-10.7949	-10.4096	-10.5897	-10.4545	-10.5902	-10.202	-10.5702	-9.99994	-10.4921	-10.2144	-10.3944	-10.2593	-10.375	-10.1513	-9.80472	-10.2053	-10.0553	-10.3319	-10.4453	-10.512	-10.3631	-10.5125	-10.3401	-10.3801	-10.4925	-10.2688	-9.92227	-10.3229	-10.4144	-10.5997	-10.7173	-10.8763	-10.9897	-10.9212	-10.6687	-10.8845	-10.4667	-10.9588	-10.6711	-10.4992	-10.5392	-10.6516	-10.5229	-10.3277	-10.6043	-10.7844	-10.7849
2-aminophenol 2	-9.21562	-9.54426	-9.33514	-9.60323	-9.72624	-9.4972	-9.57053	-9.3166	-9.42739	-9.50367	-9.50232	-9.4291	-9.55211	-9.32307	-9.25326	-8.96184	-9.32954	-9.13726	-9.37013	-9.75774	-9.74817	-9.88075	-9.68621	-9.72504	-9.71034	-9.81885	-9.5819	-9.29048	-9.65818	-9.46591	-9.65683	-9.16101	-9.48965	-9.54862	-9.53905	-9.44259	-9.26199	-9.50122	-9.44906	-9.44771	-9.93972	-9.76931	-9.87782	-9.64087	-9.59366	-9.41953	-9.80714	-9.93015	-9.77444
4-Hydroxyquinazoline	-8.39153	-8.44352	-8.38493	-8.74548	-8.54841	-8.57677	-8.65264	-8.40512	-8.5455	-8.19165	-8.58575	-8.77927	-8.58219	-8.61055	-8.57928	-8.28442	-8.22543	-8.30617	-8.4773	-8.83126	-8.46856	-8.63418	-8.71459	-8.73842	-8.59948	-8.7223	-8.63127	-8.33641	-8.27742	-8.35816	-8.67152	-8.41872	-8.47071	-8.77267	-8.40998	-8.60395	-8.4323	-8.54089	-8.21884	-8.61293	-8.93615	-8.90144	-9.02426	-8.93323	-8.38279	-8.41657	-8.77053	-8.57345	-8.67769
nornicotine	-7.45549	-7.19074	-7.29228	-7.49391	-7.48014	-8.0305	-7.40212	-7.81941	-7.63257	-7.31466	-7.67954	-7.53217	-7.51839	-8.06875	-7.67083	-7.39238	-7.35291	-7.62379	-7.229	-7.26742	-6.97435	-7.25365	-7.73333	-7.17563	-7.42913	-7.26126	-7.40608	-7.12763	-7.08816	-7.35904	-7.45305	-7.33054	-7.06579	-7.36896	-7.07589	-7.90555	-7.69446	-7.53067	-7.18971	-7.55459	-7.55681	-7.73229	-7.56443	-7.70925	-7.20084	-7.2391	-7.27752	-7.26375	-7.18573
Threonic acid	-6.97983	-6.84389	-6.76862	-7.16405	-7.42809	-7.22071	-7.11149	-7.43134	-7.30101	-7.60959	-7.11842	-7.07412	-7.33816	-7.13078	-7.21108	-6.81146	-7.51966	-7.19381	-6.75396	-6.93818	-6.8806	-7.20222	-6.96652	-6.88563	-7.07508	-6.86272	-7.07514	-6.67552	-7.38372	-7.05787	-6.89255	-6.6787	-6.54276	-6.86292	-6.80534	-6.91958	-7.13021	-6.99982	-7.30846	-6.81729	-7.52239	-7.39525	-7.18288	-7.3953	-7.10647	-7.01654	-7.20076	-7.4648	-7.14821
phenylalanine 2	-5.93629	-6.08009	-5.18743	-5.82505	-5.38758	-6.414	-6.16976	-5.63801	-5.76576	-5.66184	-6.57807	-6.54915	-6.11169	-7.13811	-6.48986	-5.84658	-6.38594	-5.74125	-6.80419	-6.69295	-6.59282	-6.25549	-6.71626	-7.03766	-6.79575	-6.59667	-6.63366	-5.99038	-6.52974	-5.88505	-7.44598	-5.91153	-6.05533	-5.80029	-5.70016	-6.38925	-5.61325	-5.90309	-5.63708	-6.55332	-6.00045	-6.54071	-6.34163	-6.37862	-5.72491	-6.44902	-6.33777	-5.90031	-6.68248
L-cysteine	-7.83904	-8.00552	-7.78758	-8.04964	-8.01886	-8.22241	-8.10529	-7.84609	-8.21409	-7.86521	-8.02097	-8.12318	-8.0924	-8.29595	-8.28764	-7.74668	-7.93875	-7.96632	-8.07907	-8.28966	-8.21128	-8.25889	-8.24975	-8.34531	-8.2449	-8.26251	-8.45412	-7.91317	-8.10523	-8.1328	-8.261	-7.86112	-8.0276	-8.07172	-7.99333	-8.24449	-7.86817	-8.02695	-7.88729	-8.04305	-8.303	-8.28901	-8.30663	-8.49823	-7.97125	-8.04479	-8.25539	-8.22461	-8.31104
Threonic acid	-7.77621	-8.22165	-7.80538	-7.99682	-7.89334	-8.15083	-7.70099	-8.04531	-8.09415	-7.60776	-8.23616	-7.99685	-7.89337	-8.15086	-8.09418	-7.76526	-7.6078	-7.93855	-8.22169	-8.44229	-8.12954	-8.33882	-8.37086	-8.14647	-8.50331	-8.23872	-8.53963	-8.2107	-8.05324	-8.384	-8.68164	-7.80541	-8.25086	-8.02602	-7.71326	-8.18003	-8.07451	-8.08704	-7.63697	-8.26536	-8.11398	-8.27847	-8.01388	-8.31479	-7.68406	-7.6841	-7.9047	-7.80122	-7.60888
Maleamate 1	-7.08224	-7.27212	-6.5413	-6.74944	-6.60402	-6.76786	-7.26713	-6.79306	-6.61971	-6.87599	-7.13456	-7.24268	-7.09726	-7.2611	-7.11296	-6.74492	-7.36924	-7.12174	-7.76536	-7.43256	-7.75281	-7.28714	-7.92558	-7.95025	-7.75597	-7.55234	-7.30283	-6.9348	-7.55911	-7.31162	-7.81768	-7.03454	-7.22442	-6.70174	-7.02199	-6.72016	-6.74536	-7.02515	-6.82829	-7.08686	-6.76446	-7.23329	-7.02966	-6.78015	-7.06969	-7.56293	-7.23013	-7.08471	-7.74782
(2R,3S)-2-hydroxy-3-isopropylbutanedioic acid	-5.42101	-5.53854	-4.60586	-5.32911	-5.38469	-4.86861	-5.86152	-4.77211	-4.96702	-4.84321	-5.2921	-5.83928	-5.89486	-5.37878	-5.47719	-5.02246	-5.35338	-5.41276	-6.04871	-5.95682	-5.96531	-6.0124	-6.26718	-6.48923	-5.7321	-5.86356	-5.59473	-5.14	-5.47092	-5.5303	-5.9198	-5.11603	-5.23357	-5.02413	-5.03263	-4.56363	-4.46713	-4.79942	-4.53823	-4.98712	-5.80296	-5.52267	-5.65412	-5.3853	-5.3376	-5.84777	-5.75588	-5.81146	-6.28829
Analyte 95	-11.2115	-10.961	-10.8648	-10.9463	-10.9711	-11.232	-11.0722	-10.9011	-11.4797	-10.919	-11.1679	-11.295	-11.3198	-11.5807	-11.8285	-11.5768	-11.2677	-11.4439	-11.3097	-11.0445	-11.1223	-11.0693	-10.9334	-11.1705	-11.0892	-11.1429	-11.578	-11.3263	-11.0173	-11.1934	-11.2662	-11.2136	-10.9631	-10.9484	-11.0261	-11.2341	-10.9032	-10.993	-10.9211	-11.17	-11.0546	-11.0745	-11.1282	-11.5633	-11.024	-11.3727	-11.1076	-11.1323	-11.2335
MALONAMIDE 2	-5.02054	-5.20973	-4.20083	-5.02721	-5.04821	-4.49647	-5.5587	-4.38809	-4.62169	-4.44048	-4.93061	-5.53164	-5.55264	-5.0009	-5.12612	-4.62452	-4.94491	-5.02649	-5.71417	-5.72083	-5.68989	-5.74183	-5.9643	-6.25232	-5.40619	-5.54891	-5.31532	-4.81371	-5.13411	-5.21568	-5.62423	-4.70526	-4.89445	-4.71193	-4.68099	-4.18119	-4.07281	-4.39728	-4.1252	-4.61533	-5.55931	-5.22366	-5.36638	-5.13279	-4.99626	-5.5007	-5.50736	-5.52836	-6.03885
alpha-ketoglutaric acid	-7.19962	-6.364	-7.27426	-6.93392	-6.97128	-6.85662	-6.88859	-7.01389	-7.1419	-6.88324	-6.85542	-7.26534	-7.3027	-7.18804	-7.47332	-7.20112	-7.21466	-7.12694	-6.69542	-6.42972	-6.1511	-6.46708	-6.72879	-6.3844	-6.59702	-6.16926	-6.6377	-6.3655	-6.37905	-6.29132	-6.35122	-7.60568	-6.77006	-7.33999	-7.06136	-7.26269	-7.41995	-7.50728	-7.28931	-7.26149	-7.037	-7.16694	-6.73918	-7.20763	-6.65529	-6.98671	-6.72102	-6.75837	-6.67569
glycocyamine 1	-10.3568	-10.1381	-10.3557	-10.0785	-10.366	-10.1577	-10.2011	-10.0087	-10.2919	-9.84728	-10.1473	-10.523	-10.8105	-10.6022	-10.7364	-10.3463	-10.2918	-10.5625	-10.5826	-10.3044	-10.2645	-10.5918	-10.2841	-10.4269	-10.4876	-10.5155	-10.5177	-10.1276	-10.0731	-10.3439	-10.3731	-10.8002	-10.5815	-10.522	-10.4821	-10.6011	-10.4521	-10.7052	-10.2907	-10.5908	-10.5323	-10.428	-10.456	-10.4582	-10.0387	-10.4832	-10.205	-10.4924	-10.3275
N(epsilon)-Trimethyllysine	-7.55265	-8.51699	-8.05677	-8.08817	-8.43835	-8.40708	-7.67646	-8.27247	-8.39613	-8.21872	-8.45776	-7.36509	-7.71527	-7.684	-7.67305	-7.24062	-7.49564	-7.58135	-7.79391	-8.32942	-8.27183	-8.6796	-8.03889	-7.91771	-8.19482	-8.6345	-8.63738	-8.20495	-8.45997	-8.54569	-8.69901	-7.33369	-8.29802	-7.86921	-7.81161	-8.18812	-8.05351	-7.7346	-7.99976	-8.23879	-8.25078	-7.766	-8.20568	-8.20856	-8.03057	-7.30749	-7.84301	-8.19319	-7.4313
Analyte 96	-6.87088	-6.18638	-6.3521	-6.37006	-6.5213	-6.58123	-6.48248	-6.48212	-6.71256	-6.65162	-6.55839	-7.1155	-7.26674	-7.32667	-7.458	-6.87241	-7.39705	-7.26726	-6.93182	-6.431	-6.43507	-6.58224	-6.63995	-6.54341	-6.70941	-6.56869	-6.7735	-6.18791	-6.71255	-6.58276	-6.61933	-7.09753	-6.41303	-6.59672	-6.60079	-6.80788	-6.70878	-6.87513	-6.87827	-6.78505	-6.76592	-6.8931	-6.75238	-6.95718	-6.37414	-7.11957	-6.61875	-6.76999	-6.73117
2-hydroxy-3-isopropylbutanedioic acid	-9.38115	-8.24131	-9.34924	-9.49478	-9.24639	-9.61667	-9.72064	-8.99691	-9.69554	-8.75361	-9.39778	-9.8006	-9.5522	-9.92249	-10.0014	-9.88482	-9.05942	-9.51374	-8.54712	-8.66076	-8.56179	-8.41236	-8.48582	-8.88662	-8.74223	-8.84989	-8.86151	-8.74497	-7.91958	-8.37389	-8.56375	-9.65506	-8.51521	-9.76869	-9.66972	-9.89057	-9.27081	-9.85016	-9.02751	-9.67168	-9.66583	-9.99571	-10.1034	-10.115	-9.39582	-9.70164	-9.81527	-9.56687	-10.0411
asparagine 5	-10.0634	-10.0234	-10.0571	-9.94371	-10.0943	-10.0954	-10.1509	-9.86175	-9.92618	-9.69632	-9.73537	-10.0962	-10.2467	-10.2478	-10.0787	-9.80754	-9.84879	-10.0407	-10.1759	-10.0562	-10.1864	-10.2067	-10.2686	-10.2634	-9.76984	-10.1506	-10.0387	-9.76754	-9.80879	-10.0007	-9.84784	-10.2096	-10.1696	-10.0899	-10.2201	-10.2415	-10.0079	-9.80351	-9.84246	-9.88151	-10.127	-9.69013	-10.0709	-9.95894	-10.0739	-10.2264	-10.1067	-10.2572	-10.3139
Analyte 97	-5.37713	-5.24705	-5.76556	-5.72303	-6.11969	-6.42286	-7.49044	-5.24064	-6.11712	-5.40516	-6.33444	-5.92913	-6.32579	-6.62896	-6.32322	-5.81724	-5.61126	-6.02336	-5.45314	-5.79905	-7.90438	-6.19571	-6.66147	-7.56646	-5.90133	-5.86974	-6.19314	-5.68716	-5.48118	-5.89328	-6.41046	-5.97166	-5.84158	-6.31756	-8.42289	-7.01739	-5.83517	-6.41984	-5.99969	-6.92897	-6.67169	-6.37731	-6.34573	-6.66912	-7.82837	-8.03446	-8.38036	-8.77703	-10.1478
Digitoxose 1	-9.66704	-9.8418	-10.2524	-9.99532	-10.3136	-10.0123	-9.89857	-9.72837	-9.80696	-9.86492	-9.89691	-9.42972	-9.74797	-9.44668	-9.24136	-9.39571	-9.29932	-8.96244	-9.2762	-9.60447	-9.58894	-9.92273	-9.1368	-9.50772	-9.62243	-9.30581	-9.41612	-9.57046	-9.47407	-9.13719	-9.50606	-9.6868	-9.86155	-10.0151	-9.99954	-10.032	-9.74813	-10.033	-9.88467	-9.91666	-10.0763	-9.77595	-9.45934	-9.56964	-9.97979	-9.41419	-9.74246	-10.0607	-9.64571
Digitoxose 2	-9.4373	-9.67395	-9.53418	-9.45385	-9.85726	-9.58752	-9.88624	-9.15224	-9.60406	-9.49257	-9.54408	-9.32672	-9.73013	-9.4604	-9.47693	-8.81813	-9.36544	-9.27855	-9.54682	-9.56337	-9.87999	-9.96678	-9.80441	-9.99576	-9.70255	-9.72595	-9.71358	-9.05478	-9.60209	-9.51519	-9.6536	-9.40705	-9.6437	-9.4236	-9.74022	-9.55728	-9.122	-9.56278	-9.46232	-9.51383	-9.74668	-9.48245	-9.50585	-9.49348	-9.77046	-9.64334	-9.65989	-10.0633	-10.0923
asparagine 2	-4.28516	-4.55192	-3.74215	-3.52644	-3.71598	-3.86235	-4.24912	-3.98725	-3.79836	-3.97533	-4.09739	-4.15619	-4.34573	-4.4921	-4.42812	-3.74132	-4.60508	-4.29669	-5.18167	-4.42295	-5.0203	-4.61249	-5.29061	-5.14563	-5.05786	-4.70836	-4.69488	-4.00808	-4.87184	-4.56345	-4.9939	-4.3719	-4.63867	-3.61319	-4.21053	-3.94909	-4.07399	-4.24809	-4.06208	-4.18414	-3.58701	-4.03238	-3.68288	-3.6694	-4.12379	-4.75354	-3.99482	-4.18436	-4.7175
Analyte 98	-6.06606	-6.17969	-5.47614	-5.54085	-5.6883	-5.68987	-6.35362	-5.45297	-5.55517	-5.72801	-6.074	-6.13681	-6.28426	-6.28583	-6.15113	-5.77817	-6.32397	-6.08449	-6.77565	-6.25044	-6.69903	-6.39789	-6.98894	-7.0632	-6.6698	-6.42063	-6.26475	-5.89179	-6.4376	-6.19812	-6.78359	-6.0721	-6.18573	-5.54689	-5.99549	-5.69592	-5.45901	-5.96625	-5.73405	-6.08004	-5.75905	-6.03096	-5.7818	-5.62592	-5.98945	-6.58541	-6.0602	-6.20765	-6.87296
beta-Glutamic acid 1	-8.51915	-8.57976	-8.47441	-8.62717	-8.44113	-8.66523	-8.9251	-8.41101	-8.87606	-8.40199	-9.00308	-8.62174	-8.43571	-8.6598	-8.87064	-8.4221	-8.39656	-8.85755	-8.57433	-8.68235	-8.7091	-8.49631	-9.06171	-8.98028	-8.805	-8.89213	-8.93125	-8.48271	-8.45717	-8.91816	-9.05826	-8.46899	-8.52959	-8.577	-8.60375	-8.61506	-8.36084	-8.69966	-8.35182	-8.95292	-8.54372	-8.85241	-8.93954	-8.97866	-8.65392	-8.64849	-8.75651	-8.57048	-9.05444
Analyte 99	-4.59697	-4.83457	-3.92953	-4.27156	-4.27435	-4.16652	-4.93162	-4.02179	-4.21653	-4.23193	-4.59905	-4.67807	-4.68086	-4.57303	-4.62304	-4.13937	-4.63844	-4.58019	-5.24109	-4.91567	-5.19906	-4.91846	-5.48545	-5.57574	-5.17562	-5.07343	-4.86064	-4.37696	-4.87604	-4.81779	-5.24317	-4.33605	-4.57365	-4.01064	-4.29403	-3.90559	-3.76087	-4.27059	-3.97101	-4.33813	-4.35545	-4.61261	-4.51042	-4.29763	-4.55495	-4.96146	-4.63605	-4.63884	-5.29612
Analyte 100	-8.58629	-8.84949	-8.83696	-9.01005	-8.98198	-8.89244	-9.04905	-8.57902	-8.49157	-8.86544	-8.87101	-8.79046	-8.76239	-8.67284	-8.27198	-8.39089	-8.64585	-8.57161	-8.6299	-9.05366	-9.11309	-9.0256	-8.1401	-9.09266	-9.00983	-8.81669	-8.53518	-8.6541	-8.90905	-8.83481	-8.91462	-8.61736	-8.88057	-9.04112	-9.10055	-8.92351	-8.61009	-8.99729	-8.89651	-8.90208	-9.18615	-9.17039	-8.97725	-8.69574	-9.06947	-8.84988	-9.27364	-9.24558	-9.31264
ornithine	-2.24759	-2.13083	-1.9568	-2.21822	-1.98126	-2.03669	-2.31848	-2.21635	-2.07802	-2.00878	-2.46471	-2.52848	-2.29152	-2.34695	-2.38827	-2.07449	-2.31904	-2.41459	-2.44109	-2.41172	-2.32318	-2.17476	-2.63587	-2.51199	-2.53743	-2.41469	-2.27152	-1.95773	-2.20228	-2.29783	-2.65821	-2.26706	-2.15031	-2.23769	-2.14915	-2.05616	-2.23582	-2.3634	-2.02825	-2.48418	-2.26215	-2.62481	-2.50207	-2.3589	-2.12968	-2.43994	-2.41056	-2.17361	-2.51083
glutamic acid	-2.57136	-2.34405	-2.41719	-2.36812	-2.45154	-2.47482	-2.46757	-2.58081	-2.74324	-2.55644	-2.42702	-2.50153	-2.58494	-2.60822	-2.87665	-2.39785	-2.68985	-2.7288	-2.47745	-2.27421	-2.2602	-2.35763	-2.65202	-2.37366	-2.56244	-2.31313	-2.64933	-2.17054	-2.46253	-2.50148	-2.33311	-2.5506	-2.32328	-2.34736	-2.33335	-2.45405	-2.56005	-2.63559	-2.53568	-2.40626	-2.3817	-2.58651	-2.3372	-2.6734	-2.35411	-2.48752	-2.28427	-2.36769	-2.38372
2,4-diaminobutyric acid 4	-8.79413	-8.61728	-8.60987	-8.78298	-8.64323	-8.68219	-8.73025	-8.68585	-8.61866	-8.58922	-8.89529	-8.74917	-8.60942	-8.64837	-8.58485	-8.617	-8.5554	-8.83977	-8.58346	-8.57232	-8.4846	-8.43257	-8.60993	-8.51958	-8.52661	-8.49833	-8.408	-8.44015	-8.37856	-8.66292	-8.68463	-8.57606	-8.39921	-8.56492	-8.47719	-8.46412	-8.46778	-8.5192	-8.37115	-8.67723	-8.59827	-8.69231	-8.66403	-8.57371	-8.69526	-8.66145	-8.6503	-8.51055	-8.59757
asparagine 3	-8.58377	-8.50948	-8.91824	-8.98381	-7.39265	-9.46222	-9.64403	-9.19639	-8.84494	-8.39515	-9.48125	-9.56899	-7.97782	-10.0474	-9.43012	-8.93406	-8.98033	-9.1343	-9.09465	-9.49469	-9.61072	-7.90353	-9.38512	-10.1549	-9.07418	-9.39668	-9.35583	-8.85977	-8.90604	-9.06001	-9.99214	-9.50342	-9.42913	-9.90346	-10.0195	-10.3819	-10.116	-9.48295	-9.31481	-10.4009	-8.37787	-9.54851	-9.87101	-9.83016	-9.09983	-9.68501	-10.085	-8.49389	-10.7453
phenylalanine 1	-1.1733	-1.27955	-0.383613	-1.14661	-0.723528	-1.57601	-1.64644	-0.940493	-0.930229	-0.779526	-2.01105	-1.86887	-1.44578	-2.29827	-1.65248	-1.10096	-1.50178	-1.114	-2.00181	-1.97512	-1.91009	-1.55204	-2.0245	-2.47495	-1.94526	-1.89378	-1.75874	-1.20722	-1.60803	-1.22025	-2.83956	-1.10587	-1.21212	-1.07918	-1.01415	-1.50859	-0.873065	-1.04933	-0.712097	-1.94362	-1.4191	-1.81232	-1.76084	-1.6258	-1.08158	-1.80383	-1.77715	-1.35407	-2.27698
toluenesulfonic acid	-2.96598	-3.13818	-2.71064	-2.52688	-2.67813	-2.78623	-2.67765	-2.61052	-2.59443	-2.32076	-2.81694	-2.91078	-3.06203	-3.17012	-2.97833	-2.8088	-2.70466	-2.9792	-3.52208	-3.08297	-3.43788	-3.23422	-3.60269	-3.23374	-3.15194	-3.24494	-3.15052	-2.98099	-2.87685	-3.15139	-3.37303	-3.09453	-3.26673	-2.65543	-3.01034	-2.91478	-2.73907	-2.7244	-2.44931	-2.94549	-2.62292	-2.54064	-2.63364	-2.53922	-2.88179	-3.26569	-2.82658	-2.97784	-2.97735
Adipamide 2	-8.77311	-8.93617	-8.22525	-8.46085	-8.48109	-8.45158	-9.1428	-8.19762	-8.30226	-8.3733	-8.70143	-8.87741	-8.89765	-8.86814	-8.71882	-8.32087	-8.78986	-8.66272	-9.35273	-9.04048	-9.35994	-9.06071	-9.5275	-9.72242	-9.20133	-9.15937	-8.88188	-8.48393	-8.95293	-8.82578	-9.28105	-8.64181	-8.80487	-8.32955	-8.64902	-8.32028	-8.06632	-8.49041	-8.242	-8.57013	-8.58539	-8.72601	-8.68405	-8.40656	-8.78032	-9.19688	-8.88462	-8.90486	-9.56657
Analyte 101	-3.10127	-2.88568	-2.57722	-3.15619	-2.76925	-2.87692	-3.31742	-2.84808	-2.90663	-2.70157	-3.46052	-3.64413	-3.25719	-3.36486	-3.39457	-2.93333	-3.18951	-3.33252	-3.37362	-3.42854	-3.20506	-3.0416	-3.5859	-3.58978	-3.42405	-3.3052	-3.17898	-2.71774	-2.97392	-3.11693	-3.73287	-3.06516	-2.84957	-3.12008	-2.8966	-2.84081	-2.81197	-3.11559	-2.66546	-3.42441	-3.3121	-3.69456	-3.5757	-3.44949	-2.93271	-3.42065	-3.47557	-3.08863	-3.6368
allose 1	-9.08119	-8.45554	-8.74027	-8.9157	-8.88083	-8.76353	-9.02716	-8.58694	-9.04801	-8.88032	-8.77101	-9.3944	-9.35952	-9.24222	-9.5267	-9.12276	-9.35902	-9.2884	-8.93423	-8.76875	-8.6807	-8.73387	-8.89025	-8.88021	-8.82476	-8.85937	-8.90105	-8.49711	-8.73337	-8.66275	-8.62405	-9.21896	-8.59332	-9.05348	-8.96543	-8.9013	-8.72472	-9.10949	-9.0181	-8.90879	-9.19404	-9.28492	-9.31953	-9.36122	-8.82765	-9.30635	-9.14086	-9.10599	-9.25232
xylose 1	-7.38944	-7.46963	-7.8209	-7.88569	-8.17716	-7.95685	-8.07459	-7.62606	-7.83487	-7.37729	-7.21595	-7.36814	-7.6596	-7.43929	-7.31732	-7.03714	-6.85974	-7.18349	-6.95208	-7.44833	-7.42654	-7.73979	-7.27437	-7.63723	-7.09225	-7.28143	-7.39751	-7.11733	-6.93993	-7.26368	-6.77859	-7.30334	-7.38353	-7.79959	-7.7778	-7.87075	-7.53996	-7.44351	-7.29119	-7.12985	-8.15586	-7.50831	-7.69749	-7.81357	-7.8639	-7.34635	-7.8426	-8.13406	-8.0315
lauric acid	-8.50052	-8.3836	-8.55814	-8.72887	-8.76981	-8.52139	-8.80482	-8.50575	-8.59582	-8.77954	-8.57837	-8.87163	-8.91257	-8.66415	-8.73858	-8.5831	-8.92231	-8.80515	-8.52636	-8.75472	-8.68195	-8.79566	-8.7804	-8.83067	-8.67231	-8.82148	-8.62167	-8.46619	-8.80539	-8.68823	-8.60422	-8.7009	-8.58398	-8.92926	-8.85649	-8.72177	-8.70613	-8.84685	-8.97993	-8.77876	-9.14093	-9.01758	-9.16675	-8.96694	-8.65611	-8.79887	-9.02722	-9.06816	-9.10318
Analyte 102	-10.8108	-10.855	-9.31487	-9.56309	-9.8252	-11.0487	-10.0685	-11.1662	-9.6444	-9.60785	-11.0934	-11.1158	-11.3779	-12.6014	-11.1971	-10.65	-11.1606	-10.9783	-12.4077	-11.1599	-11.408	-11.4221	-12.3476	-11.6654	-11.5878	-11.3988	-11.2413	-10.6941	-11.2047	-11.0224	-12.6902	-10.8676	-10.9117	-9.61986	-9.86789	-11.1055	-11.223	-10.0478	-9.66462	-11.1501	-10.1302	-10.296	-10.1069	-9.94938	-9.81112	-11.3638	-10.1161	-10.3782	-10.6215
Analyte 103	-5.03923	-5.46502	-6.71355	-6.41358	-5.38353	-6.30051	-6.18485	-5.16613	-5.09071	-5.06298	-6.08897	-5.10036	-4.0703	-4.98728	-3.77748	-4.47149	-3.74976	-4.34317	-4.15179	-5.52615	-5.06064	-4.49609	-5.26887	-5.29741	-4.98448	-5.41021	-4.20327	-4.89728	-4.17555	-4.76896	-5.20154	-5.40032	-5.82611	-6.77467	-6.30916	-6.6616	-5.52722	-6.23301	-5.42407	-6.45006	-5.44466	-5.93305	-6.35877	-5.15184	-5.94807	-4.63485	-6.0092	-4.97915	-5.78047
N-acetyl-L-aspartic acid 1	-10.1391	-9.94273	-10.2203	-10.4018	-9.82996	-10.1116	-10.9059	-9.97248	-11.207	-9.88825	-10.4941	-10.3657	-9.79382	-10.0754	-11.1709	-10.3943	-9.85211	-9.94831	-9.90659	-10.1693	-10.2607	-9.59741	-10.4576	-10.6734	-10.0145	-10.7658	-10.9745	-10.1978	-9.6557	-9.7519	-10.2615	-10.1842	-9.98776	-10.4468	-10.5383	-10.1566	-10.0175	-10.2921	-9.93329	-10.5391	-10.0565	-10.4736	-11.2249	-11.4335	-10.4933	-10.4571	-10.7198	-10.1479	-11.2239
Analyte 104	-9.86767	-10.2083	-10.2014	-10.5611	-10.3942	-10.3684	-10.7418	-10.2098	-10.5724	-10.2035	-10.1643	-10.3376	-10.1707	-10.1449	-10.3489	-10.024	-9.97999	-10.1928	-9.98483	-10.6783	-11.0279	-10.5113	-10.6776	-10.859	-10.3755	-10.5646	-10.6895	-10.3647	-10.3206	-10.5334	-10.2815	-9.97793	-10.3186	-10.6714	-11.021	-10.4787	-10.3201	-10.3686	-10.3137	-10.2746	-10.8641	-10.7283	-10.9174	-11.0423	-10.9107	-10.6872	-11.3807	-11.2138	-11.5614
asparagine 1	-7.05803	-7.25353	-6.55835	-6.79794	-6.75878	-6.89616	-7.45195	-6.42991	-6.70556	-6.70188	-7.16991	-7.13442	-7.09526	-7.23265	-7.04205	-6.66342	-7.03837	-7.02468	-7.59001	-7.32992	-7.54429	-7.29076	-7.7904	-7.98393	-7.54071	-7.39828	-7.23755	-6.85892	-7.23386	-7.22018	-7.7019	-6.89484	-7.09034	-6.63475	-6.84912	-6.73297	-6.26672	-6.84553	-6.53869	-7.00672	-6.83517	-7.08512	-6.94269	-6.78196	-7.01231	-7.3488	-7.0887	-7.04954	-7.74272
ribose	-7.09546	-7.16044	-8.09018	-8.2388	-8.11293	-7.76269	-8.21816	-7.42081	-7.77673	-7.48277	-8.04737	-7.37221	-7.24634	-6.8961	-6.91014	-6.58759	-6.61618	-7.02236	-6.29385	-7.4372	-7.52926	-7.31132	-7.02464	-7.41656	-6.90398	-6.97444	-6.97513	-6.65258	-6.68117	-7.08735	-7.24577	-7.22359	-7.28858	-8.36693	-8.459	-7.89082	-7.54894	-7.83372	-7.6109	-8.1755	-8.38968	-7.98234	-8.05279	-8.05348	-8.33086	-7.46427	-8.60762	-8.48174	-8.58698
Adipamide 3	-0.00429793	-0.22655	0.458327	0.541443	0.535758	0.308985	-0.099671	0.393057	0.538759	0.398012	-0.0238899	0.00320327	-0.00248183	-0.229255	0.000519267	0.288004	-0.140228	0.00659178	-0.76479	-0.219049	-0.712852	-0.224734	-0.935296	-0.860163	-0.628347	-0.41032	-0.221733	0.065752	-0.36248	-0.215661	-0.784382	-0.0799135	-0.302166	0.465828	-0.0279755	0.23337	0.317441	0.0565302	0.322397	-0.0995054	0.543259	0.139647	0.357674	0.54626	0.0476401	-0.4906	0.0551413	0.0494562	-0.585973
Analyte 105	-4.91766	-5.04568	-5.33026	-5.48341	-4.81723	-5.77755	-5.60068	-5.28368	-5.73247	-4.83544	-5.30787	-5.37571	-4.70953	-5.66985	-5.62478	-5.45088	-4.72775	-5.19448	-4.93799	-5.50373	-6.2143	-4.83755	-5.66191	-5.62101	-5.12514	-5.39342	-5.7528	-5.57891	-4.85577	-5.3225	-5.3282	-5.22256	-5.35058	-5.7883	-6.49888	-6.08245	-5.58858	-5.40971	-5.14034	-5.61277	-5.27528	-5.56286	-5.83115	-6.19052	-6.19398	-6.08628	-6.65203	-5.98585	-6.7693
xylitol	-12.0917	-12.1931	-12.9331	-12.2038	-12.6309	-12.3251	-12.2099	-12.1296	-12.5918	-12.2329	-12.6052	-12.3915	-12.8186	-12.5129	-12.7795	-12.2863	-12.4207	-12.1345	-12.3809	-12.493	-12.9191	-12.92	-12.7193	-12.499	-12.5408	-12.4133	-12.881	-12.3877	-12.5221	-12.2359	-12.8944	-13.1209	-13.2223	-13.233	-13.6591	-13.3543	-13.1588	-13.2808	-13.2621	-13.6344	-12.9307	-12.5515	-12.424	-12.8916	-12.6299	-12.8177	-12.9298	-13.3568	-12.9358
2,4-diaminobutyric acid 1	-7.50594	-7.72368	-6.89154	-7.19469	-7.0922	-7.05912	-7.7627	-7.06142	-6.87586	-7.07545	-7.40933	-7.75036	-7.64787	-7.6148	-7.43153	-7.10915	-7.63112	-7.46084	-8.27935	-7.9681	-8.26155	-7.86561	-8.44982	-8.53612	-8.07461	-8.07275	-7.64927	-7.32689	-7.84886	-7.67859	-8.18274	-7.44721	-7.66495	-7.13596	-7.42941	-7.0004	-7.00269	-7.24247	-7.01672	-7.3506	-7.33662	-7.54562	-7.54376	-7.12028	-7.48814	-8.04381	-7.73256	-7.63008	-8.30058
xylitol	-4.94138	-4.77218	-4.99276	-4.99528	-5.36451	-5.14002	-4.91834	-5.27787	-5.07328	-5.29435	-4.90137	-5.03744	-5.40667	-5.18218	-5.11544	-4.66751	-5.33651	-5.32825	-4.81434	-4.86824	-5.14741	-5.23747	-4.83793	-4.7913	-5.00046	-4.76426	-4.94624	-4.49831	-5.16731	-5.15905	-4.77433	-5.03492	-4.86572	-5.08882	-5.36799	-5.23356	-5.3714	-5.22103	-5.38789	-4.99491	-5.46057	-5.22356	-4.98737	-5.16935	-5.27445	-5.31661	-5.37051	-5.73974	-5.29357
3,6-Anhydro-D-galactose 1	-10.9953	-10.6973	-11.0675	-10.9596	-11.3314	-11.1102	-11.0633	-10.9867	-11.1628	-10.8521	-10.8574	-10.7812	-11.153	-10.9318	-10.9843	-10.6361	-10.6736	-11.1373	-10.5189	-10.4832	-10.4552	-10.855	-10.5025	-10.5869	-10.7011	-10.6585	-10.6864	-10.3381	-10.3757	-10.8394	-10.381	-10.8891	-10.5911	-10.8534	-10.8254	-11.004	-10.8805	-11.0712	-10.7458	-10.7512	-11.1173	-10.9634	-10.9208	-10.9487	-10.9317	-10.7532	-10.7176	-11.0893	-10.8212
Levoglucosan	-9.51115	-9.47571	-9.8656	-9.54461	-10.0571	-9.38973	-10.1279	-9.49293	-9.26704	-9.56288	-9.38411	-9.1377	-9.65023	-8.98283	-8.86014	-8.55724	-9.15598	-9.59192	-9.06881	-9.10227	-9.70306	-9.6148	-9.07416	-9.68552	-8.92109	-8.86965	-8.8247	-8.52181	-9.12055	-9.55649	-8.94177	-9.45869	-9.42326	-9.49216	-10.093	-9.33728	-9.44048	-9.31098	-9.51043	-9.33166	-9.68369	-8.98999	-8.93855	-8.8936	-10.1454	-9.7385	-9.77196	-10.2845	-10.3552
glutamine 2	-7.46612	-7.51635	-7.16599	-7.63992	-7.3914	-7.83836	-8.23152	-7.55201	-7.75618	-7.6164	-7.92188	-7.83102	-7.58251	-8.02947	-7.94728	-7.49323	-7.80751	-7.73935	-7.70746	-7.88125	-8.47639	-7.63274	-8.24882	-8.47285	-8.00972	-7.81987	-7.99751	-7.54346	-7.85774	-7.78958	-8.16321	-7.3571	-7.40733	-7.53089	-8.12603	-7.72934	-7.44298	-7.65936	-7.50738	-7.81285	-7.7563	-8.13329	-7.94344	-8.12108	-8.23505	-8.42616	-8.59995	-8.35144	-9.19155
6-deoxy-D-glucose 1	-9.07126	-8.97995	-9.31964	-9.57123	-9.736	-9.62508	-9.27013	-9.23959	-9.46484	-9.29376	-9.25492	-9.41448	-9.57925	-9.46833	-9.3081	-8.62163	-9.13701	-8.80604	-8.82321	-9.32318	-8.91071	-9.48795	-9.47133	-9.02209	-9.27907	-8.68415	-9.21679	-8.53033	-9.04571	-8.71474	-9.00687	-9.16289	-9.07159	-9.66286	-9.25039	-9.71671	-9.33123	-9.61875	-9.38539	-9.34656	-10.0792	-9.87034	-9.27542	-9.80807	-9.15875	-9.00201	-9.50198	-9.66675	-9.20089
Biuret 1	-10.9295	-10.959	-10.8839	-11.1212	-10.9619	-11.0261	-11.2849	-10.7481	-11.3015	-10.9031	-11.6056	-11.0909	-10.9316	-10.9958	-11.2711	-11.065	-10.8727	-11.0071	-10.9287	-11.1204	-10.9161	-10.9611	-11.358	-11.2842	-11.1466	-11.2166	-11.3007	-11.0945	-10.9023	-11.0367	-11.6048	-10.8536	-10.8831	-11.0453	-10.841	-10.9502	-10.6722	-11.0715	-10.8272	-11.5297	-11.1233	-11.3088	-11.3788	-11.4629	-10.9169	-10.8865	-11.0783	-10.919	-11.242
alpha-Aminoadipic acid	-7.55267	-7.17702	-7.83973	-7.64672	-7.09522	-7.8541	-8.39967	-6.94302	-7.52208	-7.00056	-8.48988	-8.10915	-7.55766	-8.31653	-7.98451	-7.41674	-7.463	-7.26926	-7.63946	-7.7335	-7.71897	-7.182	-7.20027	-8.48645	-7.32093	-7.7745	-7.60886	-7.04108	-7.08734	-6.8936	-8.57666	-8.30217	-7.92651	-8.39621	-8.38168	-8.60359	-7.69251	-7.98365	-7.75005	-9.23937	-7.6517	-7.79063	-8.24419	-8.07855	-7.63219	-8.09462	-8.18866	-7.63717	-8.94161
fucose 1	-4.95541	-4.68524	-5.02138	-5.02306	-5.27641	-5.09656	-5.02264	-4.9927	-5.12552	-5.06469	-4.85504	-5.12737	-5.38072	-5.20087	-5.22983	-4.59033	-5.169	-5.01519	-4.78955	-4.8572	-4.69234	-5.11055	-4.85128	-4.85678	-4.71852	-4.58841	-4.95966	-4.32016	-4.89883	-4.74501	-4.68918	-5.1257	-4.85552	-5.19334	-5.02849	-5.26684	-5.16298	-5.05466	-5.23497	-5.02532	-5.44837	-5.05634	-4.92623	-5.29748	-4.8582	-4.96251	-5.03016	-5.28351	-5.02974
ribitol	-8.35077	-8.3998	-8.39362	-8.41623	-9.06985	-8.65106	-8.52139	-8.3509	-8.24348	-8.53208	-8.47427	-8.31832	-8.97194	-8.55315	-8.14557	-8.37886	-8.43417	-8.63877	-8.30189	-8.36735	-8.30663	-9.02098	-8.43473	-8.47251	-8.57896	-8.39433	-8.19461	-8.4279	-8.48321	-8.6878	-8.42539	-8.29571	-8.34475	-8.36118	-8.30046	-8.596	-8.29585	-8.57279	-8.47703	-8.41922	-9.03741	-8.59539	-8.41076	-8.21104	-8.35551	-8.2576	-8.32306	-8.97669	-8.42822
3,6-Anhydro-D-galactose 2	-7.80984	-7.69839	-8.16987	-8.51122	-8.07894	-8.46717	-9.01295	-8.05132	-8.45987	-7.7819	-8.39881	-8.52676	-8.09448	-8.48271	-8.47541	-8.05389	-7.79744	-8.21087	-7.71393	-8.41531	-8.9382	-7.98303	-8.35553	-8.91704	-7.95526	-8.1416	-8.36396	-7.94244	-7.68599	-8.09942	-8.3029	-8.18541	-8.07396	-8.88679	-9.40968	-8.84274	-8.42689	-8.42674	-8.15747	-8.77438	-8.79586	-8.76809	-8.95444	-9.17679	-9.03411	-9.04965	-9.75103	-9.31874	-10.2528
Lyxonic acid, 1,4-lactone	-11.3693	-11.1641	-11.4663	-11.558	-11.9507	-11.7318	-11.7384	-11.2941	-11.7417	-11.5517	-11.9626	-11.4395	-11.8322	-11.6132	-11.6231	-11.3238	-11.4332	-11.6974	-11.0456	-11.2343	-11.4263	-11.627	-11.8141	-11.4146	-11.4457	-11.3687	-11.4179	-11.1186	-11.228	-11.4922	-11.6388	-11.3477	-11.1425	-11.5364	-11.7284	-11.7102	-11.2725	-11.7478	-11.5301	-11.9409	-12.0209	-11.8396	-11.7627	-11.8118	-11.75	-11.6315	-11.8202	-12.2129	-12.0005
putrescine 2	-5.21295	-5.12911	-5.68809	-6.27386	-6.26725	-5.61915	-5.68583	-5.17403	-5.88919	-5.49141	-5.0386	-5.38333	-5.37672	-4.72862	-4.99866	-5.10875	-4.60088	-4.90613	-4.23858	-5.29949	-4.96132	-5.29288	-4.33167	-4.71146	-4.75137	-4.89519	-4.91482	-5.02492	-4.51704	-4.82229	-4.06424	-4.79756	-4.71372	-5.85846	-5.52029	-5.20376	-4.75864	-5.31035	-5.07602	-4.62321	-6.43763	-5.89612	-6.03993	-6.05956	-5.93568	-5.04515	-6.10606	-6.09945	-5.51803
Orotic acid	-11.3356	-11.1591	-11.2137	-11.2746	-11.0514	-11.1085	-11.3505	-11.0896	-10.9696	-11.1006	-11.2213	-11.5718	-11.3486	-11.4058	-11.2668	-11.402	-11.3978	-11.5186	-11.4563	-11.3953	-11.1487	-11.1721	-11.4558	-11.4712	-11.4596	-11.1375	-11.0903	-11.2255	-11.2213	-11.3421	-11.342	-11.5109	-11.3344	-11.4499	-11.2033	-11.2838	-11.2649	-11.5142	-11.2759	-11.3966	-11.2876	-11.5751	-11.253	-11.2058	-11.028	-11.3252	-11.2642	-11.041	-11.3401
citrulline 2	-9.88468	-10.0721	-9.49571	-9.76616	-9.91731	-9.68254	-9.89344	-9.71689	-9.77561	-9.90595	-9.80434	-9.88445	-10.0356	-9.80083	-9.8939	-9.44295	-10.0242	-9.67409	-10.1904	-10.0719	-10.1785	-10.223	-9.90307	-10.1991	-10.3838	-10.4497	-10.0813	-9.63037	-10.2117	-9.86151	-10.1101	-9.61401	-9.80142	-9.49549	-9.60209	-9.41187	-9.44622	-9.80743	-9.63528	-9.53367	-9.91709	-10.0779	-10.1437	-9.77539	-9.87276	-9.99105	-9.87254	-10.0237	-9.99981
Aconitic Acid	-10.0522	-9.31808	-9.57842	-9.24343	-9.2364	-10.0752	-9.4101	-9.66125	-9.47021	-9.26875	-10.0278	-10.2599	-10.2529	-11.0917	-10.4867	-10.1795	-10.2853	-10.274	-10.3346	-9.52583	-9.58595	-9.5188	-9.7055	-9.6925	-9.69746	-9.28735	-9.75261	-9.44537	-9.55115	-9.53985	-10.3102	-10.5949	-9.86082	-9.78617	-9.84629	-10.6179	-10.204	-9.9578	-9.81149	-10.5705	-9.44415	-9.62281	-9.2127	-9.67796	-9.30355	-10.3201	-9.5113	-9.50427	-9.67797
Diglycerol 1	-10.5673	-11.1696	-11.1333	-11.239	-11.2839	-10.9011	-11.0444	-11.2397	-11.0457	-10.8024	-10.7475	-10.8385	-10.8835	-10.5007	-10.6452	-10.2703	-10.402	-10.7064	-10.7692	-11.4408	-11.5063	-11.4858	-11.3364	-11.2463	-11.208	-10.9745	-11.2475	-10.8726	-11.0043	-11.3087	-10.9493	-10.7328	-11.3351	-11.4044	-11.4699	-11.0666	-11.4052	-11.1717	-10.9679	-10.9129	-11.5551	-11.2774	-11.0439	-11.3169	-11.3044	-10.904	-11.5756	-11.6206	-11.3811
ornithine 2	-10.1762	-10.6587	-10.6331	-10.0074	-10.7566	-10.6777	-10.744	-10.5637	-10.7039	-10.8694	-10.6994	-9.40863	-10.1578	-10.0789	-10.1052	-9.58144	-10.2706	-9.96952	-10.0599	-9.89111	-10.7807	-10.6403	-10.7577	-10.6277	-10.6864	-10.416	-10.5876	-10.0639	-10.7531	-10.452	-10.5831	-10.0343	-10.5168	-9.86552	-10.7551	-10.5358	-10.4218	-10.6608	-10.7275	-10.5575	-9.98904	-10.0351	-9.76471	-9.93639	-10.897	-10.2982	-10.1294	-10.8786	-10.866
Glucose-1-phosphate	-10.691	-9.99958	-10.4127	-10.4246	-10.2949	-10.4013	-9.81262	-10.9198	-10.2818	-10.1115	-10.1156	-10.5546	-10.4249	-10.5313	-10.4118	-10.4679	-10.2415	-10.9031	-10.1296	-9.86325	-9.30078	-9.73355	-9.75019	-9.25128	-9.83563	-9.22056	-9.72045	-9.77649	-9.55014	-10.2117	-9.55422	-10.5428	-9.85139	-10.2764	-9.71393	-10.2531	-10.7716	-10.2488	-9.96328	-9.96736	-10.1586	-10.2606	-9.64557	-10.1455	-9.86212	-9.99217	-9.72579	-9.59609	-9.11382
Analyte 106	-7.77512	-7.74318	-8.59159	-8.63416	-8.52973	-7.90453	-8.67987	-8.07871	-8.5418	-8.39892	-7.786	-7.58084	-7.47641	-6.85121	-7.48848	-7.32953	-7.3456	-7.58736	-6.68986	-7.5489	-7.23213	-7.44448	-7.10843	-7.59462	-7.45106	-7.47417	-7.45654	-7.29759	-7.31366	-7.55542	-6.70075	-7.53827	-7.50633	-8.39732	-8.08054	-7.66769	-7.84186	-8.29947	-8.16207	-7.54916	-8.33546	-8.34204	-8.36515	-8.34752	-8.31739	-7.26407	-8.12311	-8.01868	-8.16882
D-(glycerol 1-phosphate)	-3.7169	-3.3751	-3.2778	-3.62564	-3.57941	-3.75667	-3.45965	-3.58089	-3.47408	-3.74563	-3.49377	-3.81783	-3.7716	-3.94886	-3.66626	-3.75953	-3.93781	-4.00681	-3.56728	-3.47602	-3.25691	-3.42979	-3.40527	-3.31002	-3.52831	-3.35215	-3.32445	-3.41772	-3.596	-3.665	-3.34414	-3.46998	-3.12817	-3.37872	-3.15961	-3.50975	-3.33396	-3.43102	-3.49871	-3.24684	-3.68034	-3.77886	-3.6027	-3.575	-3.40654	-3.59872	-3.50746	-3.46123	-3.34147
Diglycerol 1	-7.99374	-8.11462	-7.93234	-7.92898	-8.28797	-8.12651	-7.94146	-7.91153	-7.80018	-8.1185	-7.8921	-7.63905	-7.99803	-7.83658	-7.51024	-7.67106	-7.82857	-7.62336	-7.82469	-7.75994	-7.74378	-8.11892	-7.53525	-7.77241	-7.79409	-7.68263	-7.63113	-7.79194	-7.94946	-7.74425	-7.72305	-7.64241	-7.76329	-7.57765	-7.5615	-7.77518	-7.5602	-7.61181	-7.76718	-7.54077	-7.93328	-7.60845	-7.49699	-7.44549	-7.91283	-7.62289	-7.55814	-7.91712	-7.57062
Biuret 2	-3.18898	-3.29404	-3.05723	-3.48888	-3.31579	-2.94903	-3.47503	-3.29914	-3.01711	-3.30893	-3.4341	-3.38659	-3.2135	-2.84675	-2.91483	-2.7644	-3.20664	-3.29792	-3.19175	-3.49165	-3.36222	-3.31856	-3.40833	-3.4778	-3.58985	-3.41712	-3.01988	-2.86945	-3.3117	-3.40297	-3.43688	-2.95494	-3.06	-3.25483	-3.12541	-2.71499	-3.0651	-3.35304	-3.07489	-3.20006	-3.5134	-3.78469	-3.61196	-3.21472	-3.35945	-3.25716	-3.55706	-3.38397	-3.54321
4-hydroxy-3-methoxybenzoic acid;	-7.33283	-7.33902	-7.28628	-7.91342	-7.35942	-7.20216	-7.80687	-7.37107	-7.40393	-7.41052	-7.73472	-7.82505	-7.27105	-7.1138	-7.31557	-6.75906	-7.32216	-7.43526	-7.25065	-7.83124	-7.43703	-7.27724	-7.53121	-7.72469	-7.76926	-7.76113	-7.32175	-6.76524	-7.32835	-7.44144	-7.65254	-7.19791	-7.2041	-7.7785	-7.38429	-7.06724	-7.23615	-7.71652	-7.27561	-7.5998	-7.85164	-8.34366	-8.33553	-7.89615	-7.51921	-7.43085	-8.01143	-7.45743	-7.90489
Glucose-1-phosphate	-3.9066	-3.71213	-4.50117	-4.02971	-4.75346	-3.81014	-4.70036	-3.85108	-3.59334	-3.94064	-3.72505	-3.37978	-4.10353	-3.1602	-2.9434	-2.63798	-3.2907	-3.92769	-3.0622	-3.1853	-3.74426	-3.90905	-3.04467	-3.85595	-2.95667	-2.95733	-2.74893	-2.44351	-3.09623	-3.73321	-2.88064	-3.85123	-3.65676	-3.97434	-4.5333	-3.75477	-3.79571	-3.74571	-3.88527	-3.66968	-4.22663	-3.27425	-3.27491	-3.06651	-4.58867	-3.93874	-4.06184	-4.78559	-4.73249
uracil-5-carboxylic acid	-8.5568	-7.93431	-7.93662	-7.43052	-7.59346	-7.91549	-8.46499	-8.04513	-7.41286	-8.14929	-8.13742	-8.37569	-8.53862	-8.86066	-8.35803	-8.51249	-9.09446	-8.74859	-8.87948	-7.75319	-8.38191	-7.91613	-8.89147	-8.78766	-8.5395	-8.30603	-7.73553	-7.89	-8.47196	-8.1261	-8.46009	-8.88179	-8.2593	-7.75551	-8.38423	-8.24048	-8.37012	-8.54181	-8.47428	-8.4624	-7.41234	-8.03571	-7.80224	-7.23174	-8.05924	-9.00441	-7.87812	-8.04106	-8.91259
2-deoxy-D-glucose 2	-4.25805	-4.1538	-4.41235	-4.38272	-4.6818	-4.49899	-4.46991	-4.48833	-4.39476	-4.61089	-4.33634	-4.19927	-4.49835	-4.31554	-4.21131	-4.03583	-4.42743	-4.3953	-3.97035	-4.09502	-4.46594	-4.3941	-4.18483	-4.18221	-4.24641	-4.09007	-4.10706	-3.93158	-4.32319	-4.29105	-4.04863	-4.2289	-4.12465	-4.35357	-4.72449	-4.46984	-4.45918	-4.50496	-4.58174	-4.30718	-4.62302	-4.47533	-4.31899	-4.33598	-4.75364	-4.57019	-4.69486	-4.99394	-4.78205
glutamine 1	-0.158065	-0.252438	-0.620367	-0.950907	-0.705351	-0.892884	-1.41307	-0.489295	-0.822462	-0.462121	-0.729251	-0.840841	-0.595285	-0.782818	-0.712396	-0.48082	-0.352055	-0.521733	-0.142371	-0.935214	-1.60068	-0.689658	-0.933116	-1.39738	-0.576662	-0.675167	-0.806768	-0.575193	-0.446428	-0.616106	-0.713558	-0.510301	-0.604674	-1.30314	-1.96861	-1.24512	-0.841532	-0.944591	-0.814358	-1.08149	-1.38813	-1.27513	-1.37364	-1.50524	-1.61638	-1.50631	-2.29915	-2.0536	-2.76132
O-Phosphorylethanolamine	-6.37662	-6.09065	-6.37189	-6.23792	-6.48168	-6.62779	-6.37977	-6.0181	-6.18923	-5.81951	-6.08306	-6.53239	-6.77616	-6.92226	-6.4837	-6.59372	-6.11398	-6.26246	-6.38512	-6.24642	-6.36321	-6.49018	-6.33384	-6.38827	-5.98452	-6.37041	-6.19773	-6.30774	-5.82801	-5.97649	-6.09155	-6.66636	-6.38039	-6.52766	-6.64445	-6.91753	-6.30785	-6.26576	-6.10926	-6.3728	-6.63746	-6.13179	-6.51769	-6.345	-6.35471	-6.64918	-6.51048	-6.75424	-6.65233
Analyte 107	-11.1833	-10.7369	-10.7508	-10.7393	-11.0669	-10.9666	-10.6168	-10.5032	-11.106	-10.6592	-11.4831	-11.2242	-11.5518	-11.4514	-11.5908	-10.6133	-11.144	-11.4392	-11.2218	-10.7777	-11.0074	-11.1054	-10.8883	-10.6552	-10.7907	-10.819	-11.1444	-10.1668	-10.6976	-10.9928	-11.5215	-11.2357	-10.7892	-10.7917	-11.0213	-11.0189	-10.5555	-10.8046	-10.7115	-11.5354	-11.1078	-10.7931	-10.8215	-11.1468	-10.969	-11.4538	-11.0098	-11.3374	-10.8873
Dehydroshikimic acid 2	-10.1727	-10.1456	-10.5574	-10.5592	-11.038	-10.078	-10.0617	-10.2204	-10.5191	-10.3963	-9.90049	-10.2485	-10.7274	-9.76743	-10.2085	-9.85645	-10.0857	-10.4426	-9.83503	-10.2215	-10.5702	-10.7004	-9.51912	-9.72407	-9.54038	-9.97931	-10.1815	-9.82942	-10.0586	-10.4156	-9.56285	-10.2468	-10.2198	-10.6333	-10.982	-10.1522	-10.2945	-9.95215	-10.4704	-9.97461	-11.1139	-9.9539	-10.3928	-10.595	-10.9079	-10.5972	-10.9837	-11.4626	-10.4863
carbamoyl-aspartic acid 2	-11.2491	-10.9437	-11.2366	-11.6632	-11.3002	-11.2879	-11.5702	-11.2436	-11.3443	-11.1739	-11.5671	-11.3402	-10.9773	-10.965	-11.0214	-11.1161	-10.8509	-11.3611	-10.6208	-11.0348	-10.7415	-10.6718	-10.7184	-10.9419	-10.783	-11.1086	-10.7159	-10.8106	-10.5455	-11.0556	-10.9387	-10.9137	-10.6083	-11.3277	-11.0345	-10.9525	-10.9081	-11.0759	-10.8384	-11.2317	-11.3913	-11.5024	-11.828	-11.4354	-11.3699	-11.047	-11.461	-11.098	-11.3681
10-Hydroxydecanoic acid	-10.122	-9.78421	-9.51362	-9.66391	-9.40814	-9.85692	-10.137	-9.8464	-9.41288	-9.85308	-9.99102	-10.4546	-10.1988	-10.6476	-10.2035	-10.2756	-10.6437	-10.483	-10.5749	-10.1167	-10.2315	-9.86095	-10.5776	-10.5898	-10.4021	-10.0811	-9.8657	-9.93772	-10.3059	-10.1452	-10.4438	-10.3043	-9.96643	-9.84613	-9.9609	-10.0391	-10.0286	-10.1316	-10.0353	-10.1732	-9.74064	-10.2818	-9.96079	-9.74539	-9.77867	-10.5693	-10.1112	-9.85541	-10.5843
carbamoyl-aspartic acid 2	-10.2787	-9.81976	-9.97419	-9.2881	-9.63927	-10.0016	-10.3898	-9.78193	-9.63381	-9.60573	-9.75405	-9.55244	-9.9036	-10.2659	-9.89814	-9.88089	-9.87006	-10.3692	-10.0841	-9.09346	-9.96481	-9.44463	-10.6147	-10.1952	-9.67147	-9.97599	-9.43917	-9.42192	-9.41109	-9.91024	-9.55941	-10.2385	-9.77955	-9.2479	-10.1192	-9.96138	-9.74172	-9.82591	-9.56552	-9.71385	-8.91297	-9.13982	-9.44434	-8.90751	-10.1594	-10.4238	-9.43315	-9.78432	-10.5349
alpha-D-glucosamine 1-phosphate	-6.30877	-5.90961	-5.60083	-5.92796	-6.08552	-5.78275	-5.98787	-6.25428	-5.4206	-6.87014	-7.50815	-6.21448	-6.37204	-6.06927	-5.70712	-6.30036	-7.15665	-6.97467	-6.19612	-5.81531	-6.24593	-5.97287	-5.38462	-5.87522	-6.62459	-7.72063	-5.30795	-5.90119	-6.75749	-6.57551	-7.3955	-5.88734	-5.48818	-5.50654	-5.93715	-5.36133	-5.83285	-6.31581	-6.44871	-7.08672	-5.99123	-6.64295	-7.73898	-5.32631	-6.35858	-6.6451	-6.26429	-6.42185	-6.32419
3-phosphoglycerate	-10.2091	-9.8591	-10.3388	-10.3411	-10.5789	-10.4973	-10.1872	-9.92738	-10.6809	-10.8046	-9.92492	-10.1457	-10.3836	-10.3019	-10.4855	-10.3514	-10.6092	-10.3669	-9.66374	-9.79572	-9.73499	-10.0335	-9.7772	-9.64183	-9.82619	-9.58577	-10.1355	-10.0014	-10.2592	-10.0169	-9.37956	-10.1434	-9.7934	-10.2754	-10.2147	-10.4316	-9.86167	-10.3059	-10.7389	-9.85922	-10.5155	-10.3082	-10.0678	-10.6175	-10.2804	-10.085	-10.217	-10.4548	-10.0631
alpha-D-glucosamine 1-phosphate	-5.33162	-4.95889	-5.52137	-5.4267	-5.49027	-5.56714	-5.47756	-5.34778	-5.58822	-5.13186	-5.46624	-5.32374	-5.38732	-5.46418	-5.48527	-5.27143	-5.02891	-5.38683	-4.85594	-4.95102	-4.80396	-5.01459	-5.04089	-5.00188	-4.82044	-4.94275	-5.11254	-4.89871	-4.65618	-5.0141	-4.99056	-5.41841	-5.04569	-5.51349	-5.36643	-5.65393	-5.43458	-5.38292	-5.21866	-5.55303	-5.48239	-5.28824	-5.41055	-5.58034	-5.27964	-5.17668	-5.27176	-5.33534	-5.32262
shikimic acid	-3.99039	-3.9956	-3.92483	-4.38775	-4.2661	-4.07367	-4.04849	-3.97864	-4.07042	-3.79442	-3.91292	-4.39953	-4.27788	-4.08545	-4.0822	-3.94507	-3.80621	-4.32574	-4.00738	-4.40474	-4.08439	-4.28309	-3.64916	-4.06548	-3.83058	-3.8174	-4.08741	-3.95028	-3.81141	-4.33095	-3.9299	-3.93661	-3.94182	-4.33397	-4.01361	-4.01988	-3.92486	-3.75981	-3.74064	-3.85913	-4.67524	-4.22273	-4.20955	-4.47956	-4.0674	-4.07918	-4.47654	-4.35488	-4.13728
citrulline 1	-5.6713	-5.76562	-4.94437	-5.28613	-5.18597	-5.19403	-5.92061	-5.1058	-4.97328	-5.17837	-5.6214	-5.92658	-5.82642	-5.83448	-5.61373	-5.27188	-5.81882	-5.66007	-6.40607	-6.0209	-6.32072	-5.92075	-6.52393	-6.65539	-6.18173	-6.08187	-5.70806	-5.36621	-5.91315	-5.7544	-6.35617	-5.58482	-5.67915	-5.19965	-5.49947	-5.10755	-5.01933	-5.36048	-5.09189	-5.53492	-5.44125	-5.70224	-5.60237	-5.22856	-5.58595	-6.2264	-5.84123	-5.74107	-6.47571
citric acid	-1.55609	-1.40448	-1.43281	-1.44302	-1.25107	-1.70577	-1.45903	-1.65156	-1.53762	-1.15948	-1.71983	-1.87304	-1.68108	-2.13578	-1.96763	-1.50175	-1.58949	-1.84218	-1.83449	-1.72143	-1.73073	-1.52948	-1.54185	-1.73743	-1.65542	-1.23582	-1.81602	-1.35014	-1.43789	-1.69057	-1.99824	-1.86282	-1.71121	-1.74976	-1.75906	-2.0125	-1.9583	-1.68375	-1.46622	-2.02656	-1.56802	-1.69396	-1.27437	-1.85457	-1.45233	-1.88234	-1.76928	-1.57733	-1.78528
citrulline 1	-3.511	-3.85211	-3.06101	-3.35625	-3.3347	-3.26925	-3.87589	-3.21693	-3.34881	-3.36549	-3.53625	-3.76495	-3.7434	-3.67794	-3.75751	-3.24058	-3.77419	-3.49307	-4.26081	-4.10606	-4.42931	-4.08451	-4.1294	-4.6257	-4.37655	-4.6545	-4.09862	-3.5817	-4.1153	-3.83419	-4.28606	-3.4697	-3.81082	-3.31496	-3.63821	-3.22795	-3.17564	-3.58545	-3.3242	-3.49495	-3.58865	-3.88069	-4.15864	-3.60276	-3.6795	-4.0882	-3.93345	-3.9119	-4.45309
glycocyamine 3	-7.69911	-7.6755	-7.08638	-8.14448	-7.54413	-7.92611	-8.95413	-7.41152	-7.90067	-7.36056	-8.09383	-8.19626	-7.59591	-7.97789	-7.95246	-7.00419	-7.41235	-7.80059	-7.72729	-8.17266	-8.16888	-7.57231	-8.3209	-8.98231	-7.85048	-8.43586	-7.92885	-6.98059	-7.38874	-7.77699	-8.12201	-7.13816	-7.11456	-7.58353	-7.57976	-7.36517	-6.85058	-7.26136	-6.79962	-7.53289	-8.04129	-8.31946	-8.90483	-8.39783	-8.1407	-8.19249	-8.63786	-8.03751	-9.44752
beta-Mannosylglycerate 2	-8.79596	-8.84043	-9.02462	-9.12835	-9.1376	-9.03486	-8.76184	-9.58367	-9.30046	-9.0271	-8.83941	-8.40284	-8.41209	-8.30934	-8.57494	-8.62048	-8.30159	-8.41324	-8.11492	-8.44732	-8.36503	-8.45656	-8.29898	-8.0808	-8.5369	-8.75209	-8.61942	-8.66496	-8.34606	-8.45771	-8.15837	-8.2991	-8.34358	-8.6315	-8.54921	-8.53801	-9.08682	-8.72109	-8.53025	-8.34255	-8.74448	-8.82483	-9.04001	-8.90734	-9.04606	-8.32055	-8.65295	-8.66219	-8.28644
Dehydroascorbic Acid 1	-8.15765	-8.16277	-8.11649	-8.53922	-8.44237	-8.35474	-8.3397	-8.43079	-8.52627	-8.85169	-8.28304	-8.24292	-8.14607	-8.05844	-8.22997	-8.06877	-8.55539	-8.24399	-7.86647	-8.24804	-7.8449	-8.15119	-7.89874	-8.04852	-7.99652	-7.98812	-8.23509	-8.07389	-8.56051	-8.24911	-7.99185	-7.82019	-7.82531	-8.20176	-7.79862	-8.01728	-8.09333	-7.95024	-8.51423	-7.94558	-8.52764	-8.37297	-8.36457	-8.61154	-8.13608	-7.83978	-8.22135	-8.1245	-8.02183
Analyte 108	-4.97656	-4.80449	-4.61108	-5.06267	-5.0015	-4.76409	-4.70186	-4.89724	-4.78682	-5.14853	-4.67346	-4.96476	-4.90358	-4.66618	-4.6889	-4.8359	-5.05062	-5.02215	-4.70657	-4.79269	-4.48158	-4.73151	-4.5972	-4.43187	-4.73649	-4.76539	-4.51683	-4.66382	-4.87855	-4.85008	-4.40347	-4.51317	-4.3411	-4.59928	-4.28818	-4.3007	-4.43385	-4.54308	-4.68514	-4.21007	-4.9897	-4.99468	-5.02357	-4.77502	-4.75157	-4.65365	-4.73977	-4.67859	-4.37895
Dehydroascorbic Acid 1	-4.8351	-4.66584	-4.94506	-4.95875	-4.96732	-4.91441	-4.48842	-5.04341	-5.20807	-5.46132	-4.60857	-4.76542	-4.774	-4.72108	-5.01474	-5.01508	-5.268	-5.08304	-4.47251	-4.59617	-4.22473	-4.60474	-4.3109	-4.12584	-4.40202	-4.1679	-4.84548	-4.84582	-5.09874	-4.91378	-4.24598	-4.75173	-4.58247	-4.87539	-4.50395	-4.83105	-4.96004	-4.68124	-5.37796	-4.5252	-4.89765	-4.69494	-4.46081	-5.1384	-4.58731	-4.39399	-4.51764	-4.52621	-4.04731
Analyte 109	-9.60606	-9.81166	-9.5699	-10.0647	-10.0229	-9.76729	-9.75443	-9.97974	-9.8307	-10.0105	-10.4121	-9.75046	-9.70863	-9.45306	-9.51647	-9.39469	-9.69625	-9.65181	-9.49743	-9.95606	-9.69958	-9.91423	-9.54238	-9.6458	-9.69231	-9.7358	-9.72207	-9.60029	-9.90185	-9.8574	-10.3035	-9.25567	-9.46126	-9.7143	-9.45782	-9.4169	-9.62935	-9.45055	-9.66008	-10.0617	-10.1673	-9.94534	-9.98884	-9.9751	-9.80821	-9.49398	-9.95261	-9.91078	-9.64235
2,6-Diaminopimelic acid 2	-6.23536	-6.53586	-5.27032	-5.9676	-5.74948	-6.3703	-6.25808	-5.96403	-6.18666	-6.66579	-6.60616	-6.16301	-5.94489	-6.5657	-6.38206	-5.89233	-6.86119	-6.08139	-6.73127	-6.46351	-6.82778	-6.24539	-6.62103	-6.75399	-7.10132	-7.05428	-6.68256	-6.19283	-7.16169	-6.38189	-7.10206	-5.46573	-5.76623	-5.19797	-5.56224	-5.60067	-5.19439	-5.83578	-5.89616	-5.83653	-5.67714	-6.53307	-6.48603	-6.11431	-6.33187	-6.52728	-6.25952	-6.04141	-6.55
quinic acid	-5.19086	-5.34495	-5.60564	-5.777	-5.86247	-5.44843	-5.42499	-5.32043	-5.59545	-4.99951	-5.15323	-5.34976	-5.43522	-5.02119	-5.16821	-5.11122	-4.57227	-5.40236	-4.91771	-5.50385	-5.50397	-5.58931	-4.78657	-5.15183	-4.84958	-4.79138	-5.3223	-5.26531	-4.72636	-5.55645	-4.88008	-5.1784	-5.33249	-5.76454	-5.76467	-5.43597	-5.30796	-5.11027	-4.98705	-5.14077	-6.02136	-5.28163	-5.22343	-5.75435	-5.77713	-5.34988	-5.93602	-6.02149	-5.58401
1,5-Anhydroglucitol	-7.78366	-7.73791	-8.03734	-8.18756	-8.25815	-8.12911	-8.01141	-7.96723	-8.04711	-7.86403	-7.84444	-8.0655	-8.13609	-8.00706	-7.92506	-7.66975	-7.74198	-7.77839	-7.61586	-8.01975	-7.68998	-8.09034	-7.70695	-7.8436	-7.6947	-7.61886	-7.87931	-7.624	-7.69622	-7.73263	-7.67664	-7.91529	-7.86953	-8.31918	-7.98941	-8.26074	-8.09886	-7.99413	-7.99565	-7.97607	-8.53999	-8.14435	-8.06851	-8.32895	-7.85778	-7.73573	-8.13962	-8.21021	-7.96348
Analyte 110	-8.15467	-8.37994	-8.06687	-8.49582	-8.39849	-8.19288	-8.16459	-8.22568	-8.05022	-8.57303	-8.19398	-8.1279	-8.03057	-7.82495	-7.68229	-8.02713	-8.20511	-8.22725	-8.01201	-8.35316	-8.04996	-8.25583	-8.11879	-8.02193	-8.30856	-8.19268	-7.90756	-8.25239	-8.43037	-8.45251	-8.05132	-7.69895	-7.92421	-8.0401	-7.73689	-7.73715	-7.76996	-7.9955	-8.11731	-7.73825	-8.37172	-8.42445	-8.30857	-8.02345	-8.19262	-7.82469	-8.16585	-8.06852	-7.83461
sorbose 1	-0.925036	-0.812166	-2.35751	-2.66513	-2.14264	-1.66953	-1.66701	-1.27414	-2.01855	-1.39542	-0.920157	-1.74215	-1.21965	-0.746545	-1.09557	-0.840136	-0.472435	-0.613224	0.110819	-1.62928	-0.721956	-1.10678	-0.621996	-0.631155	-0.571246	-0.248964	-0.982698	-0.727266	-0.359566	-0.500354	0.115698	-1.43453	-1.32166	-3.17462	-2.2673	-2.17902	-1.78363	-2.11659	-1.90491	-1.42965	-2.95975	-2.42421	-2.10193	-2.83566	-1.75781	-0.834826	-2.57492	-2.05243	-1.5768
Allantoic acid 2	-6.90701	-6.56835	-7.68596	-8.32101	-7.83019	-7.49319	-7.7496	-7.19279	-7.55309	-7.53264	-7.43545	-7.75299	-7.26216	-6.92517	-6.98507	-6.4736	-6.96461	-7.0296	-6.00032	-7.41432	-6.83755	-6.9235	-6.62288	-6.84291	-6.5676	-6.6981	-6.6464	-6.13493	-6.62595	-6.69094	-6.52876	-7.11793	-6.77927	-8.53193	-7.95515	-7.70411	-7.40371	-7.6852	-7.74355	-7.64636	-8.67616	-8.32026	-8.45077	-8.39906	-7.74424	-7.17621	-8.59021	-8.09939	-8.01879
fructose 2	-1.52151	-1.40465	-2.95325	-3.2138	-2.77221	-2.306	-2.29291	-1.97047	-2.68067	-2.08184	-1.52946	-2.24498	-1.80339	-1.33718	-1.71185	-1.39764	-1.11303	-1.19115	-0.435832	-2.12812	-1.30392	-1.68653	-1.25615	-1.20723	-1.1363	-0.778407	-1.59499	-1.28078	-0.996168	-1.07429	-0.443781	-1.98443	-1.86757	-3.67672	-2.85252	-2.76893	-2.4334	-2.6849	-2.54477	-1.99238	-3.49568	-2.94545	-2.58756	-3.40414	-2.3896	-1.42078	-3.11307	-2.67148	-2.19218
Allantoic acid 2	-7.08702	-6.94459	-6.61713	-7.05258	-6.75343	-6.96577	-7.29438	-6.93099	-6.89762	-6.60803	-7.65606	-7.46537	-7.16622	-7.37855	-7.3104	-6.77307	-7.02081	-7.35138	-7.35738	-7.32294	-7.24067	-7.02379	-7.6289	-7.56474	-7.49304	-7.31452	-7.16798	-6.63064	-6.87839	-7.20896	-7.92641	-7.02991	-6.88749	-6.99548	-6.91321	-6.90866	-6.87389	-7.16557	-6.55092	-7.59895	-7.13178	-7.60103	-7.42251	-7.27597	-6.97032	-7.3831	-7.34866	-7.04952	-7.59047
Allantoic acid 1	-5.73558	-5.3259	-5.36322	-5.60887	-5.45598	-5.53454	-5.65738	-5.54857	-5.38214	-5.13346	-6.12373	-6.02398	-5.87108	-5.94964	-5.79724	-5.49836	-5.54856	-5.99456	-5.741	-5.6143	-5.46824	-5.4614	-5.97689	-5.6628	-5.72583	-5.59016	-5.38756	-5.08868	-5.13888	-5.58487	-6.12915	-5.77833	-5.36864	-5.65162	-5.50557	-5.57729	-5.59132	-5.76316	-5.17621	-6.16648	-5.74438	-6.00881	-5.87314	-5.67054	-5.46282	-5.87792	-5.75122	-5.59833	-5.79972
Analyte 111	-6.2671	-6.43385	-5.92595	-6.40396	-6.30019	-6.06924	-6.03969	-6.20463	-6.06163	-6.43368	-5.99824	-6.28553	-6.18177	-5.95081	-5.9432	-6.11244	-6.31525	-6.19295	-6.31542	-6.45228	-6.13543	-6.34852	-6.25644	-6.08801	-6.39642	-6.40856	-6.10995	-6.27919	-6.482	-6.35969	-6.04657	-5.80753	-5.97428	-5.94439	-5.62754	-5.60967	-5.74506	-5.88852	-5.97411	-5.53868	-6.31863	-6.36653	-6.37867	-6.08006	-6.08711	-5.96868	-6.10554	-6.00178	-5.74127
D-Talose 1	-2.7631	-2.38905	-3.47251	-3.31712	-3.19331	-2.832	-2.75315	-2.44759	-3.05726	-2.68962	-2.22932	-3.02959	-2.90578	-2.54447	-2.76973	-2.5719	-2.40209	-2.36297	-2.10152	-2.65554	-2.1821	-2.53173	-2.17431	-2.09157	-2.16896	-1.89071	-2.39568	-2.19786	-2.02804	-1.98893	-1.56774	-3.18498	-2.81093	-3.73901	-3.26557	-3.25389	-2.86947	-3.25242	-3.11151	-2.6512	-3.4598	-3.09703	-2.81878	-3.32375	-2.84369	-2.55615	-3.11018	-2.98637	-2.54621
Analyte 688	-8.52124	-8.02428	-8.13003	-8.48855	-8.57808	-8.47491	-8.90636	-7.88755	-8.5632	-7.95485	-8.77644	-8.64376	-8.73329	-8.63012	-8.71841	-8.33171	-8.11006	-8.61101	-8.17949	-8.1468	-8.2191	-8.23633	-8.66079	-8.56461	-8.06285	-8.24065	-8.22145	-7.83475	-7.6131	-8.11405	-8.43469	-8.28524	-7.78828	-8.25255	-8.32485	-8.23891	-7.65155	-8.1686	-7.71885	-8.54044	-8.7006	-8.52712	-8.70492	-8.68572	-8.56085	-8.71606	-8.68337	-8.7729	-9.10118
Methyl Palmitoleate	-7.09893	-7.04498	-6.89153	-7.41017	-7.39102	-6.98532	-7.42263	-7.01843	-6.98957	-7.0627	-7.09169	-7.19815	-7.17901	-6.77331	-6.77756	-6.85148	-6.85068	-7.0716	-6.83296	-7.1442	-6.84759	-7.12506	-6.92269	-7.15667	-6.86314	-6.94798	-6.72361	-6.79753	-6.79673	-7.01766	-6.82573	-6.67951	-6.62556	-6.99075	-6.69414	-6.56591	-6.59902	-6.70969	-6.64328	-6.67228	-7.49025	-7.22833	-7.31317	-7.0888	-7.11356	-6.90154	-7.21278	-7.19364	-7.22525
erythrose 4-phosphate 1	-8.6311	-8.27044	-8.50021	-8.57133	-8.66468	-8.5175	-8.55971	-8.66905	-8.64359	-8.25167	-8.50686	-8.70088	-8.79423	-8.64705	-8.77314	-8.44656	-8.38123	-8.78807	-8.39999	-8.34023	-8.33531	-8.43357	-8.55376	-8.3286	-8.34701	-8.43872	-8.41248	-8.0859	-8.02057	-8.42741	-8.27575	-8.62976	-8.26911	-8.57	-8.56508	-8.51617	-8.66771	-8.57679	-8.25034	-8.50553	-8.73447	-8.64791	-8.73962	-8.71337	-8.56642	-8.69597	-8.6362	-8.72955	-8.62458
gluconic acid 2	-9.9884	-9.49161	-9.49105	-9.51001	-9.59204	-10.2041	-9.32557	-9.71839	-9.48109	-11.4356	-10.046	-10.0246	-10.1067	-10.7187	-9.99573	-9.55409	-11.9502	-9.89087	-10.0062	-9.52786	-9.13937	-9.60989	-9.78793	-9.34342	-10.0891	-12.2047	-9.49894	-9.0573	-11.4534	-9.39408	-10.0639	-10.0057	-9.5089	-9.5273	-9.13882	-10.2214	-9.73568	-10.0886	-11.4529	-10.0633	-9.62829	-10.1075	-12.2231	-9.51734	-9.12153	-9.63617	-9.15778	-9.23981	-8.97334
D-Talose 2	-4.69702	-4.43109	-6.17588	-6.20605	-5.9013	-5.42588	-5.41686	-5.20757	-5.73884	-5.33515	-4.63471	-5.20511	-4.90036	-4.42494	-4.7379	-4.42548	-4.33422	-4.22807	-3.43015	-4.93918	-4.21712	-4.63443	-4.21365	-4.14999	-4.18356	-3.86951	-4.47197	-4.15955	-4.06828	-3.96214	-3.36784	-5.17494	-4.90901	-6.68397	-5.96191	-5.9038	-5.68549	-5.92834	-5.81307	-5.11263	-6.40939	-5.95851	-5.64447	-6.24693	-5.48399	-4.48305	-5.99208	-5.68733	-5.20289
8-Aminocaprylic acid	-5.83433	-6.36542	-6.29933	-6.74535	-6.34638	-6.91206	-6.28192	-5.73038	-6.05799	-4.97953	-6.22449	-6.73876	-6.33979	-6.90547	-6.0514	-6.17841	-4.97294	-6.34956	-6.35883	-7.26985	-7.45803	-6.87088	-6.18785	-6.80642	-6.36623	-7.36878	-6.58249	-6.7095	-5.50403	-6.88065	-6.74899	-6.29274	-6.82383	-7.20376	-7.39194	-7.37047	-6.18878	-6.30014	-5.43794	-6.6829	-7.25082	-6.74616	-7.74871	-6.96242	-6.93353	-6.92694	-7.83796	-7.43899	-7.37452
histidine 2	-1.98965	-2.14883	-1.15049	-1.85782	-1.51566	-2.35447	-2.46781	-1.51527	-1.55936	-1.46331	-2.90031	-2.62088	-2.27871	-3.11752	-2.32241	-1.86724	-2.22636	-1.88218	-2.91188	-2.78005	-2.82405	-2.43789	-2.78294	-3.39004	-2.55247	-2.83498	-2.48159	-2.02642	-2.38554	-2.04135	-3.82254	-1.91354	-2.07272	-1.78172	-1.82571	-2.27836	-1.43916	-1.55413	-1.3872	-2.8242	-2.14689	-2.26146	-2.54398	-2.19058	-1.90182	-2.66487	-2.53304	-2.19088	-3.14303
lysine	-1.89488	-2.09625	-1.18789	-1.78443	-1.55626	-1.99124	-2.08404	-1.62824	-1.89902	-1.98369	-2.26478	-1.88353	-1.65535	-2.09034	-1.99812	-1.65773	-2.08278	-1.84852	-2.19535	-2.0849	-2.39613	-1.85672	-2.24804	-2.3845	-2.50375	-2.64482	-2.19949	-1.8591	-2.28415	-2.04989	-2.56524	-1.28698	-1.48835	-1.17653	-1.48776	-1.38334	-1.02034	-1.59539	-1.37579	-1.65688	-1.5449	-2.19193	-2.333	-1.88767	-2.09566	-2.19476	-2.08431	-1.85613	-2.38391
sorbitol	-7.27263	-7.09019	-6.81893	-7.08603	-7.28481	-7.15041	-6.90897	-7.08301	-7.04571	-7.32613	-7.1575	-7.4873	-7.68607	-7.55168	-7.44698	-7.04742	-7.7274	-6.23887	-7.49145	-7.30486	-7.48068	-7.50363	-7.39152	-7.1278	-7.19016	-7.66323	-7.26454	-6.86498	-7.54496	-6.05643	-7.37633	-7.22019	-7.03775	-7.0336	-7.20942	-7.09798	-7.03058	-6.9189	-7.2737	-7.10507	-7.49948	-7.18601	-7.65907	-7.26038	-7.26186	-7.66312	-7.47653	-7.6753	-7.29947
ascorbate	-7.15244	-7.1093	-7.51751	-7.50118	-7.57825	-7.63098	-6.75167	-7.65898	-7.87244	-7.70451	-6.89846	-7.08936	-7.16644	-7.21917	-7.46063	-7.24839	-7.2927	-7.36801	-6.69749	-7.04622	-6.79726	-7.1233	-6.21763	-6.29672	-6.76307	-6.7208	-7.41749	-7.20525	-7.24956	-7.32487	-6.4435	-7.10569	-7.06255	-7.45443	-7.20546	-7.58423	-7.61223	-7.17128	-7.65776	-6.85171	-7.51517	-7.15494	-7.11267	-7.80936	-7.25221	-6.8404	-7.18913	-7.2662	-6.43963
tyrosine 1	-2.48578	-2.35144	-2.17317	-2.92578	-2.2933	-2.7621	-3.04201	-2.43537	-2.81623	-2.59036	-2.89588	-3.19472	-2.56225	-3.03104	-3.08518	-2.57186	-2.8593	-2.23829	-2.62038	-3.06037	-2.75449	-2.4279	-2.8143	-3.17661	-3.13345	-2.90505	-2.95083	-2.43752	-2.72495	-2.10394	-3.03048	-2.44211	-2.30777	-2.88211	-2.57622	-2.71843	-2.3917	-2.95518	-2.54669	-2.85221	-3.00224	-3.70779	-3.47939	-3.52517	-2.61989	-2.88883	-3.32883	-2.69635	-3.44506
4-hydroxycinnamic acid	-8.04076	-7.66665	-8.11947	-7.91516	-8.04903	-8.11375	-7.55638	-8.10175	-8.24615	-8.39385	-7.70825	-8.09306	-8.22694	-8.29165	-8.42406	-8.0237	-8.57175	-8.36302	-7.84456	-7.71895	-7.5912	-7.85283	-7.81136	-7.36018	-7.71663	-7.36683	-8.04995	-7.64959	-8.19764	-7.98891	-7.51205	-8.29738	-7.92327	-8.17177	-8.04402	-8.37036	-8.35836	-8.16945	-8.65046	-7.96487	-8.10133	-7.96514	-7.61533	-8.29846	-7.78741	-7.96531	-7.83971	-7.97358	-7.48093
ascorbate	-6.5559	-6.39638	-6.45001	-6.62955	-6.54506	-6.61057	-6.29393	-6.60451	-6.77506	-6.93123	-6.47028	-6.87515	-6.79066	-6.85617	-7.02066	-6.15363	-7.17683	-7.10693	-6.64198	-6.71563	-6.41935	-6.63114	-6.66438	-6.38	-6.65335	-6.38602	-6.86114	-5.99411	-7.01731	-6.94741	-6.55636	-6.69561	-6.53609	-6.76927	-6.47298	-6.75029	-6.74422	-6.70699	-7.07094	-6.61	-6.86431	-6.88653	-6.61919	-7.09431	-6.33327	-6.57886	-6.65252	-6.56803	-6.31689
L-Cysteic acid	-8.77146	-8.21953	-8.48084	-7.51138	-8.04199	-8.39966	-8.50448	-8.41009	-7.88764	-7.9448	-8.10001	-7.85936	-8.38996	-8.74763	-8.23562	-8.53446	-8.29277	-8.66624	-8.5675	-7.30743	-8.11335	-7.83803	-8.64767	-8.30052	-8.03199	-8.20697	-7.68369	-7.98254	-7.74084	-8.11432	-7.89605	-8.82881	-8.27688	-7.56874	-8.37467	-8.45702	-8.46745	-8.2933	-8.00215	-8.15736	-7.12989	-7.32385	-7.49883	-6.97554	-8.31731	-8.66528	-7.40521	-7.93581	-8.3983
pentadecanoic acid	-9.952	-9.73661	-10.4056	-9.88165	-10.3061	-10.3308	-9.74508	-10.166	-10.0934	-10.0845	-9.75841	-9.69216	-10.1166	-10.1413	-9.90389	-10.0568	-9.89505	-10.0477	-9.54712	-9.47677	-9.62343	-9.90126	-9.56052	-9.3402	-9.77268	-9.381	-9.68851	-9.84143	-9.67966	-9.83233	-9.35353	-10.2161	-10.0007	-10.1457	-10.2924	-10.5949	-10.4301	-10.4416	-10.3486	-10.0225	-10.0463	-9.91771	-9.52604	-9.83354	-10.0283	-9.83882	-9.76847	-10.1929	-9.63189
Carbobenzyloxyglycine	-9.08948	-9.01335	-8.87114	-8.5779	-9.03501	-9.02749	-9.13595	-8.85621	-8.63867	-8.63808	-8.94174	-8.89673	-9.35383	-9.34632	-8.9575	-8.94513	-8.95691	-9.10969	-9.33218	-8.8206	-9.23646	-9.27771	-9.2702	-9.37865	-9.25288	-9.02083	-8.88137	-8.86901	-8.88078	-9.03357	-9.18444	-9.18996	-9.11384	-8.67839	-9.09425	-9.12798	-8.9567	-9.11067	-8.73856	-9.04223	-8.84226	-8.81743	-8.58538	-8.44593	-8.99376	-9.31259	-8.80101	-9.25812	-9.35906
Analyte 112	-8.3261	-7.9816	-9.20784	-9.1725	-9.00924	-9.00773	-8.71499	-8.92443	-9.01931	-8.5824	-8.20135	-8.83806	-8.6748	-8.6733	-8.68487	-8.23861	-8.24796	-8.12947	-7.64717	-8.49357	-8.00719	-8.33031	-8.21647	-8.03606	-7.64935	-7.93357	-8.34038	-7.89412	-7.90347	-7.78497	-7.52242	-8.8734	-8.5289	-9.7198	-9.23342	-9.55504	-9.47174	-8.87558	-9.1297	-8.74865	-9.52121	-8.84025	-9.12447	-9.53127	-8.68612	-8.35168	-9.19808	-9.03482	-8.74057
3,5-Dihydroxyphenylglycine 2	-5.52785	-5.5012	-2.23565	-2.793	-2.9792	-5.78028	-2.94806	-5.89064	-2.5751	-2.47756	-5.36257	-6.18637	-6.37257	-9.17365	-5.96847	-5.52938	-5.87092	-5.38728	-8.89457	-6.15973	-5.91278	-6.34593	-8.77034	-6.31479	-6.21598	-6.01801	-5.94183	-5.50274	-5.84428	-5.36064	-8.7293	-5.62902	-5.60238	-2.89418	-2.64723	-5.88146	-5.99182	-2.95043	-2.57873	-5.46375	-3.63773	-3.50777	-3.30981	-3.23363	-2.54605	-5.93942	-3.20458	-3.39078	-3.35964
D-galacturonic acid 2	-10.1207	-10.0756	-9.75972	-10.3158	-10.1793	-10.4752	-10.0524	-10.6684	-10.3199	-10.0295	-10.513	-10.5421	-10.4056	-10.7015	-10.5462	-10.2028	-10.2558	-10.2248	-10.3018	-10.497	-10.2583	-10.3605	-10.0726	-10.2335	-10.2714	-10.0386	-10.501	-10.1577	-10.2106	-10.1797	-10.6942	-9.98596	-9.94085	-10.1811	-9.94237	-10.3405	-10.5336	-9.95556	-9.89476	-10.3783	-10.6007	-10.5117	-10.2789	-10.7413	-10.0771	-10.3034	-10.4985	-10.362	-10.235
Analyte 113	-11.4281	-11.2679	-10.9171	-11.2643	-11.2025	-11.4546	-11.0712	-11.0538	-11.4073	-11.2472	-11.0871	-11.8729	-11.8112	-12.0632	-12.016	-11.2416	-11.8559	-11.7863	-11.8766	-11.7128	-11.7069	-11.6511	-11.5463	-11.5197	-11.4435	-11.702	-11.8558	-11.0815	-11.6957	-11.6262	-11.5356	-11.5257	-11.3656	-11.3619	-11.3561	-11.5522	-11.1515	-11.0926	-11.3449	-11.1848	-11.6474	-11.4398	-11.6983	-11.8522	-11.2584	-11.8671	-11.7033	-11.6416	-11.5102
D-galacturonic acid 2	-9.02134	-9.05589	-8.72809	-9.32029	-9.40652	-8.90026	-9.36689	-9.3537	-9.38228	-9.73716	-9.2189	-9.16246	-9.24869	-8.74243	-9.22445	-8.6753	-9.57934	-9.11847	-8.89806	-9.19701	-9.08509	-9.28324	-9.1036	-9.24361	-9.29136	-9.20967	-9.25901	-8.70985	-9.61389	-9.15303	-9.09563	-8.57026	-8.60482	-8.86921	-8.75729	-8.44919	-8.90262	-8.96356	-9.28609	-8.76782	-9.54764	-9.55576	-9.47406	-9.5234	-9.20837	-9.05054	-9.34949	-9.43572	-9.39609
Analyte 114	-6.03313	-6.44062	-9.2359	-6.45772	-8.7371	-7.89356	-6.2592	-7.50908	-6.62649	-6.55455	-8.29912	-5.65088	-7.93026	-7.08673	-5.81966	-5.66219	-5.74772	-7.52411	-5.63378	-6.05837	-8.49339	-8.33775	-7.9615	-5.85985	-6.08245	-5.88556	-6.22715	-6.06969	-6.15521	-7.93161	-7.89977	-8.42907	-8.83656	-8.85365	-11.2887	-10.2895	-9.90502	-8.87773	-8.95049	-10.6951	-8.35485	-6.09954	-5.90265	-6.24424	-8.89274	-8.0859	-8.51049	-10.7899	-8.31197
Analyte 115	-4.27401	-4.14921	-3.66998	-4.21599	-4.06439	-3.83331	-4.70334	-4.02262	-3.42621	-4.77093	-5.46243	-4.38129	-4.22969	-3.99861	-3.59151	-4.29807	-4.93623	-4.79425	-4.31451	-4.25649	-4.49627	-4.10488	-4.02397	-4.74384	-4.6475	-5.01123	-3.46671	-4.17327	-4.81142	-4.66944	-5.50292	-3.83528	-3.71047	-3.77726	-4.01704	-3.39458	-3.58389	-4.16827	-4.33219	-5.02369	-4.17167	-4.71429	-5.07801	-3.53349	-4.45577	-4.62107	-4.56305	-4.41145	-5.0504
Analyte 116	-11.2472	-11.5616	-11.7764	-12.2983	-12.3092	-12.0296	-11.8639	-11.1189	-11.3724	-11.1661	-12.3179	-12.0534	-12.0643	-11.7848	-11.1275	-11.3162	-10.9213	-10.9743	-11.3168	-12.3679	-12.0282	-12.3787	-11.4905	-11.9335	-11.3547	-12.004	-11.4419	-11.6306	-11.2357	-11.2887	-12.3874	-11.5315	-11.8459	-12.5826	-12.2429	-12.3139	-11.4032	-11.5695	-11.4505	-12.6022	-13.1154	-12.0914	-12.7407	-12.1786	-11.9586	-11.7138	-12.7649	-12.7757	-12.3305
pantothenic acid	-5.84543	-5.5446	-5.64724	-5.77122	-5.86457	-5.97634	-5.71268	-5.87187	-5.73483	-5.63126	-5.77636	-6.01245	-6.1058	-6.21757	-5.97606	-5.45443	-5.8725	-5.94019	-5.78583	-5.71161	-5.58901	-5.80496	-5.77277	-5.65307	-5.62759	-5.51999	-5.67522	-5.15359	-5.57166	-5.63935	-5.71675	-5.88847	-5.58763	-5.81425	-5.69165	-6.01937	-5.91491	-5.73023	-5.6743	-5.8194	-6.03159	-5.85421	-5.74661	-5.90184	-5.64861	-5.88985	-5.81563	-5.90898	-5.75709
Analyte 117	-9.51642	-9.78478	-9.15298	-9.44743	-9.86111	-9.19694	-9.85308	-9.859	-9.23478	-9.38567	-9.61254	-9.75357	-10.1673	-9.50308	-9.54093	-9.39193	-9.69181	-9.54903	-10.0909	-10.0219	-9.97522	-10.4356	-10.1246	-10.4276	-9.82242	-9.86433	-9.80928	-9.66029	-9.96017	-9.81738	-10.187	-9.45912	-9.72748	-9.39013	-9.34342	-9.13964	-9.8017	-9.19062	-9.32837	-9.55524	-10.0983	-9.48507	-9.52698	-9.47193	-9.40073	-9.70687	-9.63787	-10.0516	-10.0435
gluconic acid 1	-9.83246	-9.20444	-10.5388	-10.1426	-10.6235	-9.81825	-10.5598	-9.36375	-9.37118	-8.33465	-10.5755	-9.74499	-10.226	-9.42066	-8.9736	-10.2463	-7.93706	-9.70813	-8.80686	-9.11697	-8.9346	-9.59794	-9.69656	-9.53417	-9.24961	-9.10431	-8.34558	-9.61824	-7.30904	-9.08011	-9.54989	-10.1412	-9.51315	-10.4513	-10.2689	-10.127	-9.67245	-10.5839	-8.64335	-10.8842	-10.5361	-10.1877	-10.0424	-9.28371	-9.96021	-9.56262	-9.87274	-10.3537	-10.2899
gly-pro	-9.89392	-9.71548	-9.80457	-10.0884	-9.86751	-9.74077	-10.2789	-9.83279	-9.8506	-9.68467	-9.92409	-10.1718	-9.95087	-9.82414	-9.93397	-9.79141	-9.76804	-9.96349	-9.79884	-9.99331	-9.86838	-9.77243	-9.99255	-10.1838	-9.77997	-10.039	-9.75552	-9.61296	-9.58959	-9.78504	-9.82901	-9.88794	-9.70949	-10.0824	-9.95747	-9.73479	-9.8268	-9.86906	-9.67869	-9.9181	-10.1453	-10.1529	-10.4119	-10.1284	-9.96346	-10.0468	-10.2413	-10.0204	-10.4318
Saccharic acid	-8.99094	-8.89569	-9.09171	-9.16653	-8.97079	-8.80557	-9.26522	-8.87306	-8.9727	-9.05366	-8.85718	-9.12033	-8.92459	-8.75937	-8.9265	-8.87305	-9.00745	-9.02424	-8.84949	-9.02508	-8.94154	-8.82934	-8.94683	-9.12377	-9.05978	-8.98363	-8.83125	-8.7778	-8.9122	-8.92899	-8.71573	-9.04551	-8.95026	-9.2211	-9.13756	-8.86013	-8.92762	-9.2558	-9.10822	-8.91175	-9.10018	-9.33062	-9.25447	-9.10209	-9.083	-9.03679	-9.21238	-9.01664	-9.31107
Analyte 118	-11.3859	-10.9935	-10.948	-10.9736	-11.0056	-11.352	-11.1526	-11.0268	-10.8653	-10.953	-11.2803	-11.4252	-11.4573	-11.8036	-11.3169	-11.4045	-11.4046	-11.6005	-11.4451	-11.0329	-11.1304	-11.0649	-11.1919	-11.2119	-11.1839	-11.0174	-10.9245	-11.0122	-11.0123	-11.2082	-11.3396	-11.3996	-11.0073	-10.9874	-11.0849	-11.3658	-11.0406	-11.1384	-10.9668	-11.2941	-11.045	-11.164	-10.9974	-10.9046	-11.0711	-11.5227	-11.1105	-11.1425	-11.2895
trans-3,5-Dimethoxy-4-hydroxycinnamaldehyde 2	-10.4746	-10.7707	-10.1243	-10.6275	-10.3903	-10.5841	-10.7278	-10.2819	-10.6784	-10.6021	-10.9506	-10.843	-10.6059	-10.7996	-10.894	-10.526	-10.8177	-10.3126	-10.9863	-11.1392	-11.0938	-10.9021	-10.943	-11.2395	-11.124	-11.3949	-11.1901	-10.8222	-11.1138	-10.6087	-11.4623	-10.3399	-10.636	-10.4927	-10.4473	-10.4493	-10.1472	-10.4776	-10.4674	-10.8158	-10.7588	-10.9808	-11.2516	-11.0468	-10.582	-10.7976	-10.9505	-10.7133	-11.0508
Saccharic acid	-8.86174	-8.84207	-8.63762	-8.98147	-8.8416	-9.19104	-8.95188	-9.08181	-8.96983	-8.86528	-9.02648	-9.10158	-8.9617	-9.31114	-9.08993	-8.74602	-8.98538	-8.9484	-8.96218	-9.08191	-8.80476	-8.94204	-8.97543	-9.05232	-9.0915	-9.03891	-9.07027	-8.72635	-8.96572	-8.92873	-9.12693	-8.75772	-8.73806	-8.87746	-8.6003	-9.08702	-8.9778	-8.88705	-8.76126	-8.92247	-9.08144	-9.2309	-9.17831	-9.20967	-8.70431	-8.82442	-8.94415	-8.80428	-8.91456
Glucosaminic acid	-9.90969	-10.1351	-10.2569	-10.5214	-10.5682	-10.2929	-10.2647	-10.5833	-10.295	-10.2664	-10.3631	-10.2627	-10.3095	-10.0342	-10.0363	-9.5688	-10.0077	-10.1901	-9.8764	-10.4881	-10.2115	-10.5349	-10.3007	-10.2314	-10.2983	-10.2051	-10.2617	-9.79423	-10.2331	-10.4155	-10.3298	-9.99821	-10.2236	-10.6099	-10.3333	-10.3814	-10.6718	-10.4201	-10.3549	-10.4516	-10.9211	-10.6845	-10.5913	-10.648	-10.2448	-9.98608	-10.5978	-10.6446	-10.3411
Glucosaminic acid	-10.6532	-10.6566	-10.7892	-11.2078	-10.73	-11.1288	-8.97603	-10.7399	-9.05123	-8.83749	-11.0745	-11.3329	-10.8551	-11.2538	-9.17625	-8.90404	-8.96251	-10.6245	-10.7817	-11.3363	-10.6922	-10.8585	-11.0483	-9.10452	-9.95115	-11.0891	-9.17973	-8.90752	-8.96599	-10.6279	-11.203	-10.9142	-10.9177	-11.4689	-10.8247	-11.3898	-11.0009	-10.0837	-9.09852	-11.3355	-11.4097	-10.5024	-11.6403	-9.73093	-10.5637	-10.6887	-11.2434	-10.7656	-9.01155
mucic acid	-9.431	-8.4915	-8.89194	-9.94986	-9.28961	-9.62462	-9.232	-10.1535	-9.18098	-9.12124	-9.60241	-11.1267	-10.4664	-10.8014	-10.3578	-10.0729	-10.298	-9.81255	-9.66829	-10.1872	-8.68353	-9.52689	-10.0259	-9.46929	-8.7734	-9.62235	-9.41827	-9.13338	-9.35853	-8.87305	-9.8397	-10.0687	-9.12922	-10.5876	-9.08397	-10.2623	-10.7912	-9.17384	-9.75897	-10.2401	-10.9853	-10.2318	-11.0807	-10.8766	-8.44624	-9.62303	-10.1419	-9.48164	-9.42404
palmitic acid	-2.31236	-2.24235	-2.27814	-2.32536	-2.20531	-2.2598	-2.29854	-2.35995	-2.21812	-2.58726	-2.23136	-2.11073	-1.99068	-2.04517	-2.00349	-2.18047	-2.37263	-2.42806	-2.02772	-2.04072	-2.03761	-1.92067	-2.10434	-2.0139	-2.34463	-2.23084	-1.93348	-2.11045	-2.30262	-2.35805	-1.94672	-2.06351	-1.9935	-2.07651	-2.07341	-2.01095	-2.1111	-2.38042	-2.33841	-1.98251	-2.00368	-2.42764	-2.31386	-2.01649	-2.32226	-2.10763	-2.12063	-2.00058	-2.09381
Analyte 119	-9.06165	-8.75245	-9.10754	-8.96984	-9.13171	-9.24789	-8.49151	-9.25336	-9.33376	-9.1983	-8.69044	-9.00851	-9.17038	-9.28657	-9.37243	-9.16446	-9.23697	-9.30648	-8.79112	-8.69931	-8.62806	-8.86119	-8.47876	-8.22099	-8.61845	-8.43084	-9.06324	-8.85526	-8.92778	-8.99728	-8.41992	-9.14621	-8.83702	-9.0544	-8.98315	-9.33246	-9.33793	-8.97354	-9.28286	-8.775	-9.07857	-8.83584	-8.64822	-9.28062	-8.89858	-8.93726	-8.84545	-9.00732	-8.36712
Glucoheptonic acid 2	-3.46958	-3.1278	-3.23951	-3.40555	-3.43757	-3.46062	-3.11443	-3.70116	-3.70534	-3.83031	-3.42277	-3.63346	-3.66548	-3.68853	-3.93324	-3.56461	-4.05822	-3.69268	-3.35571	-3.29168	-3.13338	-3.3237	-3.363	-3.00055	-3.41412	-3.0445	-3.59146	-3.22283	-3.71643	-3.3509	-3.3089	-3.46742	-3.12564	-3.40339	-3.2451	-3.45846	-3.699	-3.52583	-3.82815	-3.42061	-3.60145	-3.69187	-3.32226	-3.86921	-3.24726	-3.47517	-3.41114	-3.44316	-3.12001
Analyte 120	-10.0066	-9.9409	-9.59041	-10.0398	-10.1905	-10.5502	-9.69955	-10.0855	-9.93653	-10.1002	-9.73419	-9.79154	-9.94225	-10.3019	-9.68825	-9.35551	-9.85195	-9.82637	-9.69262	-9.72585	-10.182	-9.87656	-9.19912	-9.38558	-9.82151	-9.5767	-9.62256	-9.28982	-9.78627	-9.76068	-9.42022	-9.34213	-9.27645	-9.37537	-9.83155	-9.88571	-9.42103	-9.47102	-9.43578	-9.06973	-9.97548	-9.92042	-9.67562	-9.72148	-10.496	-10.2477	-10.281	-10.4317	-9.94068
N-Acetyl-D-galactosamine 1	-9.0294	-9.3534	-9.8605	-10.2006	-9.85084	-9.75268	-9.51412	-9.43645	-9.74582	-9.1827	-9.13786	-9.59036	-9.2406	-9.14244	-9.13558	-9.01751	-8.57246	-9.10849	-8.74315	-9.91436	-9.13685	-9.5646	-9.26153	-9.22788	-9.42232	-9.19392	-9.45957	-9.34151	-8.89646	-9.43249	-8.85162	-9.25026	-9.57426	-10.4215	-9.64396	-9.97354	-9.65731	-9.92943	-9.40357	-9.35873	-10.4118	-10.2695	-10.0411	-10.3068	-9.42309	-8.81285	-9.98405	-9.6343	-9.29757
N,N-dimethylarginine	-3.62882	-3.5009	-3.3784	-3.65162	-3.46814	-3.47689	-3.72253	-3.65922	-3.49436	-3.3578	-3.81864	-3.93916	-3.75567	-3.76442	-3.78189	-3.45849	-3.64533	-3.81213	-3.78844	-3.81124	-3.71804	-3.62776	-3.97346	-3.88215	-3.89298	-3.81807	-3.65398	-3.33057	-3.51741	-3.68422	-3.97826	-3.66594	-3.53802	-3.68874	-3.59554	-3.51401	-3.69634	-3.77048	-3.39492	-3.85576	-3.77848	-4.0437	-3.96879	-3.80469	-3.55842	-3.84596	-3.86876	-3.68528	-3.93966
Analyte 121	-4.69211	-4.66325	-4.45987	-5.17113	-5.52082	-4.34881	-5.02111	-4.24511	-4.27545	-4.61478	-4.7217	-5.21176	-5.56145	-4.38944	-4.31607	-4.60157	-4.65541	-4.90968	-4.70387	-5.1829	-4.50908	-5.53258	-4.83675	-5.03287	-4.49146	-4.60092	-4.28721	-4.57271	-4.62655	-4.88082	-4.73347	-4.5005	-4.47164	-4.97952	-4.3057	-4.15721	-4.0535	-4.28808	-4.42318	-4.5301	-6.04047	-4.99934	-5.1088	-4.79509	-4.49731	-4.53794	-5.01696	-5.36665	-4.86694
myo-inositol	-2.64186	-2.46773	-2.79872	-3.13648	-3.0876	-2.965	-2.88677	-2.92947	-3.09062	-3.01002	-2.55523	-2.78251	-2.73363	-2.61104	-2.73665	-2.66087	-2.65605	-2.93989	-2.11376	-2.60838	-2.21907	-2.5595	-2.29999	-2.35868	-2.38242	-1.91538	-2.56252	-2.48675	-2.48192	-2.76576	-2.02714	-2.44476	-2.27063	-2.93938	-2.55006	-2.7679	-2.73237	-2.71341	-2.81292	-2.35813	-3.22825	-3.05117	-2.58413	-3.23127	-2.74716	-2.39319	-2.88781	-2.83893	-2.63811
ferulic acid	-8.16907	-8.91961	-8.28597	-8.61931	-8.75739	-8.13248	-8.76213	-8.57957	-8.08175	-8.29605	-8.33006	-8.51664	-8.65472	-8.02981	-7.97908	-7.67655	-8.19338	-8.10443	-8.81694	-9.26719	-8.90105	-9.40527	-9.31565	-9.41	-9.33504	-9.37448	-8.72963	-8.42709	-8.94392	-8.85498	-8.97793	-8.1833	-8.93385	-8.63355	-8.26742	-8.14672	-8.5938	-8.7014	-8.31028	-8.34429	-9.10497	-9.03474	-9.07418	-8.42933	-8.25318	-8.15051	-8.60076	-8.73884	-8.74358
Analyte 122	-6.45834	-6.62421	-6.59716	-6.61176	-7.02796	-6.60977	-6.88616	-6.59422	-6.57708	-6.33467	-6.68899	-6.17733	-6.59353	-6.17534	-6.14265	-5.96298	-5.90024	-6.41682	-6.18979	-6.34321	-6.42143	-6.75941	-6.51648	-6.61761	-6.25317	-6.47169	-6.30853	-6.12886	-6.06612	-6.58269	-6.42044	-6.16273	-6.32861	-6.31615	-6.39438	-6.31417	-6.29862	-6.22612	-6.03906	-6.39339	-6.74695	-6.24071	-6.45924	-6.29607	-6.68998	-6.25555	-6.40897	-6.82517	-6.68337
Analyte 123	-9.59934	-9.61813	-9.85308	-9.73815	-9.7689	-10.0863	-9.80621	-9.73927	-9.59793	-9.36809	-9.95092	-9.64792	-9.67867	-9.99609	-9.5077	-9.46642	-9.27786	-9.97146	-9.5279	-9.66671	-9.74347	-9.69746	-9.95825	-9.73477	-9.7797	-9.87486	-9.52649	-9.48521	-9.29665	-9.99025	-9.87948	-9.76286	-9.78164	-9.90166	-9.97843	-10.2498	-9.90279	-10.0147	-9.5316	-10.1144	-9.81748	-9.89973	-9.99488	-9.64651	-9.81491	-9.72469	-9.86349	-9.89424	-9.93155
Linoleic acid methyl ester	-10.0127	-9.6541	-10.0595	-10.2908	-10.1077	-9.9428	-10.5543	-9.69831	-9.56169	-9.64052	-9.7107	-10.0771	-9.89403	-9.72909	-9.34798	-9.32945	-9.42682	-9.76246	-9.44039	-9.71847	-9.18145	-9.53545	-9.57278	-9.98203	-8.60049	-9.23701	-8.9894	-8.97087	-9.06823	-9.40388	-9.13841	-9.84579	-9.4872	-10.1239	-9.58684	-9.7759	-9.53141	-9.00588	-9.47362	-9.5438	-10.1721	-9.23715	-9.87367	-9.62606	-9.75374	-9.54003	-9.81811	-9.63509	-10.0817
d-Glucoheptose 1	-8.45684	-8.41937	-8.67782	-8.69723	-8.88434	-8.68881	-8.46677	-8.63325	-8.84417	-8.70584	-8.41921	-8.54626	-8.73337	-8.53785	-8.6932	-8.09719	-8.55488	-8.50607	-8.2684	-8.50879	-8.5305	-8.6959	-8.47995	-8.27834	-8.26467	-8.35182	-8.65573	-8.05972	-8.51741	-8.4686	-8.23078	-8.52685	-8.48938	-8.76724	-8.78895	-8.75883	-8.70327	-8.52312	-8.77586	-8.48923	-8.97376	-8.54252	-8.62968	-8.93359	-8.71893	-8.56797	-8.80835	-8.99547	-8.5779
Analyte 124	-8.46683	-8.83567	-8.62103	-9.42658	-8.90655	-8.61077	-8.80388	-8.47298	-8.58428	-8.64907	-8.36542	-8.82871	-8.30867	-8.01289	-7.98641	-7.89387	-8.0512	-8.01555	-8.2378	-9.19755	-8.92935	-8.67751	-8.27482	-8.57484	-8.80394	-8.73314	-8.35525	-8.26271	-8.42004	-8.38438	-8.13639	-8.02316	-8.392	-8.98291	-8.71471	-8.16709	-8.02931	-8.5893	-8.2054	-7.92175	-9.26842	-9.39485	-9.32406	-8.94616	-9.15838	-8.56051	-9.52026	-9.00022	-8.89756
Linoleic acid methyl ester	-8.01054	-7.92383	-7.87124	-8.33757	-8.26151	-7.94044	-8.31954	-7.93209	-7.85016	-7.87292	-8.03522	-8.18468	-8.10862	-7.78755	-7.69727	-7.82684	-7.72004	-7.95912	-7.77095	-8.09798	-7.73674	-8.02191	-7.83891	-8.07995	-7.74892	-7.82868	-7.61056	-7.74013	-7.63333	-7.87242	-7.79562	-7.71835	-7.63165	-8.04538	-7.68414	-7.64825	-7.63991	-7.69633	-7.58073	-7.74303	-8.43565	-8.16266	-8.24241	-8.0243	-7.97633	-7.82344	-8.15047	-8.07441	-8.13245
ribulose-5-phosphate 1	-9.19568	-9.75995	-9.91636	-9.80688	-9.85424	-9.84015	-9.82542	-9.77534	-9.62923	-9.72891	-9.07396	-9.34068	-9.38804	-9.37396	-9.16303	-9.50477	-9.26271	-9.65468	-9.29375	-9.90495	-9.92781	-9.95231	-10.0518	-9.92349	-9.43333	-9.57917	-9.7273	-10.069	-9.82698	-10.2189	-9.17203	-9.45016	-10.0144	-10.0614	-10.0842	-10.0946	-10.0298	-9.58974	-9.98339	-9.32844	-9.99924	-9.48026	-9.6261	-9.77423	-9.82974	-9.36354	-9.97474	-10.0221	-9.99328
Glucoheptonic acid 3	-8.6885	-8.72169	-8.73867	-9.02079	-8.98302	-8.81218	-9.30735	-8.89171	-8.76246	-8.97529	-9.14834	-8.95377	-8.91599	-8.74516	-8.69543	-8.60838	-8.90826	-8.94742	-8.65466	-8.98695	-8.93338	-8.94918	-8.7639	-9.27351	-8.74171	-9.10693	-8.72862	-8.64157	-8.94145	-8.98061	-9.1145	-8.67164	-8.70482	-9.00393	-8.95036	-8.79532	-8.87485	-8.75869	-8.95843	-9.13148	-9.24829	-9.04082	-9.40604	-9.02772	-8.96722	-8.9002	-9.23249	-9.19472	-9.51905
d-Glucoheptose 1	-9.35129	-9.10075	-9.46035	-9.48555	-9.7062	-9.56366	-9.28557	-9.50369	-9.64713	-9.55909	-9.32194	-9.53722	-9.75787	-9.61533	-9.6988	-8.95652	-9.61077	-9.49889	-9.15243	-9.28668	-9.16753	-9.50733	-9.23573	-9.0867	-9.13449	-9.19078	-9.44826	-8.70598	-9.36023	-9.24835	-9.12308	-9.51203	-9.26149	-9.64628	-9.52713	-9.72439	-9.66443	-9.49409	-9.71983	-9.48268	-9.89213	-9.51929	-9.57557	-9.83305	-9.36639	-9.41806	-9.55232	-9.77297	-9.35234
guanine 1	-8.27287	-8.6319	-10.0074	-10.4754	-10.0462	-9.16252	-10.1878	-9.21326	-9.45358	-9.45556	-9.59905	-9.24701	-8.81787	-7.93417	-8.22524	-7.49092	-8.22722	-8.46722	-7.40356	-9.60604	-9.63114	-9.1769	-9.15951	-9.31853	-8.38781	-8.62007	-8.58427	-7.84995	-8.58625	-8.82625	-8.72973	-8.77901	-9.13804	-10.9815	-11.0066	-9.66866	-9.7194	-9.76327	-9.9617	-10.1052	-11.0203	-10.2313	-10.4635	-10.4277	-10.5005	-9.27211	-11.4746	-11.0454	-11.1871
d-Glucoheptose 1	-9.42191	-9.21445	-10.3728	-10.5767	-10.2297	-9.85084	-10.2044	-10.1272	-9.92144	-9.858	-10.0362	-9.78756	-9.44052	-9.0617	-9.1323	-9.05041	-9.06886	-9.14316	-8.42531	-9.5801	-8.51826	-9.23306	-9.36731	-9.20783	-9.14565	-9.51807	-8.92484	-8.84295	-8.8614	-8.9357	-9.03965	-9.58366	-9.3762	-10.7385	-9.67661	-10.0126	-10.289	-10.304	-10.0197	-10.198	-10.5953	-10.5079	-10.8803	-10.2871	-9.51486	-8.72572	-9.88051	-9.53347	-9.50824
Analyte 125	-9.18051	-8.8353	-10.0286	-10.3451	-10.1826	-9.31011	-9.70759	-9.67732	-9.42512	-9.29138	-9.49039	-9.9264	-9.76391	-8.89139	-9.0064	-8.74648	-8.87266	-9.26724	-8.41658	-9.58119	-8.97161	-9.4187	-9.16507	-8.94367	-8.94438	-9.3512	-8.66119	-8.40128	-8.52745	-8.92203	-8.72646	-9.60989	-9.26468	-10.7745	-10.1649	-9.73948	-10.1067	-10.1377	-9.72075	-9.91976	-10.9285	-10.4542	-10.861	-10.171	-9.73554	-9.31682	-10.4814	-10.3189	-9.8439
Analyte 126	-9.49392	-9.73621	-9.54439	-10.2155	-9.89666	-9.73509	-9.8328	-9.76384	-9.60585	-9.62289	-9.59483	-9.89337	-9.57453	-9.41296	-9.28372	-9.28767	-9.30076	-9.45892	-9.41408	-10.1357	-9.8747	-9.81682	-9.48954	-9.75296	-9.71967	-9.96397	-9.52601	-9.52996	-9.54305	-9.70121	-9.51498	-9.22226	-9.46455	-9.94384	-9.68287	-9.46343	-9.49217	-9.52785	-9.35122	-9.32316	-10.2961	-10.199	-10.4433	-10.0053	-9.95454	-9.63241	-10.354	-10.0351	-9.97129
heptadecanoic acid	-8.15026	-8.16486	-8.24452	-8.31332	-8.35328	-8.19718	-8.38585	-8.21124	-8.14268	-8.22303	-8.18387	-8.03083	-8.07079	-7.91469	-7.86019	-7.85768	-7.94055	-8.0963	-7.88237	-8.04543	-8.03867	-8.08539	-7.93232	-8.11796	-8.08824	-8.23801	-7.87479	-7.87227	-7.95514	-8.1109	-7.91597	-7.96203	-7.97663	-8.12509	-8.11833	-8.00895	-8.02301	-8.1679	-8.0348	-7.99563	-8.23385	-8.2367	-8.38647	-8.02325	-8.30656	-8.02407	-8.18713	-8.22709	-8.25966
d-Glucoheptose 2	-7.74837	-7.35829	-9.00313	-7.21514	-7.3039	-7.53657	-7.38312	-7.81528	-7.54716	-7.69697	-7.84898	-7.75073	-7.83949	-8.07216	-8.08275	-7.502	-8.23256	-7.95393	-7.89388	-7.36064	-7.79072	-7.44941	-7.70635	-7.52862	-7.45488	-7.61899	-7.69267	-7.11192	-7.84247	-7.56385	-7.99448	-9.53872	-9.14863	-9.00548	-9.43556	-9.32691	-9.60562	-9.09972	-9.48731	-9.63932	-7.30626	-7.31173	-7.47584	-7.54952	-7.64521	-8.1808	-7.64757	-7.73633	-7.81555
5-Hydroxyindole-2-carboxylic acid 2	-9.92659	-9.56449	-9.43256	-9.40453	-9.03579	-10.4738	-10.0346	-8.71543	-9.45681	-8.93448	-9.81758	-10.2537	-9.88497	-11.323	-10.306	-9.99202	-9.78367	-10.0657	-10.4137	-9.89161	-10.603	-9.52287	-10.38	-10.5217	-9.31295	-10.3815	-9.9439	-9.62992	-9.42157	-9.70361	-10.3047	-10.2817	-9.91964	-9.75968	-10.471	-10.829	-9.07058	-9.18102	-9.28964	-10.1727	-9.36291	-9.15299	-10.2216	-9.78394	-10.1159	-10.9651	-10.443	-10.0743	-11.0731
Phytol	-7.56109	-7.59359	-7.35483	-7.8486	-7.93628	-7.607	-7.75326	-7.38632	-7.59455	-7.60215	-7.56356	-7.65109	-7.73878	-7.4095	-7.39704	-7.35099	-7.40464	-7.119	-7.39608	-7.68359	-7.38282	-7.77127	-7.30548	-7.58825	-7.58105	-7.70619	-7.42954	-7.38349	-7.43714	-7.1515	-7.39855	-7.15732	-7.18982	-7.44483	-7.14407	-7.20324	-6.98255	-7.34229	-7.19838	-7.1598	-8.02629	-7.83606	-7.96121	-7.68455	-7.54783	-7.35033	-7.63784	-7.72552	-7.5425
Analyte 127	-1.36587	-1.09847	-3.1333	-1.25059	-1.85257	-1.58264	-1.1089	-1.27679	-1.18106	-1.0085	-1.34026	-1.58012	-2.18211	-1.91217	-1.5106	-1.15521	-1.33804	-1.13627	-1.42801	-1.31273	-1.17222	-1.91471	-1.58613	-1.17104	-1.23336	-1.46664	-1.2432	-0.887819	-1.07064	-0.868874	-1.40239	-3.46284	-3.19544	-3.34756	-3.20705	-3.67961	-3.37376	-3.26819	-3.10547	-3.43722	-2.06683	-1.38548	-1.61875	-1.39532	-1.11009	-1.43962	-1.32434	-1.92632	-1.18265
Fructose 2,6-biphosphate degr prod 1	-8.62897	-8.24613	-8.51074	-8.86943	-8.90328	-8.74619	-8.71645	-8.56394	-8.90065	-8.69051	-8.19594	-9.0034	-9.03725	-8.88015	-9.03462	-8.56916	-8.82448	-8.81117	-8.3801	-8.62056	-8.3444	-8.65441	-8.20172	-8.46758	-8.59787	-8.39376	-8.65178	-8.18632	-8.44164	-8.42833	-7.94707	-8.64471	-8.26187	-8.88516	-8.60901	-8.76192	-8.57967	-8.86248	-8.70625	-8.21168	-9.2777	-9.22116	-9.01706	-9.27507	-8.59327	-8.72724	-8.96769	-9.00154	-8.81472
Analyte 128	-6.00967	-5.30792	-7.35013	-5.69156	-6.01981	-6.00456	-5.77987	-6.07813	-5.72828	-5.45998	-6.00587	-6.42606	-6.75432	-6.73907	-6.46279	-5.623	-6.19449	-5.49968	-6.04243	-5.72432	-6.04062	-6.05257	-5.86667	-5.81264	-5.47804	-6.0622	-5.76105	-4.92126	-5.49275	-4.79794	-6.03864	-8.08463	-7.38289	-7.76652	-8.08282	-8.07953	-8.1531	-7.52024	-7.53495	-8.08084	-6.43621	-5.86167	-6.44584	-6.14468	-6.00785	-6.74236	-6.42425	-6.7525	-6.51257
Phytanic acid	-10.0114	-10.2192	-9.78058	-10.0078	-10.1297	-10.0943	-10.1108	-9.91363	-9.94975	-9.64047	-9.94394	-10.1732	-10.295	-10.2597	-10.1151	-9.93797	-9.80582	-10.1059	-10.3845	-10.3809	-10.4035	-10.5027	-10.2788	-10.4839	-10.278	-10.8221	-10.3228	-10.1457	-10.0135	-10.3136	-10.317	-9.94593	-10.1536	-9.94233	-9.96492	-10.0288	-9.84811	-9.8394	-9.57495	-9.87843	-10.2914	-10.0667	-10.6107	-10.1115	-10.0304	-10.1958	-10.1922	-10.314	-10.2952
3-Indolepyruvic acid	-5.83571	-5.85706	-5.03457	-5.39318	-5.5533	-6.19401	-6.05389	-5.49502	-5.31707	-5.32651	-6.48531	-6.31528	-6.47539	-7.1161	-6.23917	-5.84851	-6.2486	-5.81403	-6.77916	-6.33663	-6.55616	-6.49674	-6.47499	-6.99733	-6.46073	-6.43255	-6.26052	-5.86987	-6.26995	-5.83539	-7.42876	-5.95666	-5.97802	-5.51414	-5.73366	-6.31496	-5.61597	-5.63823	-5.44746	-6.60626	-6.03286	-5.99684	-5.96867	-5.79664	-5.61271	-6.5348	-6.09227	-6.25239	-6.75298
Fructose 2,6-biphosphate degr prod 2	-5.8889	-5.72154	-5.51801	-6.07838	-5.93016	-5.61324	-6.29508	-5.8752	-5.76108	-6.06971	-5.97866	-5.84021	-5.69199	-5.37506	-5.52291	-5.44071	-5.83154	-5.72622	-5.48337	-5.67285	-5.16759	-5.52463	-5.48774	-5.88955	-5.575	-5.48513	-5.35555	-5.27335	-5.66418	-5.55886	-5.57313	-5.27984	-5.11248	-5.46932	-4.96406	-5.00417	-5.26614	-5.37147	-5.46065	-5.3696	-5.88147	-5.93184	-5.84196	-5.71239	-5.57312	-5.33495	-5.52443	-5.37621	-5.74113
linoleic acid	-8.78657	-8.96545	-8.99489	-8.89618	-9.15701	-8.88045	-9.34801	-8.78755	-8.88492	-9.09382	-8.89393	-8.4283	-8.68913	-8.41257	-8.41704	-8.61843	-8.62593	-8.74205	-8.49757	-8.60718	-8.83074	-8.86801	-8.79335	-9.05901	-8.89837	-8.9749	-8.59592	-8.79731	-8.80481	-8.92093	-8.60492	-8.52701	-8.70589	-8.63662	-8.86018	-8.62089	-8.52799	-8.92781	-8.83426	-8.63437	-8.79874	-8.8291	-8.90564	-8.52665	-9.11974	-8.65186	-8.76147	-9.0223	-9.2133
Analyte 129	-9.49894	-9.35268	-9.15163	-9.39218	-9.45527	-9.51841	-9.62727	-9.3543	-9.37732	-9.3168	-9.37143	-9.43624	-9.49934	-9.56248	-9.42139	-9.32075	-9.36087	-9.46617	-9.39675	-9.28998	-9.18831	-9.35307	-9.45621	-9.52507	-9.39216	-9.43969	-9.27512	-9.17448	-9.2146	-9.3199	-9.26923	-9.1957	-9.04944	-9.08893	-8.98726	-9.21517	-9.05105	-9.19111	-9.01355	-9.06818	-9.39257	-9.43166	-9.47919	-9.31462	-9.2905	-9.33457	-9.2278	-9.2909	-9.4629
tryptophan 1	-1.18144	-1.26913	-0.386958	-1.01282	-0.611469	-1.54955	-1.67888	-0.720829	-0.715698	-0.54225	-1.9472	-1.93942	-1.53807	-2.47615	-1.6423	-1.11206	-1.46885	-1.13927	-2.19573	-2.02711	-2.04137	-1.62576	-1.96367	-2.69317	-1.87623	-1.97485	-1.72999	-1.19975	-1.55654	-1.22695	-2.96149	-1.31356	-1.40125	-1.14494	-1.1592	-1.68167	-0.852949	-0.994067	-0.67437	-2.07932	-1.36945	-1.61993	-1.71854	-1.47368	-1.02708	-1.95369	-1.78507	-1.38372	-2.45112
linolenic acid	-6.04759	-6.09782	-5.8734	-6.24859	-6.21913	-6.04951	-6.21262	-6.12451	-6.12149	-6.28915	-6.05886	-6.02701	-5.99756	-5.82793	-5.89991	-5.87372	-6.06758	-6.03931	-5.87624	-6.07724	-5.93308	-6.04779	-5.99586	-6.04127	-6.14246	-6.1702	-5.95014	-5.92394	-6.1178	-6.08953	-5.88751	-5.65182	-5.70205	-5.85282	-5.70866	-5.65374	-5.72875	-5.91804	-5.89339	-5.66309	-6.19856	-6.29322	-6.32097	-6.10091	-6.10443	-5.88285	-6.08385	-6.0544	-6.04788
oleic acid	-5.92298	-6.01439	-5.6391	-6.14487	-6.43597	-6.21104	-6.00324	-6.20905	-5.9339	-5.91129	-6.25234	-6.15767	-6.44878	-6.22385	-5.94671	-5.67284	-5.9241	-5.69237	-6.0272	-6.24908	-6.09249	-6.54018	-6.10196	-6.10746	-6.16982	-6.22118	-6.03812	-5.76424	-6.0155	-5.78377	-6.35655	-5.65191	-5.74331	-5.87379	-5.7172	-5.93996	-5.93798	-5.79453	-5.64021	-5.98126	-6.67066	-6.3003	-6.35166	-6.1686	-5.98828	-6.00109	-6.22297	-6.51407	-6.08135
Analyte 130	-11.4987	-11.456	-11.4697	-11.2414	-11.4132	-11.3742	-11.7031	-11.3998	-11.5019	-11.4431	-11.2061	-10.9054	-11.0773	-11.0382	-11.166	-11.2076	-11.1071	-11.3251	-11.1201	-10.8628	-11.3295	-11.0347	-10.985	-11.3245	-11.3804	-11.2032	-11.1234	-11.165	-11.0645	-11.2825	-10.8275	-11.1337	-11.0911	-10.8764	-11.3431	-11.0093	-11.0349	-11.3941	-11.0782	-10.8412	-10.82	-11.1657	-10.9886	-10.9087	-11.708	-11.3721	-11.1148	-11.2867	-11.5765
spermidine 1	-4.63101	-4.41104	-4.53007	-4.66108	-4.71085	-4.6216	-4.62559	-4.50255	-4.39007	-4.61341	-4.6251	-4.68849	-4.73826	-4.649	-4.41748	-4.55541	-4.64081	-4.67892	-4.43845	-4.46852	-4.27197	-4.51829	-4.5547	-4.43303	-4.5459	-4.38118	-4.19751	-4.33545	-4.42085	-4.45895	-4.43254	-4.55748	-4.33751	-4.58755	-4.39099	-4.54806	-4.42902	-4.66492	-4.53987	-4.55157	-4.76833	-4.79593	-4.63122	-4.44755	-4.46453	-4.49193	-4.52201	-4.57178	-4.48652
stearic acid	-3.26912	-2.99743	-3.21008	-3.15962	-3.28971	-3.29199	-3.02457	-3.27957	-2.99318	-3.67483	-3.16909	-3.08319	-3.21327	-3.21555	-2.91675	-3.28492	-3.59839	-3.57839	-2.92099	-2.81149	-2.7454	-2.94158	-3.03371	-2.67644	-3.3902	-2.94881	-2.64505	-3.01323	-3.3267	-3.3067	-2.82096	-3.13365	-2.86195	-3.02415	-2.95805	-3.15651	-3.14409	-3.60286	-3.53935	-3.03361	-3.10377	-3.5524	-3.111	-2.80725	-3.09353	-3.01709	-2.90759	-3.03768	-2.77254
Analyte 131	-10.2849	-10.4159	-9.52106	-10.0901	-9.34561	-9.84205	-10.8086	-10.4355	-10.1941	-10.3863	-10.2557	-9.73675	-8.9923	-9.48875	-9.84083	-9.6978	-10.033	-10.2885	-10.0626	-9.86777	-10.2037	-9.12332	-10.0211	-10.5863	-10.3515	-10.4006	-9.97186	-9.82883	-10.164	-10.4195	-10.0335	-9.16776	-9.29878	-8.97293	-9.30887	-8.72493	-9.31836	-9.4567	-9.26913	-9.13861	-8.79747	-10.0257	-10.0747	-9.64601	-10.426	-10.0727	-9.87787	-9.13342	-10.5964
spermidine 1	-10.6994	-10.9884	-10.691	-11.8086	-11.4032	-10.8595	-12.4065	-11.0639	-10.9106	-11.3645	-10.7427	-11.3334	-10.9281	-10.3843	-10.4354	-10.0101	-10.8893	-10.2357	-10.5132	-11.6224	-11.102	-11.2171	-11.1344	-12.2204	-11.3168	-10.907	-10.7244	-10.2991	-11.1783	-10.5247	-10.5565	-10.2158	-10.5048	-11.325	-10.8046	-10.3759	-10.5803	-11.0194	-10.8809	-10.2591	-12.0373	-12.137	-11.7272	-11.5446	-11.2882	-10.813	-11.9223	-11.5169	-12.5202
Glucoheptonic acid 1	-10.0222	-10.8766	-11.1422	-11.4385	-10.4035	-11.3204	-11.4838	-11.02	-11.4605	-11.076	-11.2108	-10.1695	-9.13448	-10.0514	-10.1914	-9.79459	-9.80696	-9.85133	-9.60757	-11.0238	-10.17	-9.98886	-10.623	-11.0691	-10.5463	-10.6324	-11.0458	-10.649	-10.6613	-10.7057	-10.7961	-9.87317	-10.7276	-11.2894	-10.4356	-11.1714	-10.8709	-10.8119	-10.9269	-11.0617	-10.5508	-11.1082	-11.1943	-11.6077	-10.5847	-9.31562	-10.7319	-9.69692	-10.7772
alpha-Santonin 1	-9.88211	-9.94565	-10.1763	-9.49554	-9.44427	-9.91626	-10.0599	-9.96627	-9.63445	-9.99421	-9.91863	-9.46113	-9.40986	-9.88186	-9.60004	-9.88442	-9.9598	-10.2221	-9.91125	-9.52468	-10.0145	-9.4734	-10.2305	-10.089	-10.0514	-10.2084	-9.66359	-9.94797	-10.0233	-10.2856	-9.94777	-10.1419	-10.2054	-9.7553	-10.2451	-10.176	-10.226	-10.2821	-10.254	-10.1784	-9.02329	-9.60132	-9.75832	-9.21347	-9.98532	-9.95092	-9.56435	-9.51307	-10.1287
alpha-Santonin 1	-9.84411	-9.80306	-9.83883	-9.56308	-9.34499	-9.8095	-9.83334	-9.94763	-9.76689	-9.93365	-9.70387	-9.31224	-9.09415	-9.55865	-9.51605	-9.61048	-9.6828	-9.84361	-9.55221	-9.27119	-9.63039	-9.0531	-9.59801	-9.54145	-9.75432	-9.74857	-9.475	-9.56944	-9.64175	-9.80256	-9.41197	-9.58798	-9.54694	-9.30696	-9.66616	-9.55337	-9.6915	-9.79009	-9.67752	-9.44774	-8.81312	-9.51435	-9.50859	-9.23502	-9.92228	-9.67144	-9.39041	-9.17233	-9.66067
Glucoheptonic acid 1	-6.51372	-6.56193	-7.27786	-7.07494	-7.26334	-7.01271	-7.01406	-6.80334	-7.17164	-6.75114	-6.81444	-6.63483	-6.82323	-6.5726	-6.73153	-6.40404	-6.31103	-6.33884	-6.12182	-6.68304	-6.5175	-6.87144	-6.4423	-6.62216	-6.31656	-6.52848	-6.77973	-6.45224	-6.35923	-6.38705	-6.42254	-6.83775	-6.88596	-7.39897	-7.23343	-7.33674	-7.12737	-7.03249	-7.07516	-7.13847	-7.38445	-6.82957	-7.04149	-7.29274	-6.9094	-6.4693	-7.03051	-7.21891	-6.96964
Analyte 132	-9.59603	-9.84986	-9.81481	-10.1048	-10.2276	-10.0217	-10.0267	-9.799	-10.0946	-9.82172	-9.93454	-9.77324	-9.896	-9.69015	-9.76299	-9.48172	-9.49013	-9.5323	-9.51827	-10.0271	-9.92021	-10.1498	-9.79997	-9.94892	-9.79893	-9.78449	-10.0168	-9.73555	-9.74396	-9.78613	-9.85678	-9.48321	-9.73705	-9.99202	-9.88516	-9.90893	-9.68618	-9.76387	-9.7089	-9.82172	-10.4048	-10.0539	-10.0395	-10.2718	-9.99797	-9.66638	-10.1752	-10.2979	-10.097
Analyte 133	-10.3511	-10.5319	-10.3683	-9.89907	-9.24925	-10.3551	-10.3544	-10.6059	-10.5784	-10.707	-10.3843	-9.5828	-8.93298	-10.0388	-10.2621	-10.1738	-10.3907	-10.229	-10.2156	-9.7636	-10.4039	-9.11378	-10.3435	-10.2189	-10.5343	-10.4855	-10.4429	-10.3546	-10.5715	-10.4098	-10.2488	-10.052	-10.2328	-9.59997	-10.2402	-10.056	-10.3068	-10.3707	-10.4079	-10.0852	-8.48096	-9.90148	-9.85273	-9.81009	-10.5393	-10.2231	-9.77106	-9.12124	-10.2264
Phenyl beta-D-glucopyranoside	-8.22197	-7.83065	-9.4542	-8.23272	-8.74023	-8.21108	-7.96883	-8.41843	-8.54961	-8.67472	-8.57031	-7.93663	-8.44414	-7.915	-8.25353	-7.93944	-8.37864	-8.53833	-7.53457	-7.54532	-8.04125	-8.05283	-7.319	-7.28143	-7.71938	-7.8344	-7.86221	-7.54812	-7.98732	-8.14702	-7.88291	-9.15811	-8.7668	-9.16886	-9.66479	-9.14723	-9.35458	-9.34293	-9.61087	-9.50645	-8.45489	-8.12145	-8.23647	-8.26428	-8.72865	-8.43256	-8.44331	-8.95082	-8.17943
Atropine	-7.90023	-7.81332	-7.79555	-8.19312	-8.30648	-7.87406	-8.23251	-7.74626	-7.79356	-7.66858	-7.95347	-8.02798	-8.14135	-7.70892	-7.62843	-7.70544	-7.50345	-7.83854	-7.64819	-7.94108	-7.63597	-8.05444	-7.74256	-7.98047	-7.57517	-7.66034	-7.54152	-7.61854	-7.41655	-7.75163	-7.70143	-7.63041	-7.54351	-7.9233	-7.61819	-7.60424	-7.47645	-7.55739	-7.39877	-7.68365	-8.43423	-7.95496	-8.04013	-7.92131	-7.88801	-7.72288	-8.01576	-8.12913	-8.05515
Analyte 134	-9.34	-9.06881	-9.7351	-9.64575	-9.96167	-9.79494	-9.84763	-9.16354	-9.69354	-9.44499	-9.57351	-9.30931	-9.62523	-9.4585	-9.35711	-9.57478	-9.10855	-9.43873	-8.73237	-9.03812	-9.15949	-9.35404	-9.19486	-9.24	-9.0143	-9.05552	-9.08592	-9.30359	-8.83736	-9.16754	-8.96589	-9.39866	-9.12747	-9.70441	-9.82578	-9.8536	-9.2222	-9.68059	-9.50366	-9.63218	-9.93099	-9.59124	-9.63246	-9.66286	-9.76712	-9.43068	-9.73643	-10.0524	-9.93831
Atropine	-9.59266	-9.22431	-9.95004	-10.1632	-10.0104	-10.2529	-10.0944	-9.4649	-9.90005	-9.6005	-9.72902	-9.76846	-9.61566	-9.8581	-9.50526	-9.24735	-9.20571	-9.64945	-8.82953	-9.40011	-9.1577	-9.24731	-9.02207	-9.33128	-9.06559	-9.24352	-9.13692	-8.87901	-8.83736	-9.2811	-8.96589	-9.55526	-9.18691	-10.1258	-9.88343	-10.2155	-9.4275	-9.79132	-9.56309	-9.69161	-10.1862	-10.0045	-10.1824	-10.0758	-9.92084	-9.52605	-10.0966	-9.94383	-10.0278
fructose-6-phosphate	-7.62116	-7.47969	-7.92329	-7.97417	-7.97919	-8.09805	-7.91101	-7.79675	-7.92548	-7.43435	-7.63923	-7.89763	-7.90265	-8.02151	-7.84894	-7.76919	-7.35781	-7.4911	-7.40315	-7.75616	-7.45828	-7.76117	-7.86781	-7.693	-7.462	-7.44351	-7.70747	-7.62772	-7.21634	-7.34962	-7.42121	-7.84674	-7.70527	-8.19976	-7.90188	-8.32363	-8.02233	-7.9056	-7.65994	-7.86481	-8.25566	-7.95649	-7.938	-8.20195	-7.6763	-7.59976	-7.95277	-7.95779	-7.88961
glucose-6-phosphate 1	-8.94227	-8.84678	-9.26737	-9.24618	-9.32421	-9.42683	-9.18134	-9.15808	-9.19735	-8.85498	-8.96159	-9.18725	-9.26528	-9.3679	-9.13842	-9.08574	-8.79605	-8.84389	-8.78785	-9.09175	-8.77925	-9.16978	-9.28672	-9.02691	-8.89069	-8.81063	-9.04292	-8.99024	-8.70055	-8.74839	-8.80717	-9.20844	-9.11294	-9.51234	-9.19984	-9.69299	-9.42425	-9.31128	-9.12114	-9.22776	-9.56918	-9.29009	-9.21003	-9.44232	-8.93368	-8.87475	-9.17865	-9.25668	-9.11381
Analyte 135	-9.54622	-9.64654	-9.7509	-9.78108	-10.0196	-9.87932	-9.85273	-9.40708	-9.91327	-9.76106	-9.77294	-9.56148	-9.79998	-9.65972	-9.69368	-9.55013	-9.54146	-9.85399	-9.42694	-9.6618	-9.64636	-9.90029	-10.0582	-9.73345	-9.88314	-9.77616	-9.79399	-9.65045	-9.64178	-9.95431	-9.65366	-9.5313	-9.63162	-9.76615	-9.75072	-9.86439	-9.39216	-9.9875	-9.74614	-9.75801	-10.0348	-10.0177	-9.9107	-9.92853	-9.76564	-9.54604	-9.7809	-10.0194	-9.85255
Analyte 136	-7.9202	-7.468	-7.74633	-8.03393	-8.02958	-7.61811	-8.15867	-7.66769	-7.54097	-7.57459	-7.51516	-8.02069	-8.01635	-7.60487	-7.52773	-7.65552	-7.56136	-7.69869	-7.45477	-7.56849	-7.20189	-7.56415	-7.30806	-7.69324	-7.12297	-7.0431	-7.07553	-7.20332	-7.10916	-7.24649	-7.04972	-7.7331	-7.2809	-7.84683	-7.48022	-7.43101	-7.4806	-7.40131	-7.38749	-7.32806	-8.13008	-7.6889	-7.60903	-7.64146	-7.66732	-7.65409	-7.76781	-7.76347	-7.89256
Analyte 137	-5.75344	-5.67897	-6.39722	-6.52099	-6.39228	-5.87507	-5.87257	-5.86904	-6.09441	-6.45688	-6.04445	-6.0646	-5.93589	-5.41868	-5.63802	-5.81427	-6.00049	-5.09281	-5.22258	-5.99012	-5.43908	-5.86141	-5.40523	-5.34171	-5.81436	-5.91582	-5.56355	-5.7398	-5.92602	-5.01834	-5.51359	-5.94083	-5.86636	-6.70838	-6.15733	-6.06246	-6.05643	-6.53261	-6.64427	-6.23184	-6.70343	-6.65638	-6.75783	-6.40557	-5.96994	-5.51355	-6.2811	-6.15239	-5.63268
glucose-6-phosphate 1	-7.43582	-7.21313	-7.87195	-7.85002	-7.80811	-8.00134	-7.64199	-7.61131	-7.7405	-7.27086	-7.43187	-7.78603	-7.74412	-7.93735	-7.67651	-7.51816	-7.20687	-7.11683	-7.14914	-7.56334	-7.1437	-7.52144	-7.63851	-7.35531	-7.2236	-7.22413	-7.45382	-7.29547	-6.98418	-6.89414	-7.14519	-7.80796	-7.58527	-8.22215	-7.80252	-8.37348	-7.98344	-7.88242	-7.64299	-7.80401	-8.15832	-7.86048	-7.86102	-8.0907	-7.43038	-7.36639	-7.78058	-7.73868	-7.57256
Analyte 138	-10.5181	-10.3885	-10.3578	-10.6858	-10.6715	-10.4721	-10.7872	-10.3605	-10.3158	-10.1875	-10.5883	-10.6022	-10.5879	-10.3885	-10.2322	-10.311	-10.104	-10.426	-10.305	-10.4726	-10.2563	-10.4583	-10.3342	-10.574	-10.2797	-10.2598	-10.1026	-10.1814	-9.97435	-10.2964	-10.3751	-10.2742	-10.1446	-10.4419	-10.2255	-10.2282	-10.1166	-10.249	-9.94363	-10.3444	-10.7555	-10.5769	-10.557	-10.3998	-10.4695	-10.3859	-10.5535	-10.5392	-10.6549
Analyte 139	-9.20551	-9.25843	-9.14641	-9.45444	-9.49141	-9.36031	-9.47248	-8.74773	-9.25921	-9.18304	-9.77414	-9.62487	-9.66184	-9.53074	-9.42965	-9.18888	-9.35347	-8.95004	-9.42886	-9.67779	-9.40815	-9.71476	-9.36439	-9.69583	-9.1913	-9.77388	-9.48256	-9.24179	-9.40639	-9.00295	-9.99749	-9.31684	-9.36976	-9.56577	-9.29612	-9.47163	-8.85905	-9.07927	-9.29437	-9.88547	-9.91077	-9.38731	-9.96989	-9.67857	-9.1848	-9.35523	-9.60416	-9.64113	-9.62219
Analyte 140	-8.58061	-8.2172	-7.94708	-8.07677	-8.26761	-8.26457	-7.9994	-8.53471	-8.50629	-8.43016	-8.61693	-8.60232	-8.79317	-8.79013	-9.03185	-8.64648	-8.95572	-8.62982	-8.74276	-8.23891	-8.36879	-8.42976	-9.03671	-8.16155	-8.52681	-8.71915	-8.66844	-8.28307	-8.59231	-8.26641	-8.77908	-8.47264	-8.10923	-7.96879	-8.09867	-8.1566	-8.42674	-8.25669	-8.32219	-8.50896	-8.28933	-8.38637	-8.57871	-8.528	-8.20665	-8.7322	-8.22836	-8.41921	-8.15099
Analyte 141	-8.5604	-9.39246	-9.60406	-8.83468	-9.33184	-9.25483	-8.51499	-8.93987	-9.07289	-8.72082	-8.40523	-8.0453	-8.54246	-8.46545	-8.28351	-8.08564	-7.93144	-8.38162	-8.60308	-8.87736	-8.84124	-9.37452	-8.96256	-8.55767	-8.77117	-9.21831	-9.11557	-8.9177	-8.7635	-9.21369	-8.44791	-8.81468	-9.64674	-9.08896	-9.05284	-9.50911	-9.19415	-8.98277	-8.9751	-8.65951	-8.81674	-8.21338	-8.66052	-8.55778	-8.79856	-8.00918	-8.28346	-8.78063	-7.96377
Analyte 142	-8.71712	-8.89428	-9.03723	-9.73189	-9.09944	-9.1995	-9.62822	-8.37192	-9.08188	-8.80378	-9.22657	-9.26758	-8.63513	-8.73519	-8.61757	-8.44508	-8.33947	-8.31109	-8.42997	-9.44474	-9.19961	-8.81229	-8.97783	-9.34107	-8.58431	-9.13828	-8.79472	-8.62224	-8.51663	-8.48825	-8.93942	-8.57292	-8.75008	-9.58769	-9.34256	-9.05531	-8.22772	-8.72726	-8.65958	-9.08237	-9.6499	-9.42192	-9.97589	-9.63234	-9.48676	-9.02245	-10.0372	-9.40477	-9.93356
glucose-6-phosphate 2	-10.0326	-9.80302	-10.48	-10.4213	-10.3296	-10.5245	-10.21	-10.0671	-10.3264	-9.89612	-10.0387	-10.3652	-10.2735	-10.4684	-10.2703	-10.1256	-9.84003	-9.70637	-9.74692	-10.1356	-9.72859	-10.044	-10.1424	-9.92437	-9.83538	-9.82453	-10.0407	-9.89601	-9.61048	-9.47682	-9.75307	-10.424	-10.1944	-10.8127	-10.4056	-10.9159	-10.4585	-10.5124	-10.2875	-10.4301	-10.6622	-10.4537	-10.4428	-10.659	-10.0142	-9.95814	-10.3469	-10.2552	-10.1356
Analyte 143	-11.0713	-10.5964	-10.6792	-11.2668	-10.8563	-10.9866	-11.3387	-10.6655	-10.9844	-10.4971	-11.2239	-11.1965	-10.7859	-10.9162	-10.914	-10.886	-10.4268	-10.9662	-10.526	-10.7215	-10.3006	-10.3109	-10.574	-10.7933	-10.2034	-10.0716	-10.439	-10.4111	-9.95179	-10.4912	-10.6786	-10.6088	-10.1339	-10.8043	-10.3835	-10.5241	-10.2029	-10.2862	-10.0346	-10.7614	-10.9814	-10.8739	-10.7421	-11.1095	-10.846	-10.7756	-10.9711	-10.5605	-11.043
Analyte 144	-10.3739	-10.573	-10.5815	-10.4068	-10.6415	-10.8624	-10.2739	-10.2141	-10.471	-10.2418	-10.8292	-10.244	-10.4787	-10.6996	-10.3083	-10.4009	-10.079	-10.1928	-10.4102	-10.4431	-10.6416	-10.6778	-10.6371	-10.3103	-10.3112	-10.5931	-10.5074	-10.6	-10.2781	-10.3919	-10.8656	-10.4188	-10.6179	-10.4517	-10.6502	-10.9073	-10.259	-10.3198	-10.2867	-10.8741	-10.5116	-10.145	-10.4269	-10.3412	-10.6053	-10.4425	-10.4754	-10.7101	-10.3426
Analyte 145	-11.306	-11.2975	-10.6447	-11.2155	-10.7744	-11.4459	-11.4482	-11.1509	-11.4775	-11.1841	-11.4913	-11.6286	-11.1876	-11.8591	-11.8907	-11.3932	-11.5972	-11.363	-11.7106	-11.6201	-11.2643	-11.179	-11.9175	-11.8528	-11.9807	-11.613	-11.8821	-11.3846	-11.5887	-11.3544	-11.8959	-11.0578	-11.0493	-10.9673	-10.6115	-11.1977	-10.9027	-11.3279	-10.9359	-11.2431	-11.097	-11.8987	-11.531	-11.8001	-10.8597	-11.2729	-11.1823	-10.7412	-11.415
Analyte 146	-10.3253	-10.1764	-10.3198	-10.0184	-9.93753	-10.3597	-10.2925	-10.4647	-10.3976	-10.2832	-10.2816	-9.89725	-9.81637	-10.2386	-10.2764	-10.0928	-10.1621	-10.3135	-10.0553	-9.74843	-9.82411	-9.66754	-10.0562	-10.0225	-10.0712	-10.1343	-10.1276	-9.94395	-10.0133	-10.1647	-10.0116	-10.1987	-10.0499	-9.89183	-9.96751	-10.2331	-10.3382	-10.2146	-10.1567	-10.155	-9.50952	-9.91322	-9.9763	-9.96958	-10.0941	-9.97294	-9.66609	-9.58521	-9.94015
Analyte 147	-9.2176	-8.99632	-9.48781	-9.48674	-9.72189	-9.4287	-9.36468	-9.65607	-9.67297	-9.44182	-9.2935	-9.42772	-9.66288	-9.36969	-9.61395	-9.10339	-9.3828	-9.20392	-8.93731	-9.20644	-9.0521	-9.4416	-9.03773	-9.08439	-8.94069	-8.86053	-9.39267	-8.88211	-9.16152	-8.98263	-9.01321	-9.42879	-9.20751	-9.69793	-9.54358	-9.63989	-9.86726	-9.43218	-9.65301	-9.50469	-9.93201	-9.43111	-9.35095	-9.88309	-9.33239	-9.27338	-9.54251	-9.77767	-9.42046
Purine riboside	-5.80617	-5.82431	-6.06085	-6.20702	-6.24633	-6.06748	-5.77383	-5.69688	-5.8003	-5.64249	-5.94446	-6.05324	-6.09255	-5.9137	-5.64652	-5.67811	-5.48871	-5.66552	-5.67052	-6.07138	-5.78821	-6.11068	-5.34919	-5.63819	-5.63548	-5.98667	-5.66466	-5.69625	-5.50685	-5.68366	-5.80882	-5.90707	-5.92521	-6.30793	-6.02476	-6.16838	-5.79779	-5.87202	-5.7434	-6.04537	-6.4934	-6.01819	-6.36939	-6.04737	-5.92385	-5.77007	-6.17093	-6.21023	-5.73774
Purine riboside	-9.24032	-9.03495	-8.52076	-9.29887	-9.25199	-8.79926	-9.45969	-8.96563	-8.55701	-9.22548	-9.13304	-9.54835	-9.50146	-9.04874	-8.80649	-8.66659	-9.47495	-9.52513	-9.28443	-9.34298	-8.99149	-9.29609	-9.123	-9.5038	-9.04003	-9.36126	-8.60112	-8.46122	-9.26959	-9.31976	-9.17714	-8.77024	-8.56487	-8.82879	-8.4773	-8.32918	-8.49555	-8.52584	-8.7554	-8.66295	-9.56001	-9.30395	-9.62518	-8.86504	-8.94739	-9.19686	-9.25541	-9.20852	-9.41623
Analyte 148	-9.62614	-9.62109	-9.541	-10.0093	-9.95465	-9.62545	-10.0579	-9.71521	-9.50537	-9.33915	-9.68824	-10.1114	-10.0567	-9.72752	-9.60744	-9.11055	-9.44122	-9.73385	-9.72316	-10.1063	-9.86643	-10.0517	-9.89965	-10.1549	-9.65821	-9.65041	-9.60238	-9.1055	-9.43616	-9.7288	-9.78526	-9.64307	-9.63802	-10.0262	-9.78635	-9.64238	-9.73214	-9.57812	-9.35608	-9.70518	-10.4399	-10.0464	-10.0386	-9.99061	-9.76942	-9.87149	-10.2547	-10.2	-10.3033
Analyte 149	-9.40486	-9.27957	-10.3539	-10.3627	-10.6383	-10.1954	-10.3329	-9.81488	-9.99007	-9.57979	-9.96868	-9.46636	-9.74194	-9.299	-9.09369	-8.77135	-8.6834	-9.45	-8.38319	-9.34107	-9.17603	-9.61665	-8.99493	-9.31124	-8.79297	-8.85664	-8.9684	-8.64606	-8.55811	-9.32471	-8.94701	-9.45754	-9.33225	-10.4154	-10.2504	-10.2481	-9.86756	-9.86732	-9.63247	-10.0214	-10.6998	-9.87613	-9.9398	-10.0516	-10.1977	-9.30132	-10.2592	-10.5348	-10.2294
Analyte 150	-11.2902	-11.3373	-12.0654	-11.7947	-12.5027	-11.8163	-12.4474	-11.749	-11.8578	-11.5882	-11.5932	-10.7991	-11.5071	-10.8207	-10.8622	-11.1312	-10.5926	-11.1774	-10.3417	-10.8461	-11.1164	-11.5542	-10.9734	-11.4989	-10.7778	-10.8928	-10.9092	-11.1783	-10.6396	-11.2245	-10.6446	-11.0698	-11.1169	-11.5743	-11.8446	-11.5959	-11.5285	-11.5059	-11.3678	-11.3728	-12.0116	-11.2352	-11.3502	-11.3666	-12.065	-11.0694	-11.5739	-12.2819	-12.2266
Analyte 151	-11.7305	-11.6829	-11.3899	-11.5291	-11.7111	-11.6831	-11.8045	-11.7154	-11.7423	-11.666	-11.509	-11.5293	-11.7112	-11.6832	-11.7425	-11.715	-11.6661	-11.8932	-11.6831	-11.4817	-11.6517	-11.6637	-11.8213	-11.757	-11.7414	-11.6837	-11.6949	-11.6674	-11.6186	-11.8457	-11.4616	-11.3901	-11.3425	-11.1887	-11.3587	-11.3426	-11.375	-11.4484	-11.3255	-11.1685	-11.5098	-11.5876	-11.5299	-11.5411	-11.6991	-11.6993	-11.4979	-11.6798	-11.7732
Analyte 152	-8.86436	-8.90946	-8.90188	-9.23763	-8.93353	-9.31455	-8.88296	-8.89603	-9.28857	-9.13556	-8.74804	-9.26515	-8.96105	-9.34207	-9.31609	-9.26077	-9.16308	-8.82507	-8.93697	-9.31025	-8.8949	-9.00615	-9.08042	-8.95558	-9.3977	-9.18598	-9.36119	-9.30586	-9.20818	-8.87017	-8.82066	-8.92939	-8.97449	-9.30267	-8.88732	-9.37959	-8.96107	-9.39012	-9.2006	-8.81308	-9.33433	-9.72587	-9.51416	-9.68936	-8.82228	-8.8498	-9.22307	-8.91898	-8.86841
6-phosphogluconic acid	-6.84494	-6.19549	-6.46343	-6.4546	-6.5148	-6.61854	-6.16709	-6.40973	-6.27996	-6.21551	-6.25612	-7.2578	-7.318	-7.42174	-7.08316	-7.28737	-7.01871	-7.28399	-6.99869	-6.60835	-6.57968	-6.66855	-6.67265	-6.32084	-6.65577	-6.57238	-6.43371	-6.63791	-6.36925	-6.63454	-6.40987	-7.26663	-6.61717	-6.87629	-6.84762	-7.04023	-6.83141	-6.92371	-6.63719	-6.67781	-6.92766	-6.91488	-6.8315	-6.69282	-6.42594	-7.22914	-6.8388	-6.899	-6.55129
Analyte 153	-11.1899	-11.1383	-11.1243	-11.3184	-11.1912	-11.3764	-11.4319	-11.3039	-11.2559	-11.2023	-11.3667	-11.2608	-11.1335	-11.3188	-11.1983	-11.0804	-11.1446	-11.2383	-11.0807	-11.2092	-11.1893	-11.0819	-11.1829	-11.3227	-11.2022	-11.1053	-11.1467	-11.0288	-11.0931	-11.1867	-11.2575	-11.0667	-11.0151	-11.1952	-11.1753	-11.2532	-11.1806	-11.1881	-11.079	-11.2435	-11.262	-11.3822	-11.2853	-11.3268	-11.2985	-11.2409	-11.3694	-11.2421	-11.4828
cis-gondoic acid	-4.97968	-4.72667	-4.90865	-5.03938	-5.20432	-4.98753	-5.10494	-4.70377	-4.77154	-4.58022	-5.01812	-5.11131	-5.27625	-5.05946	-4.84347	-4.80444	-4.65215	-4.88553	-4.7986	-4.8583	-4.58224	-5.02324	-4.92875	-4.92385	-4.66109	-4.58446	-4.59046	-4.55143	-4.39914	-4.63251	-4.83704	-4.98058	-4.72757	-5.04028	-4.76422	-4.98843	-4.70467	-4.84307	-4.58113	-5.01902	-5.33595	-4.9738	-4.89717	-4.90317	-4.76332	-4.83525	-4.89495	-5.05989	-4.96051
Analyte 154	-9.26666	-8.99642	-9.19269	-9.19854	-9.19973	-9.36802	-9.29394	-8.83567	-9.02846	-8.65201	-9.36065	-9.2408	-9.24199	-9.41028	-9.07072	-9.17511	-8.69427	-9.20567	-9.03868	-8.97055	-8.73871	-8.97174	-8.88148	-9.06596	-8.84195	-8.80678	-8.80047	-8.90487	-8.42403	-8.93542	-9.13267	-9.23495	-8.96471	-9.16682	-8.93498	-9.33631	-8.80395	-9.03822	-8.6203	-9.32894	-9.17386	-9.04407	-9.00889	-9.00259	-8.9667	-9.00896	-8.94083	-8.94202	-9.03624
cytidine-5'-monophosphate	-6.05323	-5.92475	-5.89481	-6.27358	-6.09232	-5.91591	-6.40348	-5.73442	-5.92368	-6.46358	-6.41316	-6.39256	-6.2113	-6.03489	-6.04266	-6.0346	-6.58256	-5.96733	-6.04373	-6.26409	-5.83211	-6.08283	-6.20998	-6.39399	-6.12142	-6.02302	-5.91418	-5.90613	-6.45409	-5.83886	-6.40366	-6.01378	-5.88531	-6.23414	-5.80216	-5.87647	-5.69498	-6.09147	-6.42414	-6.37371	-6.43165	-6.47025	-6.37184	-6.26301	-5.8416	-5.96058	-6.18093	-5.99967	-6.31083
Analyte 155	-7.30407	-7.05127	-7.29249	-7.57969	-7.51433	-7.05744	-7.16267	-7.14538	-7.30997	-7.9409	-7.77816	-7.94217	-7.87681	-7.41993	-7.67245	-7.67086	-8.30339	-7.60737	-7.41375	-7.68936	-7.34782	-7.624	-7.73819	-7.27235	-7.64398	-7.40476	-7.41965	-7.41805	-8.05058	-7.35456	-7.88783	-7.65497	-7.40217	-7.93059	-7.58905	-7.40834	-7.49628	-7.8852	-8.2918	-8.12906	-8.15243	-8.1724	-7.93318	-7.94807	-7.23815	-7.60063	-7.87625	-7.81088	-7.45923
D-erythro-sphingosine 2	-8.52054	-8.5892	-8.51435	-8.81402	-8.5024	-8.32304	-9.02561	-8.45883	-8.62265	-9.18921	-9.34296	-8.69224	-8.38062	-8.20125	-8.50087	-8.45264	-9.06742	-8.19734	-8.46741	-8.7609	-8.50065	-8.44928	-8.6271	-8.97249	-8.60466	-8.68922	-8.56953	-8.5213	-9.13608	-8.266	-9.28984	-8.39257	-8.46123	-8.68605	-8.42581	-8.19507	-8.33087	-8.52982	-9.06124	-9.215	-8.6741	-8.82948	-8.91404	-8.79435	-8.55378	-8.43199	-8.72548	-8.41386	-8.93706
Arachidic acid	-7.92697	-7.82661	-8.09692	-8.18679	-8.18442	-8.06633	-8.29164	-7.74371	-8.00769	-7.63997	-8.06101	-7.98863	-7.98626	-7.86817	-7.80953	-7.88965	-7.44181	-7.90146	-7.62845	-7.88828	-7.76021	-7.88591	-7.33742	-7.99313	-7.56878	-8.02549	-7.70918	-7.7893	-7.34146	-7.8011	-7.76249	-7.89876	-7.79841	-8.15859	-8.03052	-8.03813	-7.7155	-7.83909	-7.61177	-8.0328	-8.24608	-7.92896	-8.38567	-8.06936	-8.05873	-7.86056	-8.12039	-8.11802	-8.22524
Analyte 156	-6.43894	-6.21853	-6.44862	-6.60654	-6.61551	-6.47953	-6.65179	-6.3117	-6.26272	-6.18278	-6.61629	-6.60695	-6.61592	-6.47993	-6.26313	-6.28915	-6.18319	-6.27296	-6.21894	-6.38653	-6.09367	-6.39551	-6.35147	-6.43178	-6.16085	-6.1543	-6.04272	-6.06874	-5.96278	-6.05255	-6.39628	-6.44903	-6.22861	-6.61662	-6.32376	-6.48961	-6.32179	-6.39094	-6.19287	-6.62637	-6.78352	-6.54886	-6.54231	-6.43073	-6.31368	-6.31409	-6.48168	-6.49066	-6.52693
Analyte 157	-9.88569	-10.1513	-10.4942	-10.5809	-10.3736	-11.1885	-10.2599	-10.3779	-10.3655	-10.0153	-11.0304	-10.4601	-10.2528	-11.0677	-10.2447	-9.87402	-9.89455	-9.961	-10.0305	-10.7258	-10.2878	-10.5185	-10.2907	-10.4048	-10.1639	-10.1367	-10.5103	-10.1397	-10.1602	-10.2266	-11.1753	-10.3735	-10.6391	-11.0687	-10.6307	-11.6763	-10.8656	-10.5068	-10.5031	-11.5182	-10.948	-10.5935	-10.5663	-10.9399	-10.1429	-10.0221	-10.7173	-10.51	-10.3963
cytidine-monophosphate degr prod	-10.5139	-10.6793	-10.8128	-11.0242	-11.0443	-10.7478	-10.8507	-10.7468	-10.4872	-10.6039	-10.6783	-11.0104	-11.0305	-10.734	-10.4734	-10.4648	-10.5901	-10.3171	-10.6655	-11.1758	-10.6553	-11.1959	-10.9915	-11.0023	-10.7703	-10.621	-10.6388	-10.6301	-10.7555	-10.4824	-10.8299	-10.799	-10.9643	-11.3093	-10.7888	-11.0328	-11.0318	-10.9037	-10.8889	-10.9634	-11.5408	-11.1152	-10.9659	-10.9837	-10.5037	-10.4899	-11.0002	-11.0203	-10.8267
5-Methoxytryptamine 1	-4.75122	-6.12717	-6.16328	-6.69376	-6.38407	-5.77817	-5.64493	-5.95339	-6.09302	-5.64999	-5.46258	-5.24767	-4.93799	-4.33209	-4.64694	-4.89809	-4.20391	-4.7584	-4.68109	-6.62362	-6.33235	-6.31394	-6.1395	-5.5748	-5.86994	-6.45441	-6.02289	-6.27404	-5.57986	-6.13436	-5.39244	-4.7172	-6.09315	-6.65973	-6.36845	-5.74415	-5.91937	-5.90605	-5.61597	-5.42855	-6.88052	-6.43653	-7.021	-6.58947	-6.40248	-4.9564	-6.89893	-6.58924	-5.8501
Analyte 158	-6.63606	-5.99371	-6.33753	-6.33343	-6.44676	-6.42149	-6.283	-6.52511	-6.58095	-6.36079	-6.43917	-6.72257	-6.8359	-6.81063	-6.9701	-6.45472	-6.74993	-6.74618	-6.38285	-6.08022	-5.92893	-6.19355	-6.1548	-6.02979	-6.24744	-6.34203	-6.32775	-5.81237	-6.10758	-6.10383	-6.18596	-6.72668	-6.08433	-6.42404	-6.27276	-6.51211	-6.61572	-6.59127	-6.4514	-6.52979	-6.53327	-6.58716	-6.68174	-6.66746	-6.18214	-6.57128	-6.26865	-6.38198	-6.21822
Neohesperidin	-8.68233	-8.85057	-8.61895	-8.58192	-8.8122	-8.38297	-9.1648	-8.53138	-8.32789	-8.22558	-8.42589	-8.51609	-8.74638	-8.31714	-8.26206	-8.29323	-8.15975	-8.53928	-8.78474	-8.68433	-8.92279	-8.91461	-8.43562	-9.26721	-8.09285	-8.60486	-8.4303	-8.46147	-8.32799	-8.70752	-8.52829	-8.55312	-8.72135	-8.45271	-8.69117	-8.25375	-8.40217	-7.86122	-8.09636	-8.29667	-8.64597	-7.8242	-8.33621	-8.16165	-8.82038	-8.75456	-8.65414	-8.88443	-9.23702
Analyte 159	-10.7614	-10.429	-10.5826	-10.813	-10.8457	-10.4535	-10.929	-10.3844	-10.2867	-10.1968	-10.4201	-10.7615	-10.7942	-10.402	-10.2352	-10.4386	-10.1453	-10.6968	-10.3775	-10.4291	-10.0559	-10.4618	-9.87779	-10.5451	-9.98793	-10.0942	-9.90276	-10.1062	-9.81287	-10.3644	-10.0362	-10.5311	-10.1987	-10.5827	-10.2095	-10.2232	-10.1541	-10.1415	-9.96648	-10.1898	-10.8458	-10.3719	-10.4782	-10.2867	-10.4398	-10.3883	-10.4398	-10.4726	-10.5559
Analyte 160	-10.2677	-10.2931	-10.2716	-10.5081	-10.4011	-10.3014	-10.5552	-9.73408	-10.3231	-10.4028	-10.4322	-10.4169	-10.3099	-10.2103	-10.232	-9.9097	-10.3116	-10.404	-10.2019	-10.4423	-10.2262	-10.3353	-10.3642	-10.4895	-10.3219	-10.5818	-10.2574	-9.93512	-10.337	-10.4294	-10.3665	-10.1804	-10.2058	-10.4208	-10.2047	-10.2141	-9.6468	-10.3004	-10.3155	-10.3449	-10.5503	-10.5369	-10.7968	-10.4724	-10.292	-10.2008	-10.4412	-10.3342	-10.4884
Analyte 161	-8.24249	-7.83924	-7.91924	-7.87383	-8.14551	-8.17795	-7.97362	-8.15448	-8.22321	-8.16774	-8.1816	-8.24606	-8.51774	-8.55018	-8.59544	-8.2203	-8.53997	-8.3913	-8.21147	-7.84282	-7.84635	-8.1145	-8.33226	-7.94261	-8.2142	-7.99488	-8.19219	-7.81706	-8.13673	-7.98805	-8.15058	-8.29148	-7.88823	-7.92282	-7.92635	-8.22693	-8.20347	-8.2942	-8.21673	-8.23058	-8.14909	-8.24879	-8.02947	-8.22678	-7.87737	-8.2496	-7.88094	-8.15262	-7.98073
Analyte 162	-10.3904	-10.3576	-9.7507	-10.4287	-10.1486	-10.6333	-10.9264	-9.78883	-10.4354	-10.2548	-10.7921	-11.0387	-10.7586	-11.2433	-11.0454	-10.2934	-10.8648	-10.4432	-10.9676	-11.0059	-10.9518	-10.7258	-11.0528	-11.5035	-11.0022	-11.1001	-11.0125	-10.2605	-10.832	-10.4104	-11.3692	-10.3607	-10.3279	-10.399	-10.345	-10.6037	-9.75916	-10.3954	-10.2251	-10.7624	-10.7969	-11.0733	-11.1712	-11.0836	-10.3747	-10.9847	-11.0229	-10.7429	-11.5206
Dioctyl phthalate	-6.91796	-6.82006	-6.88186	-7.05359	-6.99294	-7.09892	-6.93761	-6.74245	-6.85041	-7.02879	-6.97337	-7.0596	-6.99894	-7.10492	-6.85641	-6.63513	-7.03479	-6.9568	-6.82606	-6.96169	-6.74624	-6.90104	-6.88127	-6.84571	-6.73725	-6.89887	-6.7585	-6.53723	-6.93689	-6.85889	-6.88147	-6.88787	-6.78996	-7.0235	-6.80805	-7.06882	-6.71235	-6.79906	-6.99869	-6.94327	-7.13457	-6.97078	-7.1324	-6.99204	-6.83815	-6.84415	-6.97978	-6.91912	-6.8638
Analyte 163	-8.39337	-8.20259	-8.43103	-9.10493	-9.08868	-8.74333	-9.16306	-8.54763	-9.24746	-9.20829	-8.22968	-8.93997	-8.92372	-8.57837	-9.08251	-8.31781	-9.04334	-8.26196	-8.03763	-8.74918	-8.33748	-8.73293	-8.12348	-8.80732	-8.22538	-8.67771	-8.89172	-8.12703	-8.85255	-8.07117	-7.87394	-8.26607	-8.07529	-8.97763	-8.56592	-8.61603	-8.42033	-8.45382	-9.08099	-8.10238	-9.63527	-9.12771	-9.58004	-9.79406	-8.69322	-8.52827	-9.23982	-9.22357	-9.29795
Analyte 164	-10.2865	-10.5258	-10.3731	-10.7451	-10.9293	-10.6625	-10.7053	-10.4908	-10.5725	-10.4949	-10.5539	-10.5195	-10.7037	-10.4369	-10.3469	-10.2212	-10.2693	-10.1913	-10.3002	-10.7588	-10.5274	-10.943	-10.4825	-10.7191	-10.5706	-10.6059	-10.5862	-10.4605	-10.5086	-10.4306	-10.5677	-10.1475	-10.3869	-10.6061	-10.3747	-10.5235	-10.3518	-10.4179	-10.3559	-10.415	-11.1623	-10.7899	-10.8252	-10.8055	-10.5136	-10.2881	-10.7467	-10.9309	-10.7069
Analyte 165	-9.49381	-9.2694	-9.28604	-9.70958	-9.48884	-9.36091	-9.63188	-9.24177	-9.30174	-9.54141	-9.45592	-9.82755	-9.60681	-9.47888	-9.41971	-9.50023	-9.65938	-9.50075	-9.38737	-9.60314	-9.12909	-9.3824	-9.46646	-9.52544	-9.45527	-9.43788	-9.1953	-9.27583	-9.43497	-9.27634	-9.34948	-9.40401	-9.1796	-9.61978	-9.14573	-9.27112	-9.15197	-9.47191	-9.45161	-9.36612	-9.82259	-9.89545	-9.87807	-9.63549	-9.23553	-9.3535	-9.56928	-9.34854	-9.49158
Analyte 166	-10.7249	-10.4952	-10.7789	-10.7859	-10.8355	-10.218	-10.4474	-10.9044	-10.3137	-12.3417	-10.6822	-10.7088	-10.7583	-10.1408	-10.2365	-10.29	-12.2645	-10.9618	-10.418	-10.479	-9.69049	-10.5286	-11.0284	-10.1405	-10.0529	-9.82221	-10.0068	-10.0603	-12.0348	-10.7321	-10.3753	-10.7018	-10.472	-10.7628	-9.97428	-10.1949	-10.8813	-10.3367	-12.3186	-10.6591	-10.8194	-10.3437	-10.113	-10.2976	-9.99741	-9.92022	-9.98127	-10.0308	-9.64275
Analyte 167	-8.42614	-8.2875	-8.07087	-8.38198	-8.40504	-8.26521	-8.57059	-8.27743	-8.83077	-8.60764	-7.89657	-8.41379	-8.43684	-8.29701	-8.86258	-8.05525	-8.63944	-8.60035	-8.3193	-8.27515	-8.20072	-8.2982	-8.73495	-8.46375	-8.40731	-8.94213	-8.72394	-7.91661	-8.50081	-8.46171	-7.78974	-8.10267	-7.96403	-8.05852	-7.98408	-7.94174	-7.95396	-8.19068	-8.28417	-7.57311	-8.39268	-8.50179	-9.03661	-8.81842	-8.30755	-8.33935	-8.2952	-8.31825	-8.4838
Analyte 168	-9.3935	-9.13632	-9.55594	-9.7112	-9.68389	-9.49857	-9.84022	-9.49132	-9.86522	-9.66623	-9.47318	-9.58221	-9.55489	-9.36957	-9.73623	-9.09328	-9.53723	-9.44613	-9.00733	-9.32503	-9.1012	-9.29772	-9.12146	-9.45405	-8.85227	-9.12687	-9.47905	-8.83611	-9.28006	-9.18896	-9.08701	-9.42695	-9.16977	-9.74465	-9.52082	-9.53202	-9.52478	-9.27189	-9.69968	-9.50663	-9.8726	-9.42715	-9.70175	-10.0539	-9.48737	-9.35837	-9.67608	-9.64877	-9.8051
Analyte 169	-7.64414	-7.31223	-7.36911	-7.3962	-7.70088	-7.7533	-7.797	-7.2286	-7.09285	-7.08584	-7.69908	-7.75094	-8.05563	-8.10805	-7.44759	-7.38739	-7.44059	-7.55398	-7.66697	-7.41903	-7.37596	-7.72372	-7.80915	-7.81984	-7.28924	-7.26221	-7.11568	-7.05548	-7.10868	-7.22207	-7.72192	-7.72386	-7.39195	-7.47592	-7.43284	-7.83302	-7.30832	-7.34613	-7.16556	-7.7788	-7.80769	-7.37321	-7.34618	-7.19965	-7.35312	-7.70787	-7.45993	-7.76461	-7.86073
Analyte 170	-3.70643	-3.42832	-3.71388	-3.8673	-3.69513	-3.86377	-4.04723	-3.73601	-3.87839	-3.87842	-3.6181	-3.77637	-3.6042	-3.77284	-3.78746	-3.78232	-3.78749	-3.85089	-3.33739	-3.49827	-3.44775	-3.32609	-3.38316	-3.6782	-3.67598	-3.33377	-3.50935	-3.50421	-3.50938	-3.57278	-3.24906	-3.62295	-3.34484	-3.78382	-3.73331	-3.78029	-3.65253	-3.96154	-3.79494	-3.53462	-3.76507	-4.11496	-3.77275	-3.94833	-3.81678	-3.72586	-3.88673	-3.71455	-4.06666
lactose 1	-10.7523	-10.7089	-10.9035	-11.3557	-11.2808	-11.4325	-11.2933	-10.9706	-11.4249	-11.0326	-11.3037	-11.289	-11.2141	-11.3658	-11.3583	-11.0259	-10.966	-10.8857	-10.6422	-11.2456	-10.9106	-11.1708	-11.2121	-11.1833	-10.9489	-11.0932	-11.3149	-10.9826	-10.9226	-10.8424	-11.1937	-10.8368	-10.7935	-11.4402	-11.1052	-11.517	-11.0552	-11.1435	-11.1172	-11.3883	-11.8175	-11.5957	-11.7399	-11.9617	-11.0206	-10.9539	-11.5574	-11.4825	-11.495
lactose 2	-10.3081	-10.6195	-10.3266	-10.7845	-10.9041	-10.5401	-10.7685	-10.7138	-10.6643	-10.6392	-10.6254	-10.5534	-10.6729	-10.309	-10.4332	-10.2003	-10.4081	-10.3079	-10.3883	-10.8647	-10.5634	-10.9843	-10.6419	-10.8487	-10.6744	-10.6662	-10.7445	-10.5116	-10.7194	-10.6192	-10.7056	-10.0954	-10.4068	-10.5718	-10.2705	-10.3274	-10.5011	-10.3815	-10.4265	-10.4127	-11.1493	-10.8395	-10.8313	-10.9096	-10.4833	-10.2521	-10.7285	-10.848	-10.7125
cellobiose 1	-7.13487	-6.83703	-7.49938	-7.427	-7.8114	-7.43703	-7.52738	-7.41798	-7.67322	-7.39146	-6.96262	-7.24987	-7.63427	-7.2599	-7.49609	-7.35779	-7.21433	-7.28718	-6.6599	-6.95203	-6.94146	-7.33643	-6.95273	-7.05241	-6.78889	-6.77524	-7.19825	-7.05995	-6.91649	-6.98934	-6.48765	-7.32224	-7.02441	-7.61438	-7.60381	-7.62441	-7.60535	-7.45124	-7.57884	-7.15	-7.9264	-7.37886	-7.36521	-7.78822	-7.41643	-7.2393	-7.53143	-7.91583	-7.63181
Analyte 171	-11.3674	-11.1308	-11.3759	-11.6107	-11.6172	-11.2119	-12.6693	-11.0401	-10.8815	-10.7839	-11.2358	-11.5597	-11.5662	-11.1609	-10.8305	-10.8808	-10.733	-11.2751	-11.0798	-11.3231	-10.9179	-11.3296	-10.8898	-12.3817	-10.1142	-10.8904	-10.5939	-10.6442	-10.4963	-11.0385	-10.9482	-11.3249	-11.0883	-11.5682	-11.163	-11.1694	-10.9976	-10.3594	-10.7415	-11.1933	-11.8096	-10.5942	-11.3704	-11.0739	-11.2055	-11.1545	-11.3978	-11.4044	-12.4565
cellobiose 2	-9.9376	-9.52658	-9.43988	-10.2729	-9.9341	-9.49113	-10.1742	-9.96703	-9.55647	-9.26146	-10.3927	-10.2105	-9.87169	-9.42872	-9.49406	-9.2241	-9.19905	-9.35947	-9.46417	-9.79949	-9.04232	-9.46067	-9.72884	-9.70073	-8.48538	-9.16204	-9.08304	-8.81308	-8.78803	-8.94845	-9.91924	-9.37748	-8.96646	-9.71279	-8.95562	-8.931	-9.4069	-8.39868	-8.70134	-9.83254	-10.207	-9.23171	-9.90837	-9.82937	-9.51575	-9.45334	-9.78865	-9.44983	-9.6899
Analyte 172	-10.8433	-10.7551	-10.5444	-10.8128	-10.9923	-10.9882	-10.5384	-10.6219	-10.8297	-10.7512	-10.8411	-10.7288	-10.9082	-10.9041	-10.7456	-10.7446	-10.6671	-10.8097	-10.671	-10.6406	-10.5325	-10.8201	-10.5061	-10.3661	-10.6369	-10.5714	-10.6574	-10.6564	-10.5789	-10.7216	-10.6688	-10.4603	-10.3721	-10.4298	-10.3217	-10.6051	-10.2389	-10.4262	-10.3682	-10.4581	-10.8778	-10.6947	-10.6292	-10.7151	-10.7047	-10.6206	-10.5902	-10.7697	-10.3157
maltose	-7.93643	-7.85444	-8.48688	-8.55931	-8.73705	-8.18853	-8.30646	-8.07528	-8.2333	-8.15971	-8.01733	-7.79293	-7.97066	-7.42215	-7.46691	-7.48931	-7.39332	-7.52889	-7.08805	-7.71094	-7.41423	-7.88867	-7.29517	-7.45809	-7.24037	-7.4953	-7.38493	-7.40732	-7.31133	-7.4469	-7.16896	-7.72049	-7.6385	-8.34338	-8.04667	-7.9726	-7.85934	-7.87281	-7.94377	-7.80139	-8.59355	-7.94525	-8.20018	-8.0898	-8.26261	-7.49622	-8.11911	-8.29684	-7.86626
trehalose	-6.18213	-6.50506	-6.18228	-6.62838	-6.61847	-6.02688	-6.46306	-6.51711	-6.54262	-6.05288	-6.48266	-6.39746	-6.38755	-5.79596	-6.31171	-5.76939	-5.82197	-5.80695	-6.27415	-6.72039	-6.34258	-6.71048	-6.2848	-6.55507	-6.37781	-6.62031	-6.63463	-6.09232	-6.14489	-6.12988	-6.57468	-5.95136	-6.27429	-6.39761	-6.0198	-5.79611	-6.28634	-6.05503	-5.82211	-6.25189	-6.8338	-6.50113	-6.74363	-6.75795	-6.25057	-6.01965	-6.4659	-6.45599	-6.30058
Prostaglandin E2 2	-12.5162	-12.1738	-12.4088	-12.4362	-12.51	-12.3735	-12.5913	-12.2463	-12.5024	-12.6041	-12.3826	-12.5498	-12.6236	-12.4872	-12.6161	-12.6643	-12.7177	-12.5103	-12.2875	-12.2074	-12.052	-12.2812	-12.0773	-12.3625	-12.4736	-12.1819	-12.2737	-12.3219	-12.3754	-12.1679	-12.1539	-12.5225	-12.1801	-12.4424	-12.287	-12.3798	-12.2525	-12.7085	-12.6103	-12.3889	-12.5436	-12.7359	-12.4442	-12.536	-12.2808	-12.3944	-12.3144	-12.3882	-12.4695
lactitol	-9.61191	-9.79687	-9.80226	-9.74546	-9.98585	-10.0189	-9.78033	-9.51047	-9.92262	-9.68906	-9.80713	-9.73581	-9.97619	-10.0092	-9.91296	-9.47947	-9.67941	-9.78743	-9.78722	-9.92076	-9.95782	-10.1611	-9.93868	-9.95563	-9.79443	-9.98043	-10.0979	-9.66443	-9.86437	-9.97238	-9.98243	-9.79261	-9.97757	-9.92616	-9.96321	-10.1996	-9.69117	-9.79983	-9.86976	-9.98783	-10.1097	-9.74302	-9.92903	-10.0465	-9.78252	-9.77286	-9.90641	-10.1468	-9.94128
7-Hydroxy-4-androstene-3,17-dione 1	-9.64766	-9.44424	-9.87794	-10.1043	-9.68815	-9.97094	-9.4107	-9.71546	-9.86995	-10.2982	-10.1616	-10.1159	-9.6998	-9.98259	-9.8816	-9.63751	-10.3098	-9.61933	-9.45589	-9.9125	-9.42551	-9.49638	-9.27881	-9.21893	-9.71413	-9.68192	-9.67819	-9.4341	-10.1064	-9.41591	-9.9698	-9.88959	-9.68618	-10.3462	-9.85921	-10.2129	-9.9574	-10.1478	-10.5401	-10.4035	-10.1564	-10.3742	-10.3419	-10.3382	-9.61727	-9.62892	-10.0855	-9.66941	-9.39196
guanosine	-10.173	-9.86037	-11.436	-11.5132	-11.5621	-10.9799	-11.6058	-10.969	-11.1484	-10.4794	-11.107	-10.9222	-10.971	-10.3889	-10.5574	-10.0217	-9.88835	-10.5674	-9.26934	-10.6096	-10.5146	-10.6584	-9.87602	-10.7021	-9.8277	-10.2233	-10.2447	-9.70909	-9.57572	-10.2547	-10.2034	-10.845	-10.5323	-12.1852	-12.0902	-11.6519	-11.641	-11.4033	-11.1513	-11.779	-12.3113	-11.4806	-11.8761	-11.8976	-11.4183	-10.8272	-12.1675	-12.2163	-12.26
maltose	-8.15207	-7.968	-8.11641	-8.50627	-8.55406	-8.25042	-8.66483	-7.96907	-8.15805	-8.34641	-8.23472	-8.3858	-8.43359	-8.12995	-8.03758	-7.82664	-8.22594	-8.0106	-7.84754	-8.20174	-8.11966	-8.24953	-7.86448	-8.3603	-8.04367	-8.24949	-7.85352	-7.64258	-8.04188	-7.82654	-7.9302	-7.99594	-7.81188	-8.35015	-8.26807	-8.0943	-7.81295	-8.19207	-8.19029	-8.0786	-8.7878	-8.58193	-8.78775	-8.39178	-8.42419	-8.30373	-8.65793	-8.70572	-8.81649
Monostearin	-11.5294	-12.0378	-11.8706	-12.1224	-12.0868	-11.5556	-11.766	-11.8288	-11.5393	-11.807	-11.8214	-11.9056	-11.8699	-11.3387	-11.3225	-11.4265	-11.5902	-11.2635	-11.821	-12.4139	-12.1818	-12.3783	-12.0865	-12.0575	-12.193	-12.2774	-11.8308	-11.9349	-12.0985	-11.7718	-12.1129	-11.6538	-12.1621	-12.2468	-12.0146	-11.6799	-11.9531	-12.0259	-11.9313	-11.9457	-12.4629	-12.2777	-12.362	-11.9155	-11.8902	-11.6734	-12.2664	-12.2307	-11.91
Analyte 173	-10.4197	-10.3204	-10.0684	-10.4583	-10.4115	-10.1434	-10.5752	-10.5022	-10.6783	-10.3681	-10.7617	-10.4185	-10.3717	-10.1036	-10.6385	-10.5309	-10.3283	-10.1241	-10.2805	-10.3192	-9.89942	-10.2724	-10.447	-10.4361	-10.2439	-10.7068	-10.5391	-10.4315	-10.2289	-10.0248	-10.6226	-10.0286	-9.92928	-10.0672	-9.6475	-9.75232	-10.1111	-9.99195	-9.97701	-10.3707	-10.4103	-10.3818	-10.8447	-10.6771	-10.0386	-9.99874	-10.0374	-9.99059	-10.1543
Gentiobiose 1	-10.1114	-10.0289	-10.2582	-10.3676	-10.9344	-10.3015	-10.4052	-10.3895	-10.1522	-10.5239	-10.4678	-10.1137	-10.6805	-10.0476	-9.89834	-10.1041	-10.27	-10.0684	-9.77495	-10.0312	-9.93441	-10.598	-9.88855	-10.0688	-9.99619	-10.2406	-9.81584	-10.0216	-10.1875	-9.98592	-10.1314	-10.0043	-9.92181	-10.2606	-10.1638	-10.1944	-10.2825	-10.2256	-10.4168	-10.3607	-10.9368	-10.335	-10.5794	-10.1546	-10.2708	-10.0169	-10.2732	-10.84	-10.3107
Prostaglandin E2 1	-10.3565	-9.96731	-10.693	-10.3902	-10.9641	-10.792	-10.4161	-10.2449	-10.9038	-10.3035	-10.2235	-10.6497	-11.2236	-11.0515	-11.1633	-10.4446	-10.563	-10.824	-10.2268	-10.2605	-10.6206	-10.8344	-10.2423	-10.2864	-10.6387	-10.4904	-10.7741	-10.0554	-10.1738	-10.4349	-10.0938	-10.9525	-10.5633	-10.9862	-11.3463	-11.388	-10.8409	-11.3644	-10.8995	-10.8195	-11.2573	-11.0616	-10.9133	-11.197	-10.7502	-11.0097	-11.0435	-11.6174	-11.0693
4-Androstene-3,17-dione 2	-8.06744	-7.60242	-7.16447	-7.79844	-7.40342	-8.18455	-8.18968	-7.24369	-7.62968	-7.21273	-10.608	-8.70065	-8.30564	-9.08676	-8.5319	-8.16994	-8.11494	-8.22644	-8.50464	-8.23564	-7.92859	-7.84062	-8.10948	-8.62688	-7.77083	-8.12977	-8.06688	-7.70492	-7.64993	-7.76143	-11.0452	-8.06669	-7.60167	-7.79769	-7.49064	-8.1838	-7.24294	-7.33288	-7.21198	-10.6073	-8.03664	-7.96685	-8.32578	-8.2629	-7.49139	-8.39361	-8.12461	-7.72959	-8.51585
Analyte 174	-8.01487	-8.23189	-8.48711	-8.97387	-8.87524	-8.38313	-9.05313	-8.37112	-8.83053	-8.30382	-8.36914	-8.17643	-8.0778	-7.58569	-8.03309	-7.81561	-7.50638	-8.1606	-7.43445	-8.39346	-7.68597	-8.29482	-7.784	-8.47271	-7.838	-8.3619	-8.25011	-8.03263	-7.7234	-8.37762	-7.78872	-7.68967	-7.90669	-8.64868	-7.94119	-8.05794	-8.04592	-8.09322	-7.97862	-8.04394	-9.03681	-8.57998	-9.10389	-8.9921	-8.26638	-7.46895	-8.42795	-8.32932	-8.50721
Gentiobiose 2	-8.19674	-8.13636	-8.76819	-8.85612	-8.81071	-8.49429	-8.51722	-8.30107	-8.81314	-8.23382	-8.40038	-8.51121	-8.46581	-8.14938	-8.46824	-7.87596	-7.88891	-7.86136	-7.79145	-8.45083	-8.09048	-8.40543	-7.81194	-8.11194	-8.10405	-8.16958	-8.40786	-7.81558	-7.82853	-7.80098	-7.9951	-8.42329	-8.3629	-9.08266	-8.72231	-8.72083	-8.52762	-8.73588	-8.46036	-8.62693	-9.12519	-8.82381	-8.88934	-9.12762	-8.49576	-8.15086	-8.81023	-8.76483	-8.47134
squalene	-11.1448	-10.7529	-11.0209	-11.3613	-11.6054	-11.0768	-11.245	-10.9695	-11.2856	-11.5661	-10.6512	-11.0498	-11.2939	-10.7653	-10.974	-11.0834	-11.2546	-10.8699	-10.4413	-10.6579	-10.2544	-10.902	-10.8757	-10.5416	-10.2393	-10.5263	-10.5821	-10.6915	-10.8627	-10.478	-9.94772	-10.7093	-10.3175	-10.9259	-10.5224	-10.6414	-10.5341	-10.5073	-11.1307	-10.2157	-11.5104	-10.8477	-11.1347	-11.1906	-10.9578	-10.6463	-10.8628	-11.1069	-10.7465
Analyte 1091	-9.96763	-9.17238	-10.0348	-9.7321	-10.3269	-10.2407	-9.68335	-9.2825	-9.7128	-9.75198	-9.68069	-9.86055	-10.4554	-10.3691	-9.84124	-10.289	-9.88042	-9.86147	-9.30082	-9.06529	-8.98203	-9.66012	-9.41884	-9.01654	-9.28004	-9.25995	-9.04599	-9.49379	-9.08517	-9.06621	-9.01388	-10.1632	-9.36798	-9.9277	-9.84444	-10.4363	-9.4781	-10.1425	-9.94758	-9.87629	-10.2198	-9.83977	-9.81967	-9.60571	-9.64884	-9.77729	-9.54176	-10.1366	-9.493
Analyte 175	-9.24571	-9.60969	-10.3649	-10.0372	-10.2811	-10.0081	-8.67668	-8.99975	-8.88506	-8.86118	-10.1735	-9.76106	-10.005	-9.732	-8.60895	-9.68729	-8.58507	-9.28993	-9.33358	-10.125	-10.02	-10.369	-10.0214	-8.76454	-8.97125	-10.196	-8.97293	-10.0513	-8.94905	-9.65391	-10.2614	-10.0887	-10.4527	-10.8802	-10.7751	-10.8511	-9.84278	-9.72642	-9.70421	-11.0166	-10.7964	-9.39874	-10.6235	-9.40041	-9.93211	-9.65599	-10.4475	-10.6914	-9.08695
Lignoceric acid	-7.16663	-7.16342	-7.21877	-7.46724	-7.59721	-7.37113	-7.4137	-7.16924	-7.1592	-7.09044	-7.30525	-7.44484	-7.57481	-7.34873	-7.1368	-7.16839	-7.06804	-7.25833	-7.14102	-7.44163	-7.15652	-7.5716	-7.16197	-7.38809	-7.19178	-7.46884	-7.13359	-7.16518	-7.06483	-7.25512	-7.27964	-7.19637	-7.19316	-7.49698	-7.21187	-7.40087	-7.19898	-7.24713	-7.12018	-7.33499	-7.87543	-7.49561	-7.77266	-7.43742	-7.18213	-7.15973	-7.46034	-7.59031	-7.4068
Gentiobiose 2	-9.60538	-8.90548	-9.87587	-10.076	-9.74308	-9.66588	-9.98859	-9.84037	-10.1329	-9.65975	-9.93851	-9.83488	-9.50198	-9.42478	-9.89181	-9.40021	-9.41865	-9.35703	-8.66438	-9.13499	-8.9572	-8.80209	-8.71223	-9.04759	-8.7508	-8.95422	-9.19192	-8.70031	-8.71875	-8.65714	-8.99751	-9.63477	-8.93487	-10.1054	-9.92758	-9.69527	-9.86976	-9.72118	-9.68914	-9.9679	-9.97259	-9.9213	-10.1247	-10.3624	-9.89819	-9.6571	-10.1277	-9.7948	-10.0403
prunin degr. Prod. 1	-9.88737	-9.90355	-9.80719	-9.95948	-10.4516	-9.52341	-10.3277	-9.99388	-10.2434	-10.0442	-10.6113	-9.81471	-10.3068	-9.37864	-10.0986	-9.94721	-9.89942	-9.50743	-9.75878	-9.83089	-9.85542	-10.323	-10.2883	-10.1991	-10.3269	-10.8227	-10.1148	-9.96339	-9.9156	-9.52361	-10.4827	-9.66242	-9.6786	-9.73453	-9.75906	-9.29846	-9.76892	-10.2305	-9.81924	-10.3864	-10.3789	-10.3828	-10.8787	-10.1707	-9.98401	-9.83924	-9.91135	-10.4034	-10.2795
Analyte 176	-7.3798	-6.95794	-6.53149	-6.94402	-7.10803	-7.75949	-7.61695	-6.59135	-7.029	-6.63949	-7.88231	-7.69015	-7.85416	-8.50562	-7.77513	-7.49318	-7.38562	-7.44565	-7.70407	-7.26829	-7.3277	-7.4323	-7.64103	-7.94122	-7.28021	-7.37958	-7.35327	-7.07132	-6.96376	-7.02379	-8.20658	-7.27762	-6.85576	-6.84184	-6.90124	-7.65731	-6.48916	-6.85376	-6.53731	-7.78012	-7.41838	-7.26629	-7.36566	-7.33935	-7.00343	-7.74956	-7.31378	-7.47778	-7.98671
melibiose 1	-9.68716	-9.79253	-10.1038	-9.8879	-10.3204	-9.78486	-10.2118	-9.81201	-10.206	-9.80506	-10.1612	-9.41802	-9.85051	-9.31499	-9.73608	-9.71294	-9.33518	-9.34305	-9.32265	-9.52339	-9.98736	-9.95588	-9.48793	-9.84726	-9.36441	-9.95002	-9.84145	-9.81831	-9.44055	-9.44842	-9.79671	-9.63393	-9.73929	-9.83467	-10.2986	-9.73163	-9.75878	-9.67569	-9.75183	-10.108	-10.0513	-9.45978	-10.0454	-9.93682	-10.3519	-9.88199	-10.0827	-10.5152	-10.4066
melibiose 1	-11.6905	-11.7413	-10.9356	-11.6605	-11.2669	-10.7141	-11.8649	-11.2034	-11.2818	-12.4122	-11.8984	-12.1314	-11.7378	-11.185	-11.7526	-11.1334	-12.8831	-11.7894	-12.2121	-12.1822	-11.3968	-11.7886	-14.2127	-12.3865	-12.1033	-11.7521	-11.8034	-11.1842	-12.9339	-11.8401	-12.42	-11.4064	-11.4572	-11.3765	-10.5911	-10.4301	-10.9194	-11.2976	-12.1282	-11.6144	-11.7078	-12.0226	-11.6714	-11.7227	-10.8751	-11.346	-11.3161	-10.9224	-11.5204
Analyte 177	-10.4229	-10.3676	-10.7849	-10.9385	-10.9508	-10.5482	-10.7391	-10.2178	-10.7165	-10.5455	-10.5046	-10.6382	-10.6504	-10.2479	-10.4162	-10.3481	-10.2451	-10.4883	-10.0673	-10.5829	-10.0705	-10.5951	-10.1481	-10.3835	-10.1794	-10.5999	-10.3609	-10.2928	-10.1899	-10.433	-10.149	-10.4846	-10.4293	-11.0002	-10.4879	-10.6099	-10.2795	-10.5967	-10.6072	-10.5663	-11.166	-10.7503	-11.1708	-10.9318	-10.4262	-10.1258	-10.6414	-10.6537	-10.4421
Galactinol 3	-7.53499	-7.60536	-8.74911	-7.93489	-8.51927	-8.34894	-8.55504	-7.91045	-7.93566	-7.90405	-7.89876	-7.55674	-8.14112	-7.97078	-7.5575	-6.86195	-7.52589	-7.74932	-7.2272	-7.62711	-8.0299	-8.21149	-8.08013	-8.24726	-8.36239	-8.2417	-7.62787	-6.93232	-7.59626	-7.81969	-7.59098	-8.37096	-8.44133	-8.77086	-9.17365	-9.18491	-8.74642	-9.50615	-8.74001	-8.73473	-8.54102	-8.69193	-8.57123	-7.9574	-8.33768	-7.95953	-8.35943	-8.94381	-8.97958
Galactinol 3	-7.16402	-7.1276	-7.53108	-7.59306	-7.71979	-7.2519	-7.43142	-7.07251	-7.60456	-7.28732	-7.07429	-7.16252	-7.28925	-6.82136	-7.17402	-6.9734	-6.85677	-7.32452	-6.69706	-7.1261	-6.91149	-7.25283	-6.97813	-6.96446	-6.81565	-7.18007	-7.1376	-6.93699	-6.82036	-7.28811	-6.60734	-7.10054	-7.06412	-7.52958	-7.31497	-7.18842	-7.00903	-7.21913	-7.22383	-7.01081	-7.71829	-7.28111	-7.64552	-7.60306	-7.37845	-6.94791	-7.37695	-7.50367	-7.21531
estriol	-8.78187	-8.94285	-9.63984	-9.62945	-9.82214	-9.06209	-9.50409	-8.95754	-9.69616	-9.5945	-9.0704	-8.8992	-9.09189	-8.33184	-8.96591	-8.75462	-8.86425	-8.68632	-8.2126	-9.06018	-8.75024	-9.25287	-8.91589	-8.93482	-8.73104	-8.91992	-9.12689	-8.91559	-9.02523	-8.8473	-8.50114	-8.9096	-9.07058	-9.75718	-9.44723	-9.18982	-9.08527	-9.42803	-9.72223	-9.19813	-9.93948	-9.41764	-9.60653	-9.8135	-9.3195	-8.58926	-9.43684	-9.62953	-9.31148
Analyte 178	-8.68574	-8.81574	-8.06329	-8.41664	-8.59566	-9.09576	-8.55405	-8.16847	-8.32148	-7.70899	-8.8824	-9.04647	-9.22548	-9.72558	-8.95131	-8.70411	-8.33881	-8.72753	-9.44557	-9.17647	-9.09414	-9.35549	-8.55926	-9.31388	-8.48297	-9.17801	-9.08131	-8.83411	-8.46881	-8.85753	-9.64223	-8.69312	-8.82312	-8.42401	-8.34169	-9.10313	-8.17585	-7.73052	-7.71636	-8.88978	-8.95638	-8.08387	-8.7789	-8.68221	-8.33431	-8.96414	-8.69504	-8.87405	-8.83245
Analyte 179	-12.1849	-11.9733	-10.9838	-11.7942	-11.4911	-11.9511	-11.7624	-11.6946	-11.2667	-11.5922	-12.0541	-12.7901	-12.487	-12.947	-12.2627	-11.9836	-12.5881	-12.5603	-12.9692	-12.5785	-11.871	-12.2754	-12.1646	-12.5467	-12.1845	-12.2721	-12.051	-11.772	-12.3765	-12.3487	-12.8384	-11.9797	-11.7681	-11.589	-10.8815	-11.746	-11.4894	-11.195	-11.387	-11.849	-12.0963	-12.0053	-12.093	-11.8719	-11.0867	-12.0826	-11.6918	-11.3888	-11.66
(+/-)-Taxifolin	-10.4518	-10.6451	-10.4211	-10.9032	-11.0256	-10.6802	-10.6736	-10.7215	-10.6675	-10.6156	-10.718	-10.7576	-10.88	-10.5347	-10.5219	-10.4146	-10.4701	-10.4949	-10.4995	-10.9509	-10.6662	-11.0733	-10.6782	-10.7213	-10.6686	-10.8503	-10.7152	-10.6079	-10.6634	-10.6882	-10.7657	-10.2755	-10.4688	-10.7269	-10.4422	-10.504	-10.5452	-10.4447	-10.4394	-10.5417	-11.3314	-10.9268	-11.1084	-10.9733	-10.6185	-10.4729	-10.9243	-11.0467	-10.6947
Galactinol 1	-8.95298	-8.8043	-7.57894	-7.80104	-8.13967	-9.20474	-8.27724	-8.40913	-8.07517	-7.70957	-8.82934	-9.16584	-9.50446	-10.5695	-9.43997	-8.99883	-9.07437	-9.33701	-10.1691	-9.01715	-9.38423	-9.35578	-9.38334	-9.49335	-9.12537	-9.21855	-9.29128	-8.85015	-8.92569	-9.18832	-10.0455	-8.94374	-8.79506	-7.7918	-8.15887	-9.1955	-8.39989	-7.90001	-7.70033	-8.8201	-8.35252	-8.12211	-8.21529	-8.28802	-8.16811	-9.53291	-8.38097	-8.7196	-8.85717
progesterone	-7.82687	-7.68436	-7.71159	-7.96855	-8.06329	-7.98566	-7.98549	-7.81427	-7.83782	-7.69003	-7.82317	-7.98551	-8.08026	-8.00262	-7.85478	-7.66699	-7.707	-7.9062	-7.70133	-7.84301	-7.57588	-7.93775	-7.82321	-7.85995	-7.69635	-7.7242	-7.71228	-7.52448	-7.56449	-7.7637	-7.69763	-7.72856	-7.58605	-7.87024	-7.60311	-7.88735	-7.71596	-7.72358	-7.59172	-7.72486	-8.22194	-7.98053	-8.00838	-7.99646	-7.70142	-7.71839	-7.86007	-7.95481	-7.87701
Galactinol 1	-7.14992	-6.36239	-8.41096	-7.43952	-8.57318	-7.17494	-7.95997	-7.42626	-8.28036	-8.13104	-6.72315	-6.40778	-7.54143	-6.1432	-7.24861	-7.35824	-7.09929	-7.44497	-5.33064	-5.62024	-6.34909	-6.7539	-6.60373	-6.14069	-5.52135	-6.16568	-6.46107	-6.57071	-6.31176	-6.65743	-4.90387	-7.37921	-6.59168	-7.66881	-8.39766	-7.40423	-7.65555	-7.56992	-8.36033	-6.95244	-7.83104	-6.59849	-7.24282	-7.53821	-8.16837	-7.13663	-7.42623	-8.55989	-7.94668
Analyte 180	-10.1921	-9.78065	-10.0033	-10.3161	-10.1635	-10.5167	-10.3987	-9.86281	-10.1032	-9.85735	-10.7971	-10.7034	-10.5507	-10.9039	-10.4905	-10.2873	-10.2446	-10.2912	-10.1679	-10.2919	-10.4734	-10.1392	-10.5695	-10.3745	-10.0608	-10.2571	-10.079	-9.87589	-9.83312	-9.87979	-10.7729	-10.3906	-9.97911	-10.5146	-10.6961	-10.7152	-10.0613	-10.2835	-10.0558	-10.9956	-10.6747	-10.5963	-10.7926	-10.6145	-10.4976	-10.8848	-11.0089	-10.8562	-11.0914
Cerotinic acid	-8.40351	-8.0561	-8.11263	-8.44789	-8.37368	-8.40999	-8.29143	-8.21003	-8.17978	-8.19792	-8.26892	-8.85538	-8.78117	-8.81747	-8.58727	-8.44494	-8.60541	-8.60716	-8.46358	-8.50796	-8.09869	-8.43375	-8.30835	-8.3515	-8.37737	-8.50495	-8.23985	-8.09753	-8.25799	-8.25974	-8.32898	-8.52011	-8.1727	-8.5645	-8.15522	-8.52659	-8.32663	-8.43391	-8.31453	-8.38552	-8.82555	-8.76917	-8.89675	-8.63165	-8.03862	-8.44611	-8.49049	-8.41627	-8.33402
Analyte 181	-8.16257	-7.41106	-9.40895	-8.03479	-8.44234	-8.44842	-7.81755	-7.64986	-7.57782	-7.66486	-8.31035	-8.66808	-9.07563	-9.08171	-8.2111	-7.7829	-8.29814	-7.6099	-8.04434	-7.91657	-7.43733	-8.32412	-8.22529	-7.69933	-7.59791	-8.06932	-7.45959	-7.03139	-7.54663	-6.85839	-8.19212	-10.0422	-9.29073	-9.91446	-9.43523	-10.3281	-9.52953	-9.5958	-9.54453	-10.19	-8.94785	-8.22164	-8.69306	-8.08333	-7.55556	-8.18884	-8.06106	-8.46861	-7.84382
Adenosine 5-monophosphate	-9.316	-8.62156	-8.79619	-8.89203	-8.97288	-9.16186	-8.71867	-8.85183	-9.05258	-9.14555	-8.92576	-9.39032	-9.47117	-9.66016	-9.55087	-9.47026	-9.64385	-8.92986	-9.11986	-8.69588	-8.33088	-8.77673	-8.81998	-8.52252	-9.09439	-8.89064	-8.85644	-8.77582	-8.94941	-8.23542	-8.72961	-9.29448	-8.60004	-8.87051	-8.5055	-9.14034	-8.83031	-9.26901	-9.12403	-8.90424	-9.0472	-9.36486	-9.16111	-9.1269	-8.52702	-9.02532	-8.60134	-8.68219	-8.42798
Analyte 182	-10.6924	-11.0856	-10.7601	-10.917	-10.8591	-10.7991	-11.1038	-11.0167	-10.8745	-10.8523	-10.7434	-10.4603	-10.4024	-10.3424	-10.4178	-10.299	-10.3956	-10.5223	-10.6289	-10.8536	-11.0663	-10.7956	-10.7872	-11.0403	-10.9058	-10.7882	-10.811	-10.6922	-10.7888	-10.9155	-10.6799	-10.3034	-10.6966	-10.5281	-10.7408	-10.4101	-10.6277	-10.5803	-10.4633	-10.3544	-10.627	-10.7372	-10.6197	-10.6425	-11.1298	-10.6731	-10.8977	-10.8398	-11.0845
Analyte 183	-7.01306	-6.58012	-7.54783	-7.65242	-7.55781	-6.83097	-7.01138	-6.95689	-7.29126	-7.21718	-6.72675	-7.27917	-7.18455	-6.45771	-6.91801	-7.06666	-6.84392	-6.61448	-6.20686	-6.84623	-6.36622	-6.75161	-6.40776	-6.20518	-6.4572	-6.70446	-6.48507	-6.63372	-6.41098	-6.18154	-5.92055	-7.17457	-6.74163	-7.81394	-7.33393	-6.99248	-7.1184	-7.42491	-7.37869	-6.88826	-7.82392	-7.5295	-7.77676	-7.55737	-7.17242	-6.79916	-7.43853	-7.34391	-6.79748
Cortexolone 2	-5.88014	-5.38768	-5.25139	-5.64892	-5.60737	-5.95228	-5.6435	-5.38332	-5.48608	-5.65521	-5.88578	-6.22094	-6.17939	-6.52431	-6.0581	-5.68811	-6.22723	-6.11611	-5.9597	-5.72848	-5.66315	-5.68693	-5.9806	-5.72307	-5.68811	-5.61079	-5.56564	-5.19565	-5.73477	-5.62365	-5.96534	-5.82341	-5.33095	-5.5922	-5.52687	-5.89556	-5.3266	-5.55183	-5.59849	-5.82905	-5.94817	-5.94936	-5.87204	-5.82689	-5.58359	-6.15562	-5.9244	-5.88284	-5.91898
5-Dihydrocortisone 1	-8.59766	-8.59543	-8.49893	-8.65092	-8.84074	-8.6982	-8.42767	-8.72618	-8.67023	-8.71311	-8.77776	-8.59383	-8.78365	-8.64111	-8.61314	-8.42405	-8.65602	-8.64473	-8.53834	-8.5916	-8.39695	-8.78141	-8.77353	-8.36835	-8.72595	-8.62161	-8.61091	-8.42182	-8.65379	-8.6425	-8.71844	-8.44184	-8.43961	-8.4951	-8.30045	-8.54238	-8.57036	-8.62945	-8.55729	-8.62194	-8.8369	-8.78144	-8.6771	-8.6664	-8.45628	-8.39918	-8.45244	-8.64226	-8.22919
Analyte 184	-12.8285	-13.5733	-13.2509	-13.0406	-12.9836	-12.9288	-13.1483	-13.049	-12.7975	-12.9512	-13.7046	-12.6544	-12.5974	-12.5426	-12.4113	-12.5635	-12.5651	-12.7698	-13.1871	-13.3992	-13.396	-13.3422	-13.5793	-13.5069	-13.3929	-13.7052	-13.1561	-13.3082	-13.3098	-13.5146	-14.0632	-12.8648	-13.6095	-13.0769	-13.0737	-12.9651	-13.0853	-13.0706	-12.9875	-13.7409	-12.8095	-12.8602	-13.1725	-12.6234	-13.0374	-12.6512	-12.8633	-12.8063	-12.971
3,7,12-Trihydroxycoprostane 1	-7.57092	-8.22253	-8.78007	-8.05107	-8.94447	-7.80568	-8.21375	-8.61121	-8.41169	-8.42111	-9.00684	-8.07371	-8.96712	-7.82833	-8.43434	-8.34681	-8.44376	-9.00935	-8.24518	-8.72532	-8.8726	-9.61873	-9.35565	-8.88801	-8.23069	-9.34887	-9.08595	-8.99842	-9.09537	-9.66096	-9.68109	-8.80271	-9.45432	-9.28286	-9.43013	-9.03747	-9.843	-8.78822	-9.65291	-10.2386	-9.44726	-8.05922	-9.1774	-8.91448	-8.19834	-8.22099	-8.70113	-9.59454	-8.86382
Analyte 185	-7.14909	-7.34741	-5.88074	-6.24091	-6.44393	-7.58398	-6.46387	-6.99945	-5.88417	-5.71889	-7.44374	-7.73095	-7.93396	-9.07401	-7.3742	-7.39461	-7.20892	-7.7025	-8.83744	-7.92926	-7.24851	-8.13228	-9.12146	-8.15222	-8.23922	-8.28244	-7.57251	-7.59292	-7.40724	-7.90082	-9.13208	-7.37077	-7.56908	-6.46259	-5.78184	-7.80565	-7.22113	-6.77255	-5.94057	-7.66542	-7.02578	-7.13272	-7.17595	-6.46602	-5.56016	-7.0502	-6.14202	-6.34503	-6.36498
Analyte 186	-8.90573	-8.8119	-8.91072	-8.75381	-9.2176	-8.28785	-9.25044	-8.97655	-8.63068	-8.26845	-9.134	-8.44013	-8.90392	-7.97418	-8.317	-8.12611	-7.95477	-9.41258	-8.49822	-8.3463	-8.36504	-8.81009	-8.46275	-8.84293	-7.97159	-8.34539	-8.22317	-8.03228	-7.86094	-9.31875	-8.7265	-8.59704	-8.50321	-8.44511	-8.46386	-7.97916	-8.66786	-8.0704	-7.95976	-8.82531	-8.752	-7.91349	-8.2873	-8.16507	-8.77255	-8.45887	-8.30695	-8.77074	-8.80358
Zymosterol 2	-7.7491	-7.41233	-7.51418	-7.83535	-7.80321	-7.69908	-7.60535	-7.45615	-7.55483	-7.50748	-7.62807	-8.20211	-8.16998	-8.06585	-7.92159	-7.85053	-7.87425	-7.8906	-7.7791	-7.86534	-7.44938	-7.83321	-7.6369	-7.63534	-7.62544	-7.77749	-7.58482	-7.51376	-7.53748	-7.55383	-7.65807	-7.88094	-7.54417	-7.96719	-7.55123	-7.83092	-7.58799	-7.72729	-7.63932	-7.75991	-8.25622	-8.04846	-8.2005	-8.00784	-7.41939	-7.78615	-7.8724	-7.84026	-7.6424
Analyte 187	-10.6164	-10.4663	-10.8067	-11.421	-11.1944	-10.3028	-11.6991	-10.6397	-10.3802	-11.0006	-11.7529	-10.8578	-10.6311	-9.73959	-9.81699	-10.3674	-10.4374	-10.0783	-9.90304	-10.7077	-9.91045	-10.4811	-9.71759	-10.9858	-9.89397	-10.0883	-9.66692	-10.2173	-10.2873	-9.92827	-11.0396	-10.2434	-10.0934	-11.0481	-10.2508	-9.92991	-10.2668	-10.2344	-10.6277	-11.38	-11.4358	-10.8487	-11.043	-10.6216	-10.6238	-10.0605	-10.8652	-10.6385	-11.1432
Aldosterone 2	-9.14304	-8.87097	-8.82474	-10.1174	-8.65577	-9.73428	-9.97778	-8.50253	-9.03804	-8.37812	-9.95302	-10.7004	-9.23877	-10.3173	-9.62105	-9.15595	-8.96113	-9.25827	-9.45398	-10.4283	-9.38872	-8.96671	-9.47899	-10.2887	-9.23046	-9.38761	-9.34898	-8.88388	-8.68906	-8.9862	-10.264	-9.40775	-9.13568	-10.3821	-9.34249	-9.999	-8.76725	-9.18423	-8.64283	-10.2177	-10.2131	-10.4769	-10.634	-10.5954	-9.07778	-9.66078	-10.6351	-9.17351	-10.4955
4-Cholesten-3-one 3	-4.3321	-4.20809	-4.42624	-4.50519	-4.62582	-4.39784	-4.5209	-4.17268	-4.26429	-4.33676	-4.40932	-4.45005	-4.57068	-4.3427	-4.20916	-4.263	-4.28163	-4.32047	-4.15296	-4.32605	-4.16901	-4.44668	-4.25979	-4.34176	-4.21278	-4.1627	-4.08515	-4.139	-4.15763	-4.19647	-4.23018	-4.37111	-4.2471	-4.5442	-4.38716	-4.43685	-4.21169	-4.43093	-4.37577	-4.44833	-4.74377	-4.50987	-4.4598	-4.38225	-4.34815	-4.29302	-4.46611	-4.58673	-4.48181
Ergosterol	-3.79319	-3.66091	-3.64791	-3.91886	-3.92394	-3.71401	-3.8222	-3.53511	-3.55656	-3.65416	-3.65754	-3.96885	-3.97393	-3.76399	-3.60654	-3.67184	-3.70415	-3.88538	-3.71089	-3.83656	-3.66608	-3.84164	-3.74974	-3.7399	-3.76176	-3.72814	-3.47426	-3.53955	-3.57186	-3.75309	-3.57524	-3.69789	-3.56561	-3.82356	-3.65308	-3.61871	-3.43981	-3.74876	-3.55886	-3.56224	-4.0996	-4.01971	-3.98609	-3.73221	-3.74838	-3.79836	-3.92403	-3.92911	-3.82737
Stigmasterol	-11.2789	-11.1537	-10.8799	-11.2352	-11.3815	-10.8429	-11.0501	-10.8491	-10.9506	-10.9488	-11.0635	-11.6935	-11.8397	-11.3012	-11.4089	-11.3028	-11.4071	-11.5709	-11.612	-11.5682	-11.4293	-11.7145	-11.3541	-11.3831	-11.5696	-11.7886	-11.2836	-11.1775	-11.2818	-11.4456	-11.3966	-11.3382	-11.2129	-11.2944	-11.1555	-10.9022	-10.9083	-11.2958	-11.008	-11.1228	-11.796	-11.6511	-11.8701	-11.3651	-11.0962	-11.5545	-11.5108	-11.6571	-11.3257
5-Dihydrocortisone 2	-11.2338	-11.4179	-11.2725	-11.684	-11.5837	-11.5404	-11.5595	-11.422	-11.4076	-11.4623	-11.5522	-11.5254	-11.4252	-11.3819	-11.2491	-11.2325	-11.3037	-11.1426	-11.2594	-11.7095	-11.5826	-11.6093	-11.4411	-11.5851	-11.58	-11.5905	-11.4331	-11.4166	-11.4878	-11.3267	-11.5777	-11.114	-11.298	-11.5641	-11.4372	-11.4205	-11.3022	-11.4346	-11.3424	-11.4324	-11.8754	-11.8461	-11.8565	-11.6992	-11.557	-11.3985	-11.8487	-11.7484	-11.7242
Triacontanoic acid, methyl ester	-8.69448	-8.5145	-8.45745	-8.79288	-8.83217	-8.70737	-8.64984	-8.43939	-8.49487	-8.27425	-8.45304	-9.10142	-9.1407	-9.0159	-8.8034	-8.74871	-8.58278	-8.76199	-8.82304	-8.92143	-8.70024	-8.96072	-8.67945	-8.77839	-8.51237	-8.95663	-8.62342	-8.56873	-8.4028	-8.582	-8.5816	-8.76599	-8.586	-8.86438	-8.64319	-8.77887	-8.51089	-8.45532	-8.34575	-8.52455	-9.2391	-8.79075	-9.23501	-8.9018	-8.57169	-8.88022	-8.97862	-9.01791	-8.83558
Stigmasterol	-10.3723	-10.1723	-10.0691	-10.5605	-10.4663	-10.4693	-10.4523	-10.2972	-10.201	-8.81397	-10.3796	-10.6133	-10.5191	-10.5222	-10.2538	-10.0824	-8.86685	-10.0752	-10.2252	-10.4133	-10.0913	-10.3191	-10.2865	-10.3052	-10.1134	-10.28	-10.0538	-9.88239	-8.66684	-9.87517	-10.2325	-10.122	-9.92201	-10.3101	-9.9881	-10.219	-10.0469	-10.0102	-8.56365	-10.1293	-10.7073	-10.5015	-10.6682	-10.442	-10.2384	-10.2913	-10.4794	-10.3852	-10.3713
Triacontanoic acid, methyl ester	-11.5606	-11.7759	-11.4357	-11.353	-11.7032	-11.7277	-11.6514	-11.5592	-11.6233	-11.6078	-11.4834	-11.3967	-11.7468	-11.7713	-11.6669	-11.3911	-11.6514	-11.5534	-11.8196	-11.612	-11.8723	-11.9621	-11.7507	-11.9103	-11.8427	-11.8171	-11.8822	-11.6064	-11.8667	-11.7687	-11.7423	-11.4793	-11.6946	-11.2717	-11.5321	-11.6464	-11.4779	-11.5025	-11.5265	-11.4021	-11.5392	-11.4198	-11.3942	-11.4593	-11.6134	-11.657	-11.4494	-11.7996	-11.7478
24,25-dihydrolanosterol	-3.79561	-3.66769	-3.67004	-3.88296	-3.83211	-3.97847	-3.87711	-3.74032	-3.62997	-3.94377	-3.84948	-3.87592	-3.82507	-3.97143	-3.62294	-3.77138	-3.93673	-3.74871	-3.66066	-3.748	-3.48517	-3.69715	-3.81795	-3.74215	-3.74236	-3.59785	-3.49502	-3.64346	-3.80881	-3.62078	-3.71452	-3.66301	-3.53509	-3.75035	-3.48752	-3.84586	-3.60772	-3.74471	-3.81116	-3.71687	-3.91241	-3.95763	-3.81311	-3.71028	-3.62012	-3.61309	-3.70043	-3.64958	-3.69459
raffinose	-7.558	-7.07721	-7.95898	-6.74144	-8.0923	-6.86407	-8.15813	-7.75461	-8.01838	-8.02346	-7.66618	-6.16873	-7.51959	-6.29136	-7.44567	-7.32355	-7.45075	-7.71615	-6.5045	-5.68793	-7.07669	-7.03879	-7.47426	-7.10463	-6.32894	-6.92522	-6.96488	-6.84276	-6.96996	-7.23535	-6.61268	-7.38627	-6.90548	-6.56971	-7.95847	-6.69234	-7.58289	-7.21072	-7.85173	-7.49445	-6.70302	-5.99317	-6.58945	-6.62911	-8.1302	-7.55749	-6.74092	-8.09179	-8.15762
24,25-dihydrolanosterol	-8.94222	-8.6479	-8.60076	-8.44502	-8.73401	-8.31665	-8.72186	-8.25758	-8.59853	-8.79408	-9.37547	-8.62404	-8.91303	-8.49567	-8.77755	-8.94186	-8.97309	-8.98624	-8.82692	-8.32972	-8.55791	-8.61871	-8.24527	-8.60656	-8.64012	-9.2585	-8.48322	-8.64754	-8.67877	-8.69192	-9.26016	-8.77978	-8.48546	-8.28258	-8.51078	-8.15421	-8.09514	-8.59298	-8.63163	-9.21302	-8.41583	-8.43724	-9.05562	-8.28035	-8.67322	-8.85224	-8.35504	-8.64403	-8.63188
beita-Sitosterol	-10.576	-10.4302	-10.3688	-10.7073	-10.6084	-10.6884	-10.5897	-10.4173	-10.4097	-10.5602	-10.5418	-10.6681	-10.5691	-10.6492	-10.3705	-10.6616	-10.521	-10.4995	-10.391	-10.5223	-10.1797	-10.4234	-10.4253	-10.4047	-10.3655	-10.4132	-10.2247	-10.5159	-10.3752	-10.3537	-10.3568	-10.3295	-10.1838	-10.4609	-10.1183	-10.442	-10.1708	-10.304	-10.3138	-10.2954	-10.7005	-10.6425	-10.6903	-10.5018	-10.3647	-10.3254	-10.4568	-10.3579	-10.3391
Analyte 188	-10.0829	-9.51534	-10.165	-10.2837	-10.3595	-10.3323	-10.1298	-9.48087	-9.82046	-9.65098	-9.83801	-10.3272	-10.403	-10.3758	-9.86394	-9.59971	-9.69446	-10.0945	-9.55882	-9.7597	-9.38628	-9.8355	-9.4421	-9.60574	-9.17773	-9.24283	-9.29642	-9.03219	-9.12694	-9.52703	-9.31397	-10.2085	-9.64095	-10.4094	-10.0359	-10.4579	-9.60648	-9.82738	-9.7766	-9.96363	-10.6039	-9.94613	-10.0112	-10.0648	-9.91032	-9.9538	-10.1547	-10.2305	-10.0007
Analyte 189	-9.50021	-9.23495	-9.30787	-9.56844	-9.62546	-9.54807	-9.41981	-9.2336	-9.28655	-9.03727	-9.34169	-9.88459	-9.94161	-9.86422	-9.6027	-9.59837	-9.35342	-9.59166	-9.5511	-9.61932	-9.46917	-9.67635	-9.51151	-9.4707	-9.32885	-9.70287	-9.33744	-9.33311	-9.08816	-9.3264	-9.39257	-9.62402	-9.35876	-9.69225	-9.5421	-9.67188	-9.35741	-9.40178	-9.16109	-9.4655	-10.0098	-9.66235	-10.0364	-9.67093	-9.41829	-9.73444	-9.80266	-9.85969	-9.65404
Analyte 190	-11.4136	-11.7676	-11.5857	-11.8954	-11.7676	-11.9072	-11.8835	-11.6995	-11.6212	-11.7871	-11.8975	-11.4526	-11.3248	-11.4644	-11.1784	-11.2241	-11.3442	-11.3059	-11.3248	-11.8066	-11.73	-11.6788	-11.6717	-11.7947	-11.7275	-11.6031	-11.5324	-11.5781	-11.6983	-11.6599	-11.8087	-11.1429	-11.4969	-11.6247	-11.5482	-11.6365	-11.4289	-11.5457	-11.5164	-11.6268	-11.8065	-11.8553	-11.7308	-11.6602	-11.8188	-11.376	-11.8578	-11.73	-11.846
Analyte 191	-10.9412	-10.5438	-10.7399	-10.8764	-10.8906	-10.9249	-10.8759	-10.6767	-10.7324	-10.9151	-10.6895	-10.9999	-11.0141	-11.0484	-10.8559	-10.8635	-11.0386	-10.9063	-10.6673	-10.6025	-10.4672	-10.6167	-10.6057	-10.602	-10.7711	-10.6965	-10.4585	-10.4661	-10.6412	-10.5089	-10.4156	-10.8634	-10.466	-10.7987	-10.6633	-10.8472	-10.599	-10.9672	-10.8374	-10.6117	-10.9494	-11.1037	-11.0292	-10.7912	-10.741	-10.8646	-10.7998	-10.814	-10.7993
Analyte 192	-10.1064	-9.92166	-9.69221	-9.99401	-9.80547	-10.6915	-9.92674	-9.40522	-9.32487	-9.83234	-10.0568	-10.6074	-10.4188	-11.3048	-9.93822	-10.827	-10.4457	-10.4125	-10.535	-10.4226	-9.79216	-10.2341	-9.65907	-10.3554	-10.4501	-10.0383	-9.75351	-10.6423	-10.261	-10.2278	-10.4854	-10.3056	-10.1208	-10.1932	-9.56271	-10.8907	-9.6044	-10.2207	-10.0315	-10.256	-10.3065	-10.5225	-10.1107	-9.82586	-9.36353	-9.97688	-9.86451	-9.67597	-9.79725
Analyte 193	-11.4817	-11.5933	-11.6833	-11.7614	-11.8805	-11.7941	-11.6801	-11.8377	-11.5955	-11.5709	-12.0468	-11.4582	-11.5772	-11.4909	-11.2923	-11.4066	-11.2676	-11.6149	-11.2901	-11.5697	-11.4035	-11.6888	-11.539	-11.4885	-11.5515	-11.6138	-11.4039	-11.5182	-11.3792	-11.7264	-11.8552	-11.38	-11.4916	-11.6597	-11.4934	-11.6924	-11.736	-11.6414	-11.4691	-11.9451	-11.8569	-11.7196	-11.7818	-11.5719	-11.5951	-11.2919	-11.5716	-11.6907	-11.4903
Analyte 194	-11.966	-12.0545	-11.8324	-12.2522	-11.8811	-12.174	-12.0228	-11.6674	-11.9	-11.9028	-12.0489	-12.3214	-11.9502	-12.2431	-11.9691	-12.0364	-11.9719	-12.1704	-12.1237	-12.4099	-12.0526	-12.0387	-12.23	-12.1805	-12.496	-12.1557	-12.0576	-12.1249	-12.0604	-12.2589	-12.2065	-11.9016	-11.9901	-12.1878	-11.8305	-12.1095	-11.6029	-12.2739	-11.8383	-11.9844	-12.2364	-12.6937	-12.3534	-12.2554	-11.8949	-11.9641	-12.2503	-11.8792	-12.0209
Maltotriitol	-8.60177	-8.67665	-8.505	-9.02622	-9.04101	-8.71964	-8.84115	-8.81746	-8.82806	-9.09844	-8.56692	-8.60272	-8.6175	-8.29613	-8.40455	-8.33824	-8.67494	-8.34399	-8.25315	-8.6776	-8.42405	-8.69238	-8.36029	-8.49253	-8.77854	-8.66241	-8.47943	-8.41312	-8.74982	-8.41887	-8.21829	-8.08149	-8.15637	-8.50594	-8.2524	-8.19936	-8.29718	-8.60689	-8.57816	-8.04664	-9.04195	-9.12811	-9.01198	-8.829	-8.77268	-8.34917	-8.77362	-8.7884	-8.58855
Analyte 195	-9.2196	-9.32712	-9.18295	-9.79199	-9.65191	-9.33715	-9.50311	-9.36594	-9.65427	-10.1776	-9.20847	-9.37234	-9.23226	-8.9175	-9.23462	-8.9368	-9.75794	-8.9908	-8.90746	-9.47985	-9.12045	-9.33977	-9.04264	-9.19098	-9.38631	-9.28684	-9.34214	-9.04432	-9.86546	-9.09832	-8.89633	-8.7633	-8.87082	-9.33569	-8.97629	-8.88085	-8.90964	-9.24214	-9.7213	-8.75217	-9.80465	-9.85118	-9.75171	-9.80701	-9.43259	-9.01294	-9.58533	-9.44525	-9.29645
Analyte 196	-10.1069	-10.0968	-10.2045	-9.95726	-10.0917	-10.2228	-10.1968	-10.0199	-10.3557	-9.8383	-9.9379	-9.80743	-9.94191	-10.073	-10.2058	-10.092	-9.68847	-10.0859	-9.94698	-9.79737	-10.0166	-9.93185	-10.0009	-10.0369	-10.1007	-9.86866	-10.1958	-10.082	-9.67841	-10.0758	-9.778	-10.0547	-10.0446	-9.90507	-10.1243	-10.1706	-9.96766	-10.2084	-9.78611	-9.8857	-9.7923	-9.96114	-9.72911	-10.0562	-10.1765	-10.0267	-9.87705	-10.0115	-10.1166
Analyte 197	-11.2813	-11.1823	-11.4452	-11.579	-11.1638	-11.4126	-11.5256	-11.2829	-11.5342	-11.2123	-11.3325	-11.5187	-11.1035	-11.3522	-11.4739	-11.09	-11.152	-11.4023	-11.122	-11.4197	-11.1657	-11.0045	-11.4539	-11.3663	-11.1117	-11.4038	-11.3749	-10.991	-11.053	-11.3033	-11.1732	-11.3849	-11.2859	-11.6826	-11.4287	-11.5162	-11.3865	-11.3746	-11.3159	-11.4361	-11.4012	-11.5084	-11.8005	-11.7716	-11.3251	-11.2647	-11.5624	-11.1473	-11.5091
Minus-Metabolite	110080/610234	110080/9311K	110080/Balilla	110080/C418	110080/Liaoxing1	110080/Mianhui725	110080/R4115	110080/R465	110080/W1390	110080/W1394	110080/YB	610234/C418	610234/Liaoxing1	610234/Mianhui725	610234/W1390	610234/W1392	610234/W1394	610234/Wuyunjing8	9311K/610234	9311K/C418	9311K/JR2	9311K/Liaoxing1	9311K/Qianlijing	9311K/R4115	9311K/W1383	9311K/W1384	9311K/W1390	9311K/W1392	9311K/W1394	9311K/Wuyunjing8	9311K/YB	Balilla/610234	Balilla/9311K	Balilla/C418	Balilla/JR2	Balilla/Mianhui725	Balilla/R465	Balilla/W1383	Balilla/W1394	Balilla/YB	C418/Liaoxing1	C418/W1383	C418/W1384	C418/W1390	JR2/110080	JR2/610234	JR2/C418	JR2/Liaoxing1	JR2/R4115
Analyte 1	-0.219787	-0.03974	-0.208926	-0.164857	-0.172308	-0.0166346	-0.19261	-0.299184	-0.375796	-0.142563	-0.0883872	0.0549306	0.0474796	0.203153	-0.156009	0.0646379	0.0772243	0.221969	-0.180047	-0.125117	-0.0275753	-0.132568	-0.244719	-0.15287	0.0309687	-0.00742307	-0.336056	-0.115409	-0.102823	0.0419218	-0.0486472	-0.0108615	0.169186	0.0440691	0.141611	0.192291	-0.0902585	0.200155	0.0663628	0.120539	-0.007451	0.156085	0.117694	-0.210939	0.0673153	-0.152472	-0.0975414	-0.104992	-0.125294
Analyte 2	-0.193869	-0.0971127	-0.207998	-0.246603	-0.211209	-0.0135374	-0.167079	-0.27109	-0.429295	-0.211325	-0.0982698	-0.0527343	-0.0173402	0.180332	-0.235426	0.0420127	-0.0174561	0.166571	-0.0967564	-0.149491	0.0376905	-0.114097	-0.202255	-0.0699665	0.0665081	0.0569451	-0.332182	-0.0547437	-0.114213	0.0698144	-0.00115713	0.0141293	0.110886	-0.038605	0.148576	0.194461	-0.0630917	0.177394	-0.00332683	0.109729	0.035394	0.215999	0.206436	-0.182691	0.0594222	-0.134447	-0.187181	-0.151787	-0.107657
Analyte 3	0.193116	-0.115566	-0.278399	-0.333949	-0.225123	-0.0253908	-0.163944	-0.3186	-0.413236	-0.239458	-0.129198	-0.527064	-0.418239	-0.218506	-0.606352	0.0108085	-0.432573	-0.191807	0.308682	-0.218382	0.0585309	-0.109557	-0.209439	-0.0483781	0.373707	0.0747156	-0.29767	0.31949	-0.123891	0.116875	-0.0136314	0.471514	0.162832	-0.05555	0.221363	0.253008	-0.0402017	0.536539	0.0389408	0.149201	0.108826	0.592089	0.293098	-0.0792876	0.0570353	0.250151	-0.276913	-0.168088	-0.106909
Analyte 4	-0.246132	0.08349	-0.0470765	-0.284445	0.0308689	0.0535129	0.0152448	0.0963665	-0.26366	-0.111175	0.0474922	-0.0383126	0.277001	0.299645	-0.0175281	-0.16124	0.134957	0.379046	-0.329622	-0.367935	0.0204027	-0.0526211	-0.274804	-0.0682452	-0.0284571	0.076162	-0.34715	-0.490862	-0.194665	0.0494233	-0.0359978	-0.199056	0.130567	-0.237368	0.150969	0.100589	0.143443	0.102109	-0.0640989	0.0945687	0.315314	0.339478	0.444097	0.0207845	-0.103893	-0.350025	-0.388338	-0.0730238	-0.0886479
Analyte 5	0.203038	-0.0874001	-0.198808	-0.115455	-0.139006	0.0319546	-0.114001	-0.218493	-0.396024	-0.280761	-0.140123	-0.318494	-0.342045	-0.171084	-0.599063	-0.216742	-0.483799	-0.233213	0.290438	-0.028055	0.118942	-0.0516064	-0.259371	-0.0266008	0.257735	0.183097	-0.308624	0.0736965	-0.193361	0.0572254	-0.0527226	0.401847	0.111408	0.0833531	0.23035	0.230763	-0.0196844	0.369143	-0.0819528	0.0586855	-0.0235514	0.28579	0.211152	-0.280569	-0.0315421	0.171496	-0.146997	-0.170549	-0.145543
Analyte 6	-0.00399977	0.108464	-0.392936	-0.0894341	-0.311533	0.00800785	-0.0410216	-0.235096	0.0996629	-0.322929	0.329459	-0.0854343	-0.307533	0.0120076	0.103663	0.000758276	-0.318929	0.0432359	-0.112464	-0.197898	-0.12734	-0.419996	-0.309843	-0.149485	0.0818576	-0.154461	-0.00880096	-0.111705	-0.431393	-0.0692277	0.220996	0.388936	0.501399	0.303501	0.37406	0.400943	0.15784	0.583257	0.0700066	0.722395	-0.222099	0.279756	0.0434364	0.189097	0.018876	0.0148762	-0.0705581	-0.292657	-0.0221457
Analyte 7	-1.41924	-0.521882	-0.375939	-1.85565	-1.14734	-0.38124	-0.822224	-0.77923	-0.943575	-0.272739	-0.305084	-0.436414	0.271899	1.038	0.475664	1.21399	1.1465	0.987116	-0.897356	-1.33377	0.323673	-0.625457	-0.207074	-0.300342	0.0297449	0.397927	-0.421692	0.316636	0.249143	0.0897599	0.216798	-1.0433	-0.145943	-1.47971	0.17773	-0.00530103	-0.403291	-0.116198	0.1032	0.0708549	0.708313	1.36351	1.7317	0.912078	0.198209	-1.22103	-1.65744	-0.94913	-0.624015
Analyte 8	-0.138145	-0.433043	0.306993	-0.155617	0.37306	0.340254	0.208991	-0.62839	-0.381607	-0.359604	-1.09414	-0.0174715	0.511205	0.4784	-0.243461	-0.450943	-0.221459	-0.129675	0.294898	0.277427	0.985451	0.806103	0.342038	0.642034	0.397313	0.662295	0.0514368	-0.156044	0.0734396	0.165223	-0.661096	-0.445138	-0.740036	-0.462609	0.245415	0.0332619	-0.935382	-0.342723	-0.666596	-1.40113	0.528676	0.119886	0.384868	-0.22599	-0.552407	-0.690553	-0.708024	-0.179348	-0.343416
Analyte 9	0.321182	-0.79046	-0.628454	-0.140601	0.250731	0.173396	0.335414	0.0659616	-0.0468497	0.930868	-0.932899	-0.461783	-0.0704508	-0.147786	-0.368032	-1.3306	0.609686	0.172307	1.11164	0.649859	0.71783	1.04119	0.627092	1.12587	0.575261	0.66986	0.74361	-0.218954	1.72133	1.28395	-0.142439	0.949636	-0.162006	0.487853	0.555824	0.80185	0.694415	0.413255	1.55932	-0.304445	0.391332	-0.0745979	0.0200012	0.093751	0.0726292	0.393811	-0.0679715	0.323361	0.408043
Analyte 10	0.0127149	-0.0106567	0.0765304	0.325429	0.670823	0.817219	0.676774	0.0927435	0.485458	0.29683	0.88708	0.312714	0.658108	0.804504	0.472743	-0.119461	0.284115	0.599929	0.0233716	0.336086	0.739842	0.68148	0.605216	0.687431	0.396765	0.31129	0.496114	-0.0960896	0.307486	0.6233	0.897737	-0.0638155	-0.0871871	0.248898	0.652655	0.740689	0.0162131	0.309578	0.220299	0.81055	0.345395	0.0606799	-0.0247951	0.160029	-0.729185	-0.71647	-0.403756	-0.0583616	-0.0524109
Analyte 11	0.365166	0.187075	0.156346	0.252757	0.11446	0.851524	0.229522	1.03159	-0.216936	-0.960385	0.434095	-0.112409	-0.250706	0.486358	-0.582102	-0.639342	-1.32555	-0.494738	0.178091	0.065682	-0.215801	-0.0726153	-0.974814	0.0424473	-0.395262	-0.0801163	-0.404011	-0.461252	-1.14746	-0.316648	0.24702	0.20882	0.0307295	0.0964114	-0.185071	0.695179	0.875246	-0.364533	-1.11673	0.277749	-0.138297	-0.460944	-0.145798	-0.469693	0.0287258	0.393891	0.281483	0.143186	0.258248
Analyte 12	-0.626395	-0.276749	-0.808526	0.0945555	-0.61511	-0.576445	-0.0358358	-1.37063	-1.10369	0.421971	0.675207	0.720951	0.0112854	0.0499506	-0.477293	0.266724	1.04837	0.239831	-0.349647	0.371304	-0.513803	-0.338361	0.156367	0.240913	0.186984	-0.252678	-0.82694	-0.0829227	0.69872	-0.109816	0.951955	0.18213	0.531777	0.903081	0.0179738	0.232081	-0.562102	0.718761	1.2305	1.48373	-0.709666	-0.18432	-0.623982	-1.19824	0.790552	0.164156	0.885107	0.175442	0.754716
Analyte 13	-0.08402	0.349987	0.368808	0.185186	0.451324	0.504178	0.0779558	0.0827243	0.190308	-0.271441	0.283875	0.269206	0.535344	0.588198	0.274328	0.384728	-0.187421	0.143419	-0.434007	-0.164801	-0.0300552	0.101337	-0.33711	-0.272031	-0.201551	-0.31129	-0.159679	-0.0492788	-0.621428	-0.290588	-0.0661118	-0.452828	-0.0188213	-0.183622	-0.0488765	0.13537	-0.286084	-0.220373	-0.640249	-0.0849331	0.266138	-0.0367507	-0.146489	0.00512213	-0.319931	-0.403951	-0.134745	0.131392	-0.241976
Analyte 14	0.782261	1.13797	0.268513	-0.0589491	0.630378	0.82089	0.144379	0.0525329	-0.030644	-0.00760525	0.246686	-0.84121	-0.151884	0.0386286	-0.812905	-0.501299	-0.789867	-0.870643	-0.35571	-1.19692	-0.385441	-0.507594	-1.34782	-0.993593	-0.488605	-1.20134	-1.16862	-0.857009	-1.14558	-1.22635	-0.891285	0.513749	0.869459	-0.327462	0.484018	0.552377	-0.21598	0.380854	-0.276118	-0.0218261	0.689327	0.708315	-0.00441895	0.0283052	-0.752531	0.0297304	-0.81148	-0.122153	-0.608152
Analyte 15	0.0448116	-0.193073	-0.170626	-0.120136	-0.0410786	-0.0373633	-0.0962815	-0.249125	-0.472788	-0.296897	-0.136974	-0.164948	-0.0858901	-0.0821749	-0.5176	0.0172341	-0.341709	-0.121742	0.237884	0.0729363	0.0223473	0.151994	-0.0307892	0.0967913	0.201555	0.178911	-0.279715	0.255118	-0.103825	0.116143	0.0560987	0.215438	-0.0224463	0.05049	-9.90653e-05	0.133263	-0.0784981	0.179108	-0.126271	0.0336523	0.0790579	0.128618	0.105975	-0.352651	0.170726	0.215537	0.0505891	0.129647	0.074444
Analyte 16	0.359871	-0.164324	0.0324106	0.212303	-0.423399	-0.341904	-0.296152	-0.68499	-1.28221	-0.96157	-0.339766	-0.147568	-0.78327	-0.701775	-1.64208	-0.466451	-1.32144	-0.711141	0.524195	0.376627	0.245886	-0.259075	-0.471746	-0.131828	0.1155	0.384574	-1.11789	0.0577444	-0.797246	-0.186946	-0.175442	0.32746	-0.196735	0.179893	0.0491515	-0.374315	-0.7174	-0.0812346	-0.993981	-0.372177	-0.635702	-0.261127	0.00794695	-1.49451	-0.0815621	0.278309	0.130741	-0.504961	-0.377714
Analyte 17	1.44509	-0.648568	-0.559037	1.18274	0.938771	0.588461	0.667522	0.751851	0.839319	1.22422	-0.115862	-0.26235	-0.506324	-0.856634	-0.605776	-1.08542	-0.220874	-2.62306	2.09366	1.83131	0.784272	1.58734	1.40717	1.31609	1.51559	0.697898	1.48789	1.00825	1.87279	-0.529402	0.532706	2.00413	-0.0895304	1.74178	0.694742	1.1475	1.31089	1.42606	1.78326	0.443176	-0.243973	-0.315717	-1.13341	-0.343426	-0.135704	1.30939	1.04704	0.803067	0.531818
Analyte 18	0.0782303	-0.250004	0.123098	-0.0185158	0.449949	0.335781	0.637395	-0.278766	0.0271879	-0.245544	-0.424041	-0.0967461	0.371718	0.25755	-0.0510424	-0.459998	-0.323774	-0.11804	0.328234	0.231488	0.668815	0.699953	0.540552	0.887399	0.381894	0.660201	0.277192	-0.131764	0.00446031	0.210195	-0.174037	-0.0448674	-0.373102	-0.141614	0.295713	0.212683	-0.401864	0.00879265	-0.368642	-0.547139	0.468464	0.150406	0.428713	0.0457037	-0.418811	-0.34058	-0.437326	0.0311381	0.218585
Analyte 19	0.509504	-0.150925	-0.140254	-0.0092896	0.0521649	-0.0103868	0.00879743	-0.224652	-0.405127	-0.222597	-0.0832147	-0.518793	-0.457339	-0.51989	-0.91463	-0.13456	-0.7321	-0.548983	0.660429	0.141635	0.0208865	0.20309	0.0267068	0.159723	0.467929	0.185379	-0.254201	0.525869	-0.0716716	0.111445	0.0677103	0.649758	-0.0106708	0.130965	0.0102156	0.129868	-0.0843981	0.457259	-0.0823424	0.0570395	0.0614545	0.326294	0.043744	-0.395837	0.130039	0.639542	0.120749	0.182204	0.138836
Analyte 20	-0.173815	-0.148419	-0.196225	-0.18374	-0.168341	-0.150337	-0.267559	-0.152662	-0.452579	-0.292696	0.101232	-0.0099251	0.00547439	0.0234785	-0.278764	0.32271	-0.118881	0.267244	-0.0253961	-0.0353212	-0.281432	-0.0199217	-0.167839	-0.119141	0.0975412	-0.11714	-0.304161	0.297314	-0.144277	0.241848	0.24965	0.0224101	0.0478062	0.012485	-0.233626	0.0458886	0.0435628	0.145347	-0.0964707	0.297457	0.0153995	0.132862	-0.081819	-0.268839	0.429851	0.256036	0.246111	0.26151	0.162291
Analyte 21	0.0544345	-0.357117	0.0747537	-0.192137	0.359639	0.1022	0.32205	-0.347584	-0.156528	-0.352504	-0.363678	-0.246571	0.305204	0.0477651	-0.210962	-0.324	-0.406939	-0.0361964	0.411552	0.164981	0.423496	0.716756	0.553781	0.679167	0.343314	0.512033	0.200589	0.0875518	0.00461273	0.375355	-0.00656082	-0.0203192	-0.431871	-0.26689	-0.00837445	0.0274459	-0.422338	-0.0885568	-0.427258	-0.438432	0.551775	0.178333	0.347053	0.0356088	-0.0663793	-0.0119448	-0.258516	0.293259	0.255671
Analyte 22	0.110884	-0.127492	-0.178027	0.160232	-0.0602361	-0.144971	-0.349757	0.205066	-0.325756	-0.157412	0.966615	0.0493479	-0.17112	-0.255855	-0.43664	0.446048	-0.268296	0.249455	0.238376	0.287724	-0.452106	0.067256	-0.087626	-0.222265	0.0931474	-0.179573	-0.198264	0.684424	-0.0299198	0.487831	1.09411	0.288911	0.0505348	0.338259	-0.401571	0.0330558	0.383093	0.143682	0.0206149	1.14464	-0.220468	-0.194577	-0.467296	-0.485988	0.579598	0.690482	0.73983	0.519362	0.229841
Analyte 23	0.0562453	-0.575805	0.171703	0.0179933	0.419991	-0.0588907	-0.0438279	-0.433928	-0.457427	-0.164147	-0.519196	-0.038252	0.363746	-0.115136	-0.513672	-0.198833	-0.220393	-0.208797	0.63205	0.593798	0.67186	0.995796	0.498316	0.531977	0.46102	0.546127	0.118378	0.433218	0.411658	0.423253	0.0566087	-0.115458	-0.747508	-0.15371	-0.0756477	-0.230594	-0.605631	-0.286487	-0.33585	-0.690899	0.401998	-0.132778	-0.0476713	-0.47542	-0.0960551	-0.0398098	-0.0780618	0.323936	-0.139883
Analyte 24	-0.517574	-0.687996	-0.534669	0.0919854	-0.323725	-0.728193	-0.670511	-0.664011	-1.31095	-1.1158	-0.0717456	0.60956	0.193849	-0.210619	-0.793373	0.470662	-0.598222	0.329134	0.170421	0.779981	0.168413	0.364271	-0.30306	0.0174851	-0.218984	0.285914	-0.622952	0.641083	-0.427801	0.499555	0.61625	0.017095	-0.153326	0.626655	0.0150867	-0.193524	-0.129341	-0.37231	-0.581127	0.462924	-0.41571	-0.998965	-0.494067	-1.40293	0.519583	0.00200831	0.611568	0.195858	-0.150928
Analyte 25	0.131399	-0.426274	0.108647	0.0185596	0.185144	-0.192823	-0.39664	-0.630765	-0.755607	-0.896391	-0.591292	-0.112839	0.0537454	-0.324222	-0.887006	-0.414501	-1.02779	-0.288549	0.557673	0.444834	0.470147	0.611419	0.252302	0.0296347	0.0748113	0.220831	-0.329332	0.143172	-0.470116	0.269125	-0.165017	0.0227519	-0.534922	-0.0900875	-0.0647748	-0.30147	-0.739412	-0.46011	-1.00504	-0.699939	0.166585	-0.370023	-0.224004	-0.774166	-0.0438723	0.0875267	-0.0253127	0.141272	-0.440512
Analyte 26	0.0505613	-0.13534	-0.132082	0.176875	-0.132131	-0.21307	-0.484656	0.265565	-0.498948	-0.163955	0.803434	0.126314	-0.182693	-0.263631	-0.549509	0.727864	-0.214516	0.282549	0.185901	0.312215	-0.499755	0.0032086	-0.288898	-0.349316	-0.027408	-0.208599	-0.363608	0.913766	-0.0286152	0.46845	0.938774	0.182644	-0.00325757	0.308957	-0.503012	-0.0809877	0.397648	-0.0306656	-0.0318727	0.935516	-0.309006	-0.339623	-0.520814	-0.675823	0.635095	0.685656	0.81197	0.502963	0.150439
Analyte 27	-0.135376	-0.394553	-0.35859	0.442224	0.254032	0.0540808	0.240522	-0.226824	0.0286056	-0.601181	-0.0946642	0.577599	0.389408	0.189456	0.163981	0.167936	-0.465805	0.22294	0.259177	0.836776	0.115776	0.648584	0.232612	0.635074	0.126445	0.500047	0.423158	0.427113	-0.206628	0.482117	0.299888	0.223214	-0.0359629	0.800813	0.079813	0.41267	0.131766	0.0904823	-0.242591	0.263925	-0.188192	-0.710331	-0.336729	-0.413618	0.278777	0.143401	0.721	0.532808	0.519298
2-hydroxypyridine	0.196688	-0.288429	0.0345367	0.216919	0.0385723	0.188151	-0.34083	0.0344187	-0.21331	-0.197942	0.040293	0.0202309	-0.158116	-0.00853698	-0.409998	0.27882	-0.39463	-0.0345148	0.485117	0.505348	-0.00846958	0.327002	0.0563224	-0.052401	0.224618	0.355698	0.0751195	0.763937	0.0904872	0.450602	0.328722	0.162151	-0.322966	0.182382	-0.331436	0.153614	-0.000117963	-0.0983484	-0.232479	0.00575632	-0.178347	-0.28073	-0.14965	-0.430229	0.296899	0.493587	0.513818	0.335471	-0.0439314
Analyte 28	-0.519521	-0.501901	0.125522	0.0718967	-0.499574	-0.867653	-0.255988	-0.855857	-1.16097	-0.720754	-0.364113	0.591417	0.0199464	-0.348132	-0.641447	0.386892	-0.201233	-0.630971	-0.0176191	0.573798	0.11668	0.00232735	0.349191	0.245913	0.47043	-0.878704	-0.659067	0.369273	-0.218852	-0.64859	0.137788	-0.645042	-0.627423	-0.0536252	-0.510743	-0.993175	-0.981379	-0.156993	-0.846276	-0.489635	-0.571471	-0.103368	-1.4525	-1.23286	0.385221	-0.134299	0.457118	-0.114353	0.129233
Analyte 29	4.15516	-0.665371	1.72471	1.80766	4.41241	-0.812005	1.14867	2.84515	0.491688	1.85581	2.24627	-2.3475	0.257258	-4.96716	-3.66347	-5.21754	-2.29935	-6.13632	4.82053	2.47303	2.17493	5.07778	4.76543	1.81404	2.12968	0.882078	1.15706	-0.397012	2.52118	-1.3158	2.91164	2.43045	-2.39008	0.0829506	-0.215149	-2.53671	1.12045	-0.260394	0.131103	0.52156	2.60476	-0.343344	-1.59095	-1.31597	-1.50956	2.6456	0.298099	2.90286	-0.360884
Analyte 30	-0.0163105	-0.034349	-0.17664	0.106826	0.0256607	-0.0134203	0.187441	-0.112667	-0.174503	-0.314987	-0.00162296	0.123136	0.0419712	0.00289022	-0.158193	0.0243868	-0.298677	0.013215	0.0180385	0.141175	0.00197008	0.0600097	-0.0398305	0.22179	0.0424987	0.167319	-0.140154	0.0424253	-0.280639	0.0312535	0.032726	0.16033	0.142291	0.283466	0.144262	0.16322	0.0639731	0.18479	-0.138347	0.175017	-0.0811649	-0.0986759	0.026144	-0.281329	0.0323789	0.0160684	0.139205	0.0580397	0.21982
Analyte 31	0.0481511	-0.33725	0.233069	-0.141019	0.307395	0.0649472	0.238757	-0.421872	-0.268397	-0.0112199	-0.462006	-0.18917	0.259244	0.0167961	-0.316548	-0.281225	-0.059371	-0.126531	0.385401	0.196231	0.509273	0.644645	0.324366	0.576007	0.36946	0.455549	0.0688529	0.104176	0.32603	0.25887	-0.124756	-0.184918	-0.570319	-0.374088	-0.0610452	-0.168122	-0.654941	-0.200858	-0.244289	-0.695074	0.448414	0.173229	0.259318	-0.127378	-0.172024	-0.123873	-0.313043	0.135372	0.0667335
2-hydroxypyridine	-0.139633	-0.31729	-0.0653959	0.105687	0.0139905	-0.0953605	-0.276324	-0.1844	-0.243374	-0.167941	-0.110737	0.24532	0.153624	0.0442726	-0.103741	0.299154	-0.0283081	0.204371	0.177657	0.422977	0.00483861	0.331281	-0.13832	0.0409657	0.233308	0.0437199	0.0739161	0.476811	0.149349	0.382028	0.206553	-0.0742372	-0.251894	0.171083	-0.247056	-0.0299646	-0.119004	-0.018586	-0.102545	-0.045341	-0.0916968	-0.189669	-0.379257	-0.349061	0.312451	0.172818	0.418139	0.326442	0.0361271
Analyte 32	0.223346	-0.208983	-0.133173	-0.0735518	-0.016482	-0.331437	0.229307	0.143516	-0.378928	-0.268748	0.309926	-0.296898	-0.239828	-0.554784	-0.602274	0.155663	-0.492094	0.0174298	0.432329	0.135431	-0.187363	0.192501	0.241081	0.43829	0.0182	-0.0285583	-0.169945	0.587992	-0.0597654	0.449759	0.518909	0.356519	-0.0758096	0.0596211	-0.263173	-0.198264	0.276689	-0.0576096	-0.135575	0.443099	0.0570698	-0.117231	-0.163989	-0.305376	0.396346	0.619692	0.322794	0.379864	0.625653
Analyte 33	4.94508	-0.573362	3.22325	3.60918	5.35126	0.293962	1.05841	3.71493	1.28763	2.34964	1.58045	-1.3359	0.406182	-4.65112	-3.65745	-5.04808	-2.59544	-6.20561	5.51844	4.18254	3.36758	5.92463	6.2331	1.63178	3.60045	1.13739	1.86099	0.470361	2.923	-0.687167	2.15381	1.72183	-3.79661	0.385926	-0.42903	-2.92929	0.491681	-0.196168	-0.873612	-1.64281	1.74209	-0.582094	-3.04515	-2.32155	-2.79422	2.15086	0.814956	2.55704	-1.73581
Analyte 34	0.469562	-0.44233	-0.241837	-0.148934	-0.0310096	-0.275302	-0.0803188	-0.282734	-1.01659	-0.569149	-0.145112	-0.618497	-0.500572	-0.744864	-1.48615	-0.603974	-1.03871	-0.844955	0.911892	0.293396	-0.129666	0.41132	0.279134	0.362011	0.183575	0.088038	-0.57426	0.307919	-0.126819	0.0669369	0.297218	0.7114	-0.200493	0.0929029	-0.330159	-0.0334646	-0.0408969	-0.0169175	-0.327312	0.0967254	0.117925	-0.10982	-0.205358	-0.867655	0.571996	1.04156	0.423062	0.540987	0.491678
Pyruvic acid	0.0919618	-0.765774	0.712875	0.414334	0.390367	0.502916	0.0427604	0.307648	0.669596	-0.452485	-0.00784029	0.322372	0.298405	0.410955	0.577634	0.136597	-0.544447	-0.119735	0.857736	1.18011	0.400426	1.15614	1.20723	0.808535	1.16333	0.705477	1.43537	0.994333	0.313289	0.738001	0.757934	-0.620913	-1.47865	-0.298541	-1.07822	-0.209958	-0.405227	-0.315317	-1.16536	-0.720715	-0.0239666	-0.0167757	-0.474631	0.255262	0.365348	0.45731	0.779682	0.755715	0.408109
Analyte 35	0.225732	1.03602	-0.564268	0.25093	0.347819	-0.423092	1.34263	-0.266681	-0.28825	-0.152773	0.24105	0.0251979	0.122087	-0.648823	-0.513982	-1.10814	-0.378505	-0.381741	-0.810287	-0.785089	-0.376065	-0.688199	-0.133339	0.306616	-0.791174	-0.594622	-1.32427	-1.91843	-1.18879	-1.19203	-0.794968	0.789999	1.60029	0.815197	1.22422	0.141176	0.297587	0.809111	0.411494	0.805318	0.0968895	-0.00608576	0.190466	-0.53918	-0.659953	-0.434221	-0.409023	-0.312134	0.682681
lactic acid	-0.851943	-0.151286	-0.77374	0.221825	-0.586625	-0.445242	0.00912203	-0.877037	-1.01739	-1.13663	0.0582472	1.07377	0.265318	0.406701	-0.165443	-0.184134	-0.284691	-0.0243547	-0.700657	0.373111	0.624182	-0.435339	-0.387171	0.160408	-0.637742	-0.738184	-0.8661	-0.884791	-0.985349	-0.725012	0.209533	-0.0782033	0.622454	0.995565	1.24664	0.328497	-0.103297	-0.0152883	-0.362895	0.831987	-0.80845	-1.01085	-1.11129	-1.23921	-0.472896	-1.32484	-0.251071	-1.05952	-0.463774
lactic acid	-0.426317	0.0298179	-0.102083	-0.375742	-0.290774	-0.230746	-0.0563061	-0.605766	-0.560482	-0.0405955	-0.078516	0.0505747	0.135543	0.195571	-0.134165	0.161935	0.385722	0.253314	-0.456135	-0.40556	-0.0563025	-0.320592	-0.135157	-0.086124	0.0791956	-0.289122	-0.5903	-0.294199	-0.0704134	-0.202821	-0.108334	-0.324234	0.131901	-0.273659	0.0755987	-0.128662	-0.503683	0.211097	0.0614878	0.0235673	0.0849686	0.484756	0.116438	-0.18474	0.0264846	-0.399832	-0.349258	-0.264289	-0.0298214
Analyte 36	-0.160259	-0.153508	-0.0139604	0.0964078	0.124188	0.112219	0.177435	-0.213831	-0.380006	-0.211491	0.0789601	0.256666	0.284446	0.272477	-0.219747	0.326264	-0.0512324	0.100519	-0.00675004	0.249916	0.0863637	0.277696	0.108536	0.330943	0.648531	0.137329	-0.226497	0.319514	-0.0579824	0.0937686	0.232469	-0.146298	-0.139548	0.110368	-0.0531843	0.126179	-0.199871	0.508983	-0.19753	0.0929206	0.0277799	0.398615	-0.112587	-0.476414	0.0671447	-0.0931138	0.163553	0.191332	0.24458
Analyte 37	-0.403614	-0.112649	-0.205902	-0.437833	-0.14158	0.232423	0.0075895	-0.172988	-0.304726	-0.0505512	0.11665	-0.0342188	0.262034	0.636037	0.098888	0.478244	0.353063	0.298226	-0.290965	-0.325184	0.0136909	-0.0289313	0.0397876	0.120238	-0.113067	0.139118	-0.192077	0.187279	0.0620977	0.00726065	0.229299	-0.197712	0.0932535	-0.23193	0.106944	0.438325	0.032914	-0.0198137	0.155351	0.322552	0.296253	0.212117	0.464302	0.133107	0.0989581	-0.304656	-0.338875	-0.0426222	0.106548
lactic acid	-0.612297	-0.029062	0.0233538	0.0322158	0.00619174	-0.0104744	-0.00105233	-0.16854	-0.452674	-0.709796	0.0461963	0.644513	0.618489	0.601823	0.159623	0.740753	-0.0974987	1.10003	-0.583235	0.0612778	-0.533737	0.0352537	-0.0342113	0.0280097	-0.555315	0.0379151	-0.423612	0.157518	-0.680734	0.516796	0.0752583	-0.635651	-0.0524158	0.00886203	-0.586153	-0.0338282	-0.191894	-0.607731	-0.73315	0.0228425	-0.0260241	-0.616593	-0.0233627	-0.48489	0.562799	-0.0494984	0.595015	0.568991	0.561746
Analyte 38	0.78572	0.0767528	0.23409	0.137292	0.331746	0.388475	0.576601	-0.279247	-0.225654	-0.638878	0.166236	-0.648428	-0.453974	-0.397245	-1.01137	-0.830917	-1.4246	-0.88108	0.708967	0.0605391	0.237326	0.254993	1.26558	0.499849	-0.315983	0.545858	-0.302407	-0.12195	-0.715631	-0.172114	0.0894835	0.55163	-0.157337	-0.0967979	0.0799888	0.154385	-0.513337	-0.47332	-0.872968	-0.0678536	0.194454	-0.376522	0.485319	-0.362946	-0.314079	0.471641	-0.176787	0.0176669	0.262523
glycolic acid	0.275725	-0.15318	-0.163166	-0.26933	-0.332462	0.0873838	-0.117933	-0.158707	-0.312798	-0.669209	0.426154	-0.545055	-0.608187	-0.188341	-0.588523	-0.197511	-0.944934	-0.293962	0.428905	-0.11615	-0.185609	-0.179282	0.225261	0.0352475	-0.00407795	-0.181266	-0.159618	0.231394	-0.516028	0.134943	0.579334	0.438891	0.00998542	-0.106164	-0.175624	0.25055	0.00445868	0.00590748	-0.506043	0.58932	-0.063132	0.112072	-0.0651163	-0.043468	0.33879	0.614515	0.0694597	0.00632773	0.220857
Analyte 39	-0.329377	-0.197753	-0.543583	-0.0849189	-0.133413	-0.504718	0.493149	-0.447795	-0.329674	-0.340198	0.0154006	0.244458	0.195964	-0.175341	-0.000297304	-0.0866728	-0.0108211	0.259798	-0.131624	0.112834	-0.183964	0.06434	0.167248	0.690902	0.0732751	0.217948	-0.131921	-0.218296	-0.142445	0.128174	0.213154	0.214206	0.345829	0.458664	0.161866	0.0388649	0.0957876	0.419105	0.203385	0.558983	-0.0484943	-0.0395592	0.105114	-0.244755	0.381717	0.0523399	0.296798	0.248304	0.874866
Analyte 40	-0.208344	-0.269949	-0.250392	0.407755	0.158204	-0.134394	0.485383	-0.211968	-0.388931	-0.138501	-0.0863911	0.616098	0.366547	0.0739494	-0.180587	0.165765	0.0698429	0.218203	0.0616059	0.677704	0.199546	0.428153	-0.000888659	0.755332	0.248188	0.473535	-0.118981	0.227371	0.131449	0.279809	0.183558	0.0420487	-0.0195572	0.658147	0.179989	0.115998	0.0384242	0.228631	0.111892	0.164001	-0.249551	-0.429516	-0.204169	-0.796685	0.0704032	-0.13794	0.478158	0.228607	0.555786
Analyte 41	-0.0946283	-0.558586	-0.104909	-0.293279	-0.26293	-0.00742212	0.0281626	-0.296892	-0.0996931	-0.147337	-0.512347	-0.198651	-0.168301	0.0872062	-0.00506477	0.227125	-0.052709	0.270159	0.463958	0.265307	0.52618	0.295656	0.307907	0.586749	0.835709	0.781476	0.458893	0.691083	0.411249	0.734117	0.0462391	0.0102805	-0.453677	-0.18837	0.0725029	0.0974867	-0.191984	0.382032	-0.0424286	-0.407438	0.0303497	0.570403	0.516169	0.193586	0.032406	-0.0622224	-0.260873	-0.230524	0.0605685
glycolic acid	-0.0864461	-0.45601	0.0788404	-0.289645	-0.180434	0.206658	0.047149	-0.0629841	0.0462675	-0.500468	0.161657	-0.203199	-0.0939883	0.293104	0.132714	0.324877	-0.414022	0.0911149	0.369564	0.166366	0.386984	0.275576	0.477766	0.503159	0.348709	0.355927	0.502278	0.694441	-0.0444573	0.460679	0.617668	-0.165286	-0.534851	-0.368485	-0.147867	0.127818	-0.141824	-0.186142	-0.579308	0.0828168	0.10921	0.182343	0.189562	0.335912	0.0690265	-0.0174196	-0.220618	-0.111408	0.116175
Analyte 42	-0.255387	-0.645328	-0.167349	-0.218098	-0.0434453	0.0513537	-0.0708468	-0.321375	0.222105	-0.279641	-0.467158	0.0372897	0.211942	0.306741	0.477492	0.103744	-0.0242537	0.599562	0.389941	0.42723	0.674831	0.601883	0.214955	0.574481	0.232982	0.435604	0.867433	0.493685	0.365687	0.989503	0.17817	-0.0880383	-0.477979	-0.0507487	0.196852	0.218703	-0.154026	-0.244997	-0.112292	-0.299809	0.174652	-0.194248	0.00837365	0.440203	-0.0295034	-0.284891	-0.247601	-0.0729486	-0.10035
Analyte 43	-0.428855	0.130324	-0.0660775	0.141617	0.0162653	0.291341	0.353868	-0.467368	0.155753	-0.25731	-0.210763	0.570471	0.44512	0.720195	0.584607	0.418564	0.171544	0.342851	-0.559178	0.0112931	-0.383048	-0.114058	-0.0106829	0.223544	0.0272662	0.233859	0.025429	-0.140615	-0.387634	-0.216327	-0.341087	-0.362777	0.196401	0.207694	-0.186647	0.357418	-0.40129	0.223667	-0.191233	-0.144686	-0.125351	0.0159732	0.222565	0.0141359	0.252724	-0.17613	0.394341	0.26899	0.606592
Maleimide	0.456255	1.24884	-0.460746	0.298285	0.490023	-0.275019	1.39119	-0.172133	-0.189188	-0.0879313	0.366587	-0.157969	0.0337685	-0.731274	-0.645443	-1.20264	-0.544186	-0.462558	-0.792585	-0.950555	-0.518124	-0.758817	-0.199717	0.14235	-0.92941	-0.777963	-1.43803	-1.99523	-1.33677	-1.25514	-0.882252	0.917001	1.70959	0.759031	1.19146	0.185727	0.288613	0.780175	0.372815	0.827333	0.191738	0.0211442	0.172591	-0.487473	-0.730716	-0.274461	-0.43243	-0.240692	0.660474
valine	-0.259056	0.30818	-0.66566	0.0798933	0.0395112	0.295878	0.732181	-0.0752386	-0.233103	0.769403	0.731767	0.33895	0.298567	0.554934	0.0259529	0.266711	1.02846	0.175416	-0.567237	-0.228287	-0.271143	-0.268669	-0.482792	0.424001	0.221526	-0.016209	-0.541284	-0.300526	0.461223	-0.39182	0.423587	0.406603	0.97384	0.745553	0.702697	0.961537	0.590421	1.19537	1.43506	1.39743	-0.0403821	0.449813	0.212078	-0.312997	-0.0370375	-0.296094	0.0428558	0.00247371	0.695144
Analyte 44	0.797095	1.25261	0.0528525	0.0474703	0.222913	0.285948	0.787576	0.144625	-0.00640827	0.182343	0.827039	-0.749625	-0.574182	-0.511147	-0.803503	-1.1445	-0.614752	-0.668871	-0.455518	-1.20514	-0.682505	-1.0297	-0.286546	-0.465037	-0.642111	-1.06167	-1.25902	-1.60002	-1.07027	-1.12439	-0.425574	0.744242	1.19976	-0.00538218	0.517255	0.233096	0.091773	0.55765	0.129491	0.774186	0.175442	0.563032	0.143472	-0.0538786	-0.570107	0.226987	-0.522637	-0.347195	0.217469
Maleimide	0.416747	0.802942	-0.406318	-0.0702404	0.0348227	0.0485691	1.16273	-0.112084	0.0508073	0.045772	0.567456	-0.486988	-0.381925	-0.368178	-0.36594	-0.994294	-0.370975	-0.367676	-0.386195	-0.873183	-0.170891	-0.76812	0.234486	0.359792	-0.464813	-0.313004	-0.752135	-1.38049	-0.75717	-0.753871	-0.235486	0.823065	1.20926	0.336077	1.03837	0.454887	0.294234	0.744447	0.45209	0.973774	0.105063	0.408369	0.560179	0.121048	-0.632051	-0.215304	-0.702292	-0.597229	0.530683
Analyte 45	0.148138	-0.110027	0.0475326	0.0659912	-0.266572	-0.0219541	0.446981	-0.201831	-0.449745	-0.250779	-0.00934869	-0.0821464	-0.41471	-0.170092	-0.597882	0.0905783	-0.398916	-0.0848414	0.258165	0.176019	-0.472549	-0.156545	-0.0101994	0.557009	0.0784209	-0.0621651	-0.339717	0.348743	-0.140751	0.173324	0.100679	0.100605	-0.15756	0.0184586	-0.630109	-0.0694867	-0.249364	-0.0791391	-0.298311	-0.0568813	-0.332563	-0.0975977	-0.238184	-0.515736	0.582577	0.730714	0.648568	0.316004	1.02956
alanine 1	-0.153781	-0.192974	-0.354676	0.26112	0.257657	0.615364	0.275265	0.339019	0.676578	0.299828	0.084805	0.414901	0.411439	0.769145	0.830359	0.0419915	0.453609	0.127379	0.039193	0.454094	0.010559	0.450631	1.14581	0.468239	0.724324	0.676075	0.869552	0.0811845	0.492802	0.166572	0.277779	0.200895	0.161702	0.615795	0.172261	0.97004	0.693695	0.886026	0.654504	0.439481	-0.00346215	0.270231	0.221982	0.415458	0.182415	0.0286339	0.443535	0.440072	0.45768
Analyte 46	0.230957	-0.453308	0.0371423	-0.250337	0.363801	-0.0489361	-0.0985644	-0.0997747	-0.191322	-0.0836144	-0.185371	-0.481294	0.132844	-0.279893	-0.422279	0.207839	-0.314571	-0.227571	0.684265	0.202971	0.391389	0.817109	0.763621	0.354744	0.424683	0.663874	0.261986	0.892104	0.369694	0.456694	0.267937	0.193815	-0.49045	-0.287479	-0.0990616	-0.0860784	-0.136917	-0.0657676	-0.120757	-0.222513	0.614138	0.221711	0.460903	0.0590151	0.0619193	0.292876	-0.188417	0.425721	-0.0366451
Analyte 47	-0.259107	-0.494024	0.235994	0.143832	0.436401	0.0531541	0.123456	0.00881669	0.00354611	-0.375781	-0.0746662	0.402939	0.695508	0.312261	0.262653	0.302056	-0.116674	0.355281	0.234917	0.637855	0.4953	0.930424	0.0174919	0.617479	-0.434207	0.38889	0.49757	0.536973	0.118242	0.590198	0.419357	-0.495102	-0.730018	-0.0921628	-0.234718	-0.18284	-0.227178	-1.16423	-0.611776	-0.310661	0.292569	-1.07206	-0.248965	-0.140286	-0.00127625	-0.260383	0.142555	0.435125	0.12218
hydroxylamine	0.67048	0.105524	0.256763	0.163617	0.427724	0.507019	0.615031	-0.347378	-0.10744	-0.703288	0.188568	-0.506863	-0.242757	-0.163461	-0.77792	-0.678657	-1.37377	-0.646071	0.564956	0.0580931	0.211057	0.3222	1.17894	0.509507	-0.416861	0.484431	-0.212964	-0.1137	-0.808812	-0.0811148	0.083044	0.413718	-0.151239	-0.0931457	0.0598181	0.250257	-0.60414	-0.5681	-0.960051	-0.0681948	0.264107	-0.474954	0.426338	-0.271057	-0.316581	0.3539	-0.152964	0.111143	0.29845
Analyte 48	0.0846601	-0.106623	0.117765	0.192857	0.346201	0.300052	0.287697	-0.190765	-0.0655873	-0.485547	-0.000527208	0.108197	0.261541	0.215392	-0.150247	0.00401891	-0.570207	0.0264032	0.191283	0.29948	0.039961	0.452824	0.326312	0.394319	-0.100637	0.208081	0.0410354	0.195302	-0.378924	0.217686	0.106096	-0.0331047	-0.224388	0.0750924	-0.184427	0.182287	-0.30853	-0.325025	-0.603312	-0.118292	0.153344	-0.400117	-0.0913988	-0.258445	0.0666618	0.151322	0.259519	0.412863	0.354358
Analyte 49	0.114174	0.484013	-0.555228	0.484559	0.519822	-0.180066	0.292963	-0.784322	-0.435784	-0.660997	0.0550298	0.370385	0.405647	-0.29424	-0.549958	-0.814713	-0.775171	-0.262074	-0.369839	0.000546009	-0.0175664	0.0358087	0.0491373	-0.19105	-0.872217	-0.945199	-0.919797	-1.18455	-1.14501	-0.631913	-0.428983	0.669403	1.03924	1.03979	1.02167	0.375162	-0.229093	0.167024	-0.105769	0.610258	0.0352627	-0.872763	-0.945745	-0.920343	-0.466447	-0.352272	0.0181124	0.0533751	-0.173483
glycine 1	-0.21531	0.670045	0.310678	0.521615	0.69229	1.45532	1.08144	0.356314	0.779452	0.980795	0.839951	0.736925	0.907601	1.67063	0.994762	0.658192	1.19611	1.04025	-0.885355	-0.14843	-0.122307	0.0222456	-0.104422	0.4114	0.205014	-0.0438635	0.109407	-0.227163	0.31075	0.154899	0.169906	-0.525988	0.359367	0.210937	0.23706	1.14464	0.0456361	0.564382	0.670118	0.529273	0.170676	0.353445	0.104566	0.257837	-0.547738	-0.763048	-0.0261232	0.144552	0.533707
Analyte 50	0.55363	0.472145	-0.0750481	0.116108	-0.300569	0.473302	0.864709	-0.13466	0.526361	-0.300648	0.736237	-0.437522	-0.854199	-0.0803279	-0.0272688	-0.466397	-0.854278	-0.344046	0.0814846	-0.356037	-0.0883271	-0.772714	0.0536909	0.392564	-0.00928815	0.407293	0.0542158	-0.384913	-0.772793	-0.262561	0.264092	0.628678	0.547193	0.191156	0.458866	0.54835	-0.0596116	0.537905	-0.2256	0.811285	-0.416677	0.346749	0.76333	0.410253	-0.383818	0.169812	-0.26771	-0.684387	0.480891
oxalic acid	1.83203	0.38738	1.53469	0.446321	0.525377	2.5939	-0.3117	1.68586	0.294051	-0.604202	1.78967	-1.38571	-1.30665	0.761875	-1.53798	-0.122738	-2.43623	-1.00407	1.44465	0.0589411	0.23453	0.137997	0.986221	-0.69908	0.185758	-0.294343	-0.093329	1.32191	-0.991582	0.440572	1.40229	0.297339	-1.14731	-1.08837	-0.912778	1.05921	0.151174	-0.961549	-2.13889	0.254985	0.0790559	0.126817	-0.353284	-0.15227	-0.62191	1.21012	-0.175589	-0.0965327	-0.93361
Analyte 51	0.705272	-0.135757	0.158146	0.0631998	0.254946	0.20972	0.133412	-0.191547	-0.368055	-0.294117	0.0913923	-0.642072	-0.450326	-0.495552	-1.07333	-0.0808349	-0.999389	-0.691448	0.841029	0.198957	0.0699954	0.390703	0.176254	0.269169	0.631724	0.143158	-0.232298	0.760194	-0.15836	0.149581	0.227149	0.547126	-0.293903	-0.0949463	-0.223908	0.0515742	-0.349693	0.337821	-0.452263	-0.0667538	0.191746	0.432767	-0.0557987	-0.431255	0.0657614	0.771034	0.128961	0.320707	0.199174
Analyte 52	-0.500542	-1.36823	0.0434375	0.170745	0.0447525	-0.581471	-0.227749	-0.196963	0.367843	-0.576985	-0.566557	0.671287	0.545294	-0.0809294	0.868385	0.225569	-0.076443	0.192179	0.867685	1.53897	0.503409	1.41298	1.1106	1.14048	1.36347	0.97872	1.73607	1.09325	0.791242	1.05986	0.801671	-0.543979	-1.41166	0.127307	-0.908255	-0.624909	-0.240401	-0.0481913	-0.620422	-0.609994	-0.125992	-0.175499	-0.560252	0.197099	0.864818	0.364276	1.03556	0.90957	0.637069
2-Furoic Acid	-1.36797	-1.19174	-0.792124	-3.32178	-1.53265	-0.944669	-1.22543	-0.918289	-1.44975	-1.19077	-0.732327	-1.95381	-0.164674	0.423304	-0.0817813	1.2476	0.177202	0.830751	-0.176237	-2.13004	-0.27069	-0.340911	-0.0667765	-0.0336903	0.0327848	0.264463	-0.258019	1.07136	0.000964488	0.654514	0.459408	-0.575848	-0.399611	-2.52965	-0.670301	-0.152545	-0.126164	-0.366826	-0.398646	0.0597975	1.78913	2.16283	2.39451	1.87203	1.46243	0.0944528	-1.85935	-0.0702212	0.237
3-Hydroxypyridine	-0.253377	-0.427774	-0.196113	-0.0797847	-0.00676049	0.028113	-0.246525	-0.344112	-0.159869	-0.22265	-0.282787	0.173592	0.246616	0.28149	0.0935075	0.241346	0.0307265	0.293363	0.174397	0.347989	0.0761695	0.421014	-0.0440156	0.181249	0.320243	0.241058	0.267905	0.415743	0.205124	0.46776	0.144987	-0.0572633	-0.231661	0.116329	-0.155491	0.224226	-0.147999	0.0885819	-0.0265367	-0.0866735	0.0730242	-0.0277468	-0.106932	-0.0800844	0.351605	0.0982279	0.27182	0.344844	0.10508
Lactamide 2	-0.447827	-0.444428	-0.45361	-0.0504139	-0.529834	-0.26588	-0.452544	-0.554758	-0.79193	-0.751283	0.309968	0.397413	-0.0820067	0.181948	-0.344103	0.548101	-0.303456	0.209223	-0.00339885	0.394015	0.146083	-0.0854055	-0.25298	-0.00811551	-0.0493127	0.0489287	-0.347502	0.544702	-0.306854	0.205824	0.754396	0.00578271	0.00918156	0.403196	0.155265	0.18773	-0.101148	-0.0401311	-0.297673	0.763578	-0.47942	-0.443327	-0.345086	-0.741516	0.298345	-0.149482	0.247931	-0.231489	-0.154199
3-Hydroxypropionic acid 1	-0.0429467	0.378142	-0.530005	0.488073	0.295425	1.50455	0.843598	-2.92386	-0.305567	-2.14129	1.07614	0.53102	0.338371	1.5475	-0.26262	0.0654524	-2.09834	-1.14071	-0.421088	0.109932	-0.00785354	-0.082717	-1.28333	0.465457	-1.43766	0.197417	-0.683709	-0.355636	-2.51943	-1.5618	0.697994	0.487059	0.908147	1.01808	0.900294	2.03456	-2.39386	-0.529518	-1.61128	1.60614	-0.192649	-1.5476	0.0874857	-0.79364	-0.370288	-0.413235	0.117785	-0.0748635	0.47331
Analyte 53	-0.571303	-0.795704	0.511284	0.113744	0.44018	-0.088919	-0.162815	-0.377983	-0.0981859	-0.862028	0.435161	0.685048	1.01148	0.482384	0.473117	0.441137	-0.290725	0.779364	0.224401	0.909448	0.840861	1.23588	0.732599	0.632889	0.102061	0.377995	0.697518	0.665538	-0.0663244	1.00376	1.23087	-1.08259	-1.30699	-0.39754	-0.466127	-0.600203	-0.889267	-1.20493	-1.37331	-0.0761229	0.326435	-0.807388	-0.531453	-0.21193	-0.0451575	-0.616461	0.068587	0.395022	-0.207972
Analyte 54	-0.298026	-0.77985	-0.247339	-0.0198661	-0.313769	-0.224311	-0.468032	-0.557973	-0.757107	-0.631974	0.117213	0.27816	-0.0157426	0.073715	-0.459081	0.5609	-0.333948	0.151634	0.481823	0.759983	0.247701	0.466081	-0.0651692	0.311818	0.388701	0.506383	0.0227424	1.04272	0.147876	0.633457	0.897063	-0.0506875	-0.532511	0.227473	-0.284809	0.0230274	-0.310634	-0.143809	-0.384635	0.364552	-0.293903	-0.371282	-0.253601	-0.737241	0.532148	0.234122	0.512282	0.218379	0.0641163
Analyte 55	-0.357059	-0.660819	-0.521184	-0.217329	-0.000520412	-0.158337	-0.622488	-0.549002	-0.832251	-0.537578	-0.599187	0.139729	0.356538	0.198722	-0.475193	0.412221	-0.18052	0.415611	0.30376	0.443489	0.136699	0.660298	0.192854	0.0383305	0.543103	0.584852	-0.171433	0.715981	0.12324	0.719371	0.0616313	0.164125	-0.139635	0.303855	-0.00293539	0.362847	-0.0278183	0.403469	-0.0163945	-0.0780034	0.216809	0.0996141	0.141362	-0.614922	0.524119	0.167061	0.30679	0.523599	-0.0983688
p-cresol	0.751497	0.4667	-0.0542575	0.705743	0.502415	0.630637	0.407874	0.197797	-0.089379	-0.0885183	0.309592	-0.0457539	-0.249081	-0.120859	-0.840876	-0.865097	-0.840015	-0.56328	0.284796	0.239042	-0.0267422	0.035715	-0.563655	-0.0588263	-0.118453	-0.192361	-0.556079	-0.580301	-0.555219	-0.278484	-0.157108	0.805754	0.520958	0.76	0.494216	0.684895	0.252054	0.402505	-0.0342608	0.36385	-0.203327	-0.357495	-0.431404	-0.795122	-0.439958	0.311539	0.265785	0.0624573	-0.0320841
4-aminobutyric acid 3	0.49556	0.579652	0.598494	0.655496	0.655243	0.140163	1.60573	-0.680986	-0.223484	0.372659	-1.23508	0.159936	0.159683	-0.355397	-0.719044	0.144324	-0.122901	0.116691	-0.0840915	0.0758443	0.592541	0.0755918	0.559609	1.02608	-0.206289	0.0579409	-0.803136	0.0602321	-0.206993	0.0325994	-1.81473	-0.102934	-0.0188426	0.0570016	0.573699	-0.458331	-1.27948	-0.225131	-0.225835	-1.83357	-0.000252492	-0.282133	-0.0179034	-0.87898	-1.17219	-0.676633	-0.516697	-0.51695	0.433539
4-HYDROXYPYRIDINE	-0.309031	-0.464722	0.00288876	0.355051	0.123863	0.00850353	-0.483817	-0.182006	-0.173619	-0.359991	-0.287776	0.664082	0.432894	0.317535	0.135412	0.482021	-0.0509598	0.343734	0.155691	0.819773	0.164606	0.588585	-0.474967	-0.0190955	0.179859	0.121317	0.291103	0.637712	0.104731	0.499424	0.176946	-0.31192	-0.46761	0.352162	-0.303005	0.00561477	-0.184894	-0.287751	-0.36288	-0.290665	-0.231188	-0.639913	-0.698455	-0.52867	0.300116	-0.00891487	0.655167	0.423979	-0.183701
glutaraldehyde 2	-0.514602	-0.307415	0.0549694	-0.180912	0.365433	0.135783	0.529501	-0.422357	-0.0371977	-0.0332089	-0.51441	0.33369	0.880034	0.650385	0.477404	0.702642	0.481393	0.486239	-0.207187	0.126503	0.33732	0.672848	-0.0341858	0.836916	0.393201	0.053051	0.270217	0.495455	0.274206	0.279053	-0.206995	-0.569571	-0.362384	-0.235881	-0.0250646	0.0808139	-0.477326	0.0308169	-0.0881783	-0.569379	0.546344	0.266698	-0.0734524	0.143714	-0.0299048	-0.544506	-0.210816	0.335528	0.499596
3-hydroxybutyric acid	0.467736	1.0141	0.515532	1.21332	1.10339	0.203698	1.94111	-0.707232	0.406113	-0.898088	1.85079	0.745583	0.635649	-0.264038	-0.0616227	0.158254	-1.36582	-1.02473	-0.546363	0.19922	0.0427025	0.0892863	-0.617703	0.927016	-1.19772	0.229287	-0.607986	-0.388109	-1.91219	-1.57109	0.83669	-0.047796	0.498567	0.697787	0.54127	-0.311834	-1.22276	-0.699152	-1.41362	1.33526	-0.109934	-1.39694	0.0300674	-0.807206	-1.0568	-0.589065	0.156517	0.0465838	0.884313
Analyte 56	0.302823	0.432764	-0.0696607	0.466423	0.29434	0.878914	1.02737	-0.445623	0.0129299	-0.342542	1.51143	0.1636	-0.00848363	0.576091	-0.289894	-0.796845	-0.645366	-0.494648	-0.129941	0.0336593	0.0909136	-0.138424	0.00181525	0.594607	-0.47448	0.197091	-0.419834	-0.926785	-0.775307	-0.624588	1.07867	0.372484	0.502425	0.536084	0.593339	0.948575	-0.375962	0.0279452	-0.272882	1.58109	-0.172084	-0.508139	0.163431	-0.453494	-0.523678	-0.220854	-0.0572543	-0.229338	0.503693
Analyte 57	-0.478094	0.0964642	0.550861	0.193048	0.830716	1.11824	0.902806	-0.633738	-0.127147	-0.862975	0.249217	0.671142	1.30881	1.59633	0.350947	-0.0579184	-0.384881	1.25693	-0.574558	0.0965836	0.365115	0.734252	1.27424	0.806342	-0.746912	0.237807	-0.223612	-0.632477	-0.959439	0.68237	0.152753	-1.02896	-0.454397	-0.357813	-0.0892821	0.567378	-1.1846	-1.20131	-1.41384	-0.301644	0.637668	-0.843495	0.141223	-0.320195	-0.461579	-0.939673	-0.268531	0.369137	0.441227
sulfuric acid	-0.0637237	-0.0199204	-0.17141	0.302003	0.19008	-0.00188767	0.547971	-0.277358	-0.223817	-0.930357	-0.116994	0.365727	0.253804	0.061836	-0.160093	0.284668	-0.866633	0.0616995	-0.0438033	0.321924	0.147993	0.21	-0.186664	0.567891	-0.216556	-0.0672812	-0.203896	0.240865	-0.910436	0.0178962	-0.0970735	0.107686	0.151489	0.473413	0.299482	0.169522	-0.105948	-0.0650671	-0.758947	0.0544158	-0.111923	-0.53848	-0.389205	-0.52582	-0.128072	-0.191796	0.173931	0.0620079	0.419899
Analyte 58	0.39891	0.162013	0.247977	0.112536	0.350606	0.557136	0.436131	0.358428	-0.00912215	0.0408554	0.551763	-0.286374	-0.0483044	0.158226	-0.408032	-0.0142952	-0.358055	-0.0990099	0.236896	-0.0494772	-0.0625102	0.188592	0.62412	0.274118	0.281622	-0.0706516	-0.171136	0.222601	-0.121158	0.137887	0.38975	0.150933	-0.0859634	-0.135441	-0.148474	0.309159	0.110451	0.195659	-0.207121	0.303786	0.238069	0.331099	-0.0211744	-0.121658	-0.0995033	0.299407	0.013033	0.251102	0.336628
Analyte 59	-0.0292119	-0.089499	0.013427	0.461271	0.429733	0.323415	0.020619	0.310296	-0.276007	-0.200694	0.0241183	0.490483	0.458945	0.352627	-0.246795	0.215112	-0.171483	0.151169	0.0602871	0.55077	-0.0844479	0.519232	0.0589592	0.110118	0.102455	-0.0238358	-0.186508	0.275399	-0.111195	0.211456	0.113617	-0.042639	-0.102926	0.447844	-0.187374	0.309988	0.296869	-0.000471395	-0.214122	0.0106913	-0.031538	-0.448316	-0.574606	-0.737278	0.173947	0.144735	0.635218	0.60368	0.194566
N-Methyl-DL-alanine	-0.0654105	0.429024	0.0682152	1.01265	0.554534	1.31886	1.74004	-2.18772	0.77022	0.054767	1.26206	1.07806	0.619945	1.38427	0.835631	0.274208	0.120177	-0.733012	-0.494435	0.583627	-0.0647165	0.12551	0.0267191	1.31101	-0.304458	0.686354	0.341196	-0.220227	-0.374257	-1.22745	0.833035	-0.133626	0.360809	0.944436	0.296092	1.25065	-2.25593	0.0563511	-0.0134482	1.19384	-0.458117	-0.888085	0.102727	-0.242431	-0.364308	-0.429718	0.648344	0.190226	1.37573
2-Ketovaleric acid 1	-0.0492481	-0.176015	0.0726914	-0.168467	0.0921703	0.113939	0.154022	-0.35269	-0.500471	-0.398923	-0.166829	-0.119219	0.141418	0.163187	-0.451223	0.0286129	-0.349675	0.0188122	0.126766	0.00754747	-0.150158	0.268185	0.182113	0.330037	0.542309	-0.0391286	-0.324456	0.155379	-0.222908	0.145579	0.00918542	-0.121939	-0.248706	-0.241158	-0.398864	0.0412471	-0.425381	0.293603	-0.471614	-0.23952	0.260637	0.534761	-0.0466761	-0.332004	0.326173	0.276925	0.157706	0.418343	0.480195
Methyl Phosphate	-0.226156	-0.867713	-0.0221199	0.744248	0.271558	0.129242	0.293955	-0.180737	0.0337488	-0.751366	0.0259726	0.970404	0.497714	0.355399	0.259905	-0.00171758	-0.525209	0.946379	0.641557	1.61196	0.97863	1.13927	1.53539	1.16167	1.06037	1.22472	0.901462	0.639839	0.116347	1.58794	0.893686	-0.204036	-0.845593	0.766368	0.133037	0.151362	-0.158617	0.214782	-0.729246	0.0480925	-0.47269	-0.551586	-0.38724	-0.710499	-0.110917	-0.337073	0.633331	0.160641	0.183038
Analyte 60	0.239837	-0.105086	-0.0200689	-0.0799709	0.171495	0.00113518	-0.157248	0.407575	-0.305505	-0.128622	1.1958	-0.319808	-0.0683417	-0.238702	-0.545342	0.659836	-0.368459	0.18741	0.344923	0.0251155	-0.494768	0.276581	0.0842394	-0.0521615	0.115362	-0.094844	-0.200419	1.00476	-0.0235358	0.532334	1.30088	0.259906	-0.0850175	-0.0599021	-0.579785	0.0212041	0.427644	0.0303448	-0.108553	1.21586	0.251466	0.0902468	-0.119959	-0.225535	0.599854	0.839691	0.519883	0.771349	0.442606
Analyte 61	-0.400809	-0.443739	0.109706	0.0354961	0.235733	0.0217095	0.000408343	-0.384951	-0.652959	-0.493751	0.0375859	0.436305	0.636543	0.422519	-0.25215	0.270714	-0.0929417	0.408955	0.0429295	0.479235	0.0517603	0.679472	0.14062	0.444147	0.473839	0.0936696	-0.20922	0.313643	-0.0500122	0.451885	0.481325	-0.510516	-0.553445	-0.0742102	-0.501685	-0.0879969	-0.494657	-0.0796064	-0.603457	-0.0721205	0.200237	-0.00539622	-0.385565	-0.688455	0.391978	-0.00883087	0.427475	0.627712	0.392387
Analyte 62	0.07036	-0.232119	-0.251506	0.115538	-0.0326174	-0.184619	-0.353609	-0.561382	-0.741538	-0.438818	0.455217	0.0451776	-0.102977	-0.254979	-0.811898	-0.0606565	-0.509178	0.0984986	0.302479	0.347657	-0.622147	0.199502	-0.0467325	-0.12149	0.0579925	-0.133729	-0.509419	0.241823	-0.206699	0.400978	0.687336	0.321866	0.0193871	0.367044	-0.60276	0.0668871	-0.309876	0.0773796	-0.187312	0.706723	-0.148155	-0.289664	-0.481386	-0.857076	0.854266	0.924626	0.969804	0.821649	0.500657
Analyte 63	0.0941069	-0.15234	-0.142598	0.472418	0.450513	0.348627	0.0769705	-0.124799	0.118606	-0.448783	0.297785	0.378311	0.356406	0.25452	0.0244988	0.0622228	-0.54289	0.00988495	0.246447	0.624758	-0.105309	0.602853	0.306666	0.229311	0.190363	0.218548	0.270946	0.30867	-0.296443	0.256332	0.450125	0.236705	-0.00974168	0.615016	-0.115051	0.491225	0.0177993	0.180621	-0.306185	0.440384	-0.0219044	-0.434395	-0.406209	-0.353812	0.257649	0.351756	0.730067	0.708162	0.33462
Isoleucine	-0.382345	0.0799282	0.364856	-0.204045	-0.14916	0.892091	-0.163836	-0.206792	0.157458	-0.164495	0.0586386	0.178301	0.233185	1.27444	0.539804	0.942548	0.21785	0.250838	-0.462274	-0.283973	-0.276431	-0.229088	-0.10139	-0.243764	0.080684	-0.321256	0.0775299	0.480274	-0.244424	-0.211436	-0.0212896	-0.747201	-0.284928	-0.568901	-0.561359	0.527235	-0.571648	-0.204244	-0.529351	-0.306217	0.0548846	0.364657	-0.0372832	0.361503	0.196503	-0.185842	-0.00754153	0.047343	0.032667
Analyte 64	-0.0320643	-0.276816	0.242463	0.104023	0.3836	0.536823	0.229419	-0.571705	-0.312468	-0.194828	-0.605744	0.136087	0.415665	0.568887	-0.280403	-0.282191	-0.162763	-0.189829	0.244751	0.380838	0.513352	0.660416	0.0413685	0.506234	0.233226	0.430503	-0.035652	-0.0374394	0.081988	0.0549219	-0.328928	-0.274528	-0.519279	-0.138441	-0.00592695	0.29436	-0.814168	-0.286053	-0.437291	-0.848207	0.279578	-0.147612	0.0496642	-0.41649	-0.236537	-0.268601	-0.132514	0.147064	-0.007118
Analyte 65	-0.163709	0.0681138	-0.0572229	-0.0470668	-0.231688	0.487452	0.302583	0.0678887	0.170755	-0.365137	0.288903	0.116642	-0.0679792	0.651161	0.334463	0.0557482	-0.201429	0.602171	-0.231822	-0.115181	0.0622192	-0.299802	-0.130666	0.234469	0.0825761	0.18717	0.102641	-0.176074	-0.433251	0.370349	0.22079	-0.106486	0.125337	0.010156	0.187556	0.544675	0.125112	0.207913	-0.307914	0.346126	-0.184621	0.197757	0.30235	0.217822	-0.130333	-0.294042	-0.1774	-0.362021	0.17225
Analyte 66	0.30505	0.336403	0.28395	0.474796	0.9312	1.05129	0.757799	-0.0411972	0.354686	0.194714	-0.0312725	0.169746	0.62615	0.746245	0.0496363	0.212292	-0.110336	0.310104	-0.031353	0.138393	-0.0208705	0.594797	0.148632	0.421396	-0.229879	0.0571655	0.0182833	0.180939	-0.141689	0.278751	-0.367675	0.0210999	0.0524529	0.190846	0.0315824	0.767345	-0.325147	-0.177426	-0.0892358	-0.315223	0.456403	-0.368272	-0.0812276	-0.12011	-0.315532	-0.0104825	0.159264	0.615667	0.442267
Analyte 67	0.219841	0.0252974	0.275797	-0.12236	0.782062	0.740741	0.628771	-0.331901	-0.0758049	0.495099	-0.260565	-0.342202	0.56222	0.5209	-0.295646	0.0732571	0.275258	-0.188975	0.194544	-0.147658	-0.462205	0.756764	-0.186352	0.603474	0.0982688	-0.0135516	-0.101102	0.267801	0.469802	0.00556875	-0.285862	-0.0559554	-0.250499	-0.398157	-0.712704	0.464944	-0.607698	-0.15223	0.219302	-0.536361	0.904422	0.245927	0.134106	0.0465553	0.436907	0.656748	0.314547	1.21897	1.06568
Analyte 68	-0.0504477	-0.293252	0.0872106	-0.526372	-0.0565567	-0.416666	-0.534671	-0.744255	-0.475246	-0.631685	-0.391286	-0.475924	-0.00610902	-0.366218	-0.424798	-0.0536966	-0.581237	-0.23364	0.242804	-0.23312	-0.067557	0.236695	-0.226878	-0.241419	-0.04066	0.215029	-0.181994	0.189107	-0.338433	0.00916431	-0.0980348	-0.137658	-0.380462	-0.613582	-0.448019	-0.503876	-0.831466	-0.421122	-0.718896	-0.478497	0.469815	0.19246	0.448149	0.0511259	0.360809	0.310361	-0.165563	0.304252	-0.173862
Analyte 69	0.743115	0.398788	-0.0601258	0.00128018	-0.570976	1.58382	0.803039	-0.620505	0.632946	-0.308267	0.255916	-0.741835	-1.31409	0.840706	-0.110169	-0.610931	-1.05138	-0.0909141	0.344327	-0.397508	0.0542788	-0.969765	1.01914	0.404251	-0.21916	0.880094	0.234157	-0.266604	-0.707055	0.253413	-0.142872	0.803241	0.458914	0.0614059	0.513193	1.64395	-0.560379	0.239754	-0.248141	0.316042	-0.572257	0.178348	1.2776	0.631666	-0.453067	0.290048	-0.451787	-1.02404	0.349972
cycloleucine 2	0.562227	0.707908	0.45575	0.72482	0.519779	1.33499	1.39014	0.0739187	1.07507	0.265191	1.50046	0.162594	-0.0424476	0.772762	0.512844	-0.517942	-0.297035	-0.141879	-0.145681	0.0169127	0.130278	-0.188129	0.17847	0.682237	0.0804695	0.829831	0.367163	-0.663623	-0.442716	-0.28756	0.792556	0.106477	0.252158	0.269071	0.382436	0.879238	-0.381831	0.332627	-0.190559	1.04471	-0.205041	0.0635569	0.812918	0.35025	-0.838186	-0.275959	-0.113365	-0.318407	0.551959
malonic acid 1	0.192168	0.414455	0.137268	0.446327	0.419622	0.601113	0.75199	0.0336376	0.222628	-0.0833288	0.620122	0.254159	0.227454	0.408946	0.0304601	-0.364474	-0.275496	-0.0352515	-0.222287	0.0318718	-0.105746	0.00516689	0.273196	0.337535	-0.194744	-0.133185	-0.191827	-0.586762	-0.497784	-0.257539	0.205667	0.0549001	0.277188	0.309059	0.171442	0.463846	-0.10363	0.0824432	-0.220596	0.482855	-0.0267049	-0.226616	-0.165057	-0.223699	-0.308709	-0.116541	0.137618	0.110913	0.443281
Analyte 70	-0.276144	-0.199592	-0.277778	0.74181	0.503258	0.631416	0.0918082	-0.310353	0.379521	-0.294056	0.403289	1.01795	0.779402	0.90756	0.655665	0.111037	-0.017912	0.313011	-0.0765524	0.941402	0.0934478	0.70285	0.270197	0.2914	0.179406	0.399613	0.579113	0.0344847	-0.0944644	0.236458	0.60288	0.00163371	0.0781861	1.01959	0.171634	0.909193	-0.0325757	0.257592	-0.0162783	0.681066	-0.238552	-0.761996	-0.541788	-0.362289	0.106144	-0.17	0.847954	0.609402	0.197952
Analyte 71	-0.457557	-0.368181	0.224089	0.16871	0.809362	0.825763	0.259833	-0.702028	0.723302	-0.571925	0.405191	0.626268	1.26692	1.28332	1.18086	0.722019	-0.114367	0.993828	-0.0893768	0.536891	0.209022	1.17754	0.517952	0.628014	0.0176727	0.332693	1.09148	0.632642	-0.203744	0.904451	0.773372	-0.681647	-0.59227	-0.0553786	-0.383248	0.601674	-0.926117	-0.574597	-0.796014	0.181102	0.640651	-0.519218	-0.204198	0.554591	0.159159	-0.298399	0.327869	0.968521	0.418992
Methylmalonic acid	0.73971	-0.27063	2.05687	0.61578	1.30944	1.42922	0.225887	0.27173	0.849761	-0.31281	0.610441	-0.12393	0.569725	0.689512	0.110051	0.192365	-1.05252	-0.20484	1.01034	0.88641	1.04435	1.58007	1.32586	0.496517	0.242929	-0.513394	1.12039	1.2027	-0.0421795	0.8055	0.881072	-1.31716	-2.3275	-1.44109	-1.28315	-0.627646	-1.78514	-2.08457	-2.36968	-1.44643	0.693655	-0.643481	-1.3998	0.233981	-0.773722	-0.0340123	-0.157942	0.535713	-0.547835
Analyte 72	1.00379	-0.17106	-0.397291	0.00898721	0.174084	0.717657	0.432721	-0.5507	0.251343	-0.143192	0.372774	-0.994801	-0.829705	-0.286132	-0.752446	-0.646625	-1.14698	-1.79066	1.17485	0.180047	0.0607112	0.345143	0.504147	0.60378	0.388023	0.752834	0.422402	0.528223	0.027868	-0.615807	0.543833	1.40108	0.226231	0.406278	0.286943	1.11495	-0.15341	0.614254	0.254099	0.770064	0.165097	0.207976	0.572787	0.242355	0.110348	1.11414	0.119336	0.284432	0.543069
Methylmalonic acid	-0.242555	-0.0798544	-0.0919697	0.0777822	0.0449095	-0.0722501	0.243439	-0.179923	-0.224734	-0.325115	0.123692	0.320337	0.287464	0.170305	0.0178208	0.330534	-0.0825603	0.345971	-0.1627	0.157637	-0.0690912	0.124764	0.0755876	0.323293	-0.0406178	0.0090584	-0.14488	0.167833	-0.245261	0.183271	0.203546	-0.150585	0.0121153	0.169752	-0.0569759	0.0197196	-0.0879536	-0.0285025	-0.233145	0.215662	-0.0328727	-0.198254	-0.148578	-0.302516	0.148946	-0.0936092	0.226728	0.193855	0.392385
1-Aminocyclopropanecarboxylic acid	-0.325281	0.414034	-0.845333	0.870694	-0.288916	0.804844	1.09939	-4.40358	-2.16002	-2.48341	1.00181	1.19598	0.0363647	1.13013	-1.83474	0.66791	-2.15812	0.465339	-0.739315	0.45666	-2.0553	-0.70295	-3.19984	0.685358	-1.91395	-0.645292	-2.57406	-0.0714052	-2.89744	-0.273976	0.587779	0.520052	1.25937	1.71603	-0.795934	1.65018	-3.55824	-0.654586	-1.63807	1.84715	-1.15961	-2.37061	-1.10195	-3.03072	1.64127	1.31599	2.51196	1.35235	2.74066
valine	-0.0717587	0.177115	-0.177926	0.558048	0.191022	1.05157	0.892316	-0.196782	0.429442	0.233455	1.11935	0.629807	0.26278	1.12332	0.5012	-0.174017	0.305214	-0.286491	-0.248873	0.380934	0.120517	0.0139072	0.377036	0.715202	0.294228	0.27736	0.252327	-0.42289	0.0563405	-0.535364	0.94224	0.106167	0.35504	0.735974	0.475558	1.22949	-0.0188556	0.649269	0.411381	1.29728	-0.367026	-0.0867051	-0.103573	-0.128607	-0.297632	-0.36939	0.260416	-0.10661	0.594684
Analyte 73	0.179968	0.0145283	0.0610157	0.192356	0.260073	0.426557	0.455087	-0.104655	-0.0668798	0.0335752	0.453095	0.0123882	0.0801056	0.246589	-0.246848	-0.313029	-0.146393	-0.240468	0.16544	0.177828	0.0878535	0.245545	0.248469	0.440559	0.258415	0.185125	-0.0814082	-0.14759	0.0190469	-0.0750285	0.438566	0.118952	-0.0464873	0.13134	0.0413662	0.365541	-0.16567	0.211928	-0.0274404	0.392079	0.0677174	0.0805877	0.00729695	-0.259236	-0.102382	0.077586	0.0899742	0.157692	0.352706
Analyte 74	-0.296854	-0.231859	-0.228458	-0.112681	0.176541	0.382755	0.918948	0.0553641	0.233866	0.191482	0.359973	0.184172	0.473395	0.679608	0.53072	0.487463	0.488336	0.711464	-0.0649948	0.119178	0.143904	0.4084	0.722954	1.15081	0.468412	0.495499	0.465725	0.422469	0.423342	0.646469	0.591832	-0.0683961	-0.00340133	0.115776	0.140503	0.611212	0.283822	0.46501	0.41994	0.588431	0.289223	0.349234	0.376322	0.346548	0.0879547	-0.208899	-0.0247267	0.264496	1.0069
4-hydroxybutyrate	-0.535952	0.279974	0.193114	-0.233539	0.0486634	0.128242	-0.0112163	-0.496211	-0.363477	0.0657009	0.221885	0.302414	0.584616	0.664195	0.172476	0.570249	0.601653	0.486911	-0.815927	-0.513513	-0.0945132	-0.231311	-0.094404	-0.291191	-0.132359	-0.372858	-0.643451	-0.245677	-0.214273	-0.329016	-0.0580891	-0.729067	0.0868598	-0.426653	-0.00765347	-0.0648723	-0.689326	-0.0454995	-0.127414	0.0287707	0.282202	0.381154	0.140655	-0.129938	-0.185461	-0.721413	-0.419	-0.136798	-0.196677
2-Butyne-1,4-diol	-0.216228	-0.346618	-0.299998	0.596681	0.57916	-0.198766	0.000571587	0.153324	0.171096	0.197556	-0.11069	0.81291	0.795388	0.017462	0.387325	0.460673	0.413785	0.581159	0.130389	0.943299	0.184656	0.925777	0.294996	0.347189	0.348714	0.30962	0.517714	0.591062	0.544174	0.711548	0.235928	0.0837691	-0.04662	0.896679	0.138036	0.101231	0.453322	0.302094	0.497554	0.189308	-0.0175212	-0.594585	-0.633679	-0.425585	0.161961	-0.0542672	0.758642	0.741121	0.162533
canavanine degr prod	-0.74997	0.725463	-1.4669	0.113783	0.223687	-0.549743	0.530692	-0.187812	-0.754664	0.646196	-0.309074	0.863753	0.973657	0.200227	-0.00469404	-0.232389	1.39617	1.14164	-1.47543	-0.611679	-0.565795	-0.501775	-0.483401	-0.19477	-0.423882	-0.257541	-1.48013	-1.70782	-0.0792665	-0.333794	-1.03454	0.716933	2.19237	1.58069	1.62657	0.91716	1.27909	1.76848	2.1131	1.15783	0.109904	0.187797	0.354138	-0.868447	-0.159667	-0.909637	-0.0458843	0.06402	0.371025
Analyte 75	-0.33283	0.0718849	0.191148	1.19416	0.448001	1.65662	0.670003	-0.668907	0.208068	-0.369727	1.4006	1.52699	0.780831	1.98945	0.540898	0.215265	-0.036897	0.386294	-0.404715	1.12228	0.252666	0.376116	0.714945	0.598118	-0.314194	-0.0742489	0.136183	-0.18945	-0.441612	-0.0184209	1.32872	-0.523979	-0.119263	1.00301	0.133403	1.46547	-0.860055	-0.433457	-0.560876	1.20945	-0.74616	-1.43647	-1.19652	-0.986092	-0.324551	-0.657382	0.869609	0.123449	0.345452
hydroxyurea	0.2522	0.116292	1.46534	1.35297	1.02491	1.1127	0.664248	0.298284	0.903908	-0.0157998	1.02899	1.10077	0.772713	0.860498	0.651708	0.0514648	-0.268	0.655473	0.135907	1.23668	0.425818	0.908621	1.09785	0.547956	0.133447	0.414641	0.787615	0.187372	-0.132092	0.79138	0.912698	-1.21314	-1.34905	-0.112366	-0.923228	-0.352641	-1.16705	-1.2156	-1.48114	-0.436348	-0.32806	-1.10323	-0.822039	-0.449065	-0.542111	-0.289911	0.810862	0.482802	0.122137
Analyte 76	1.0354	0.288267	0.448506	1.08425	0.780038	1.80746	0.741401	0.524311	0.877786	0.0649463	1.24382	0.0488414	-0.255366	0.772053	-0.157618	-0.622411	-0.970458	-0.747986	0.747137	0.795979	0.106119	0.491771	1.61183	0.453134	0.394687	0.370231	0.589519	0.124726	-0.223321	-0.000849348	0.955553	0.586898	-0.160239	0.635739	-0.05412	1.35895	0.0758048	0.234448	-0.38356	0.795314	-0.304208	-0.401291	-0.425747	-0.206459	-0.394386	0.641018	0.689859	0.385652	0.347015
norvaline	-0.190527	-0.296505	0.312717	-0.248832	0.469856	0.892034	-0.333857	-0.148753	-0.307326	-0.250926	0.322927	-0.0583055	0.660383	1.08256	-0.116799	1.1856	-0.0603987	0.485004	0.105978	0.0476726	-0.175799	0.766361	0.471208	-0.0373515	0.263081	-0.175287	-0.0108213	1.29157	0.0455794	0.590982	0.619432	-0.503244	-0.609222	-0.56155	-0.785021	0.579317	-0.46147	-0.346141	-0.563643	0.0102097	0.718688	0.215409	-0.222959	-0.0584939	0.472304	0.281777	0.223472	0.94216	0.138448
Dihydroxyacetone	0.0621866	-0.609721	-0.605022	-0.539305	0.411527	-0.0256853	-0.168135	0.493157	0.0228094	0.766473	-0.489929	-0.601491	0.34934	-0.0878719	-0.0393771	-0.630038	0.704286	0.189884	0.671908	0.0704163	0.34452	1.02125	0.821096	0.441586	0.206437	0.426416	0.63253	0.0418699	1.37619	0.861791	0.119792	0.667209	-0.00469894	0.0657173	0.339821	0.579337	1.09818	0.201738	1.3715	0.115093	0.950831	0.13602	0.356	0.562114	0.265201	0.327387	-0.274104	0.676727	0.0970653
2-ketoadipate 3	-0.098688	0.0663371	0.270283	0.415756	0.668239	1.25112	0.798316	-0.222337	0.100553	-0.523831	0.762494	0.514444	0.766927	1.34981	0.199241	0.069143	-0.425143	0.129621	-0.165025	0.349419	0.0594656	0.601902	0.862741	0.731979	-0.333301	0.544046	0.0342156	-0.0958821	-0.590168	-0.0354042	0.696157	-0.368971	-0.203946	0.145473	-0.14448	0.980841	-0.492621	-0.537247	-0.794114	0.492211	0.252483	-0.682719	0.194627	-0.315203	-0.125803	-0.224491	0.289953	0.542437	0.672513
4-Methylbenzyl alcohol	0.221995	1.24811	-0.368889	-0.245409	0.0496966	-0.722689	0.424119	-0.40987	-0.632451	0.691509	-0.156112	-0.467404	-0.172299	-0.944685	-0.854447	-0.70391	0.469514	0.408087	-1.02611	-1.49351	-0.96969	-1.19841	-0.785214	-0.823986	-1.06986	-1.42664	-1.88056	-1.73002	-0.556596	-0.618023	-1.40422	0.590884	1.61699	0.12348	0.647304	-0.353801	-0.0409819	0.547132	1.0604	0.212776	0.295106	0.423653	0.0668702	-0.387042	-0.278415	-0.0564201	-0.523824	-0.228719	0.145704
benzoic acid	0.517985	0.270102	-0.454278	0.689705	-0.0578838	0.51482	0.625052	-0.211545	-0.403574	-0.460806	0.601878	0.17172	-0.575869	-0.00316529	-0.921559	-0.743707	-0.978791	-0.729353	0.247883	0.419602	-0.675365	-0.327986	0.192329	0.35495	-0.0453959	0.445401	-0.673677	-0.495825	-0.730909	-0.481471	0.331776	0.972263	0.724381	1.14398	0.0490154	0.969098	0.242734	0.678985	-0.00652792	1.05616	-0.747588	-0.464998	0.0257991	-1.09328	0.405263	0.923248	1.09497	0.347379	1.03032
Dihydroxyacetone	0.331935	-0.163785	-0.110764	0.188917	0.244001	0.0115177	0.193787	-0.248832	-0.41999	-0.136549	-0.0521452	-0.143018	-0.0879341	-0.320417	-0.751924	0.28533	-0.468484	-0.377524	0.49572	0.352702	0.0133792	0.407786	0.160987	0.357572	0.261522	0.203392	-0.256205	0.78105	0.0272357	0.118196	0.11164	0.442699	-0.0530211	0.299681	-0.0396419	0.122282	-0.138068	0.208501	-0.0257854	0.0586188	0.0550839	-0.0911795	-0.14931	-0.608906	0.150406	0.482341	0.339323	0.394406	0.344193
serine 2	-0.491493	-0.259514	-0.434929	-0.00602816	-0.0710947	-0.632944	0.030453	-1.24327	-0.552141	0.210114	-1.1339	0.485465	0.420399	-0.141451	-0.0606478	-0.208538	0.701607	0.0650553	-0.231979	0.253486	0.104415	0.18842	0.0491867	0.289967	0.327645	0.205008	-0.292627	-0.440516	0.469629	-0.166924	-0.87439	-0.0565641	0.175415	0.428901	0.27983	-0.198015	-0.808341	0.50306	0.645043	-0.698976	-0.0650665	0.0741592	-0.0484778	-0.546113	0.155099	-0.336394	0.149071	0.0840045	0.185552
oxamic acid	0.621425	0.981848	0.491461	0.372088	0.245389	1.61628	0.559329	0.0608798	0.527631	-0.403925	1.74569	-0.249337	-0.376036	0.994857	-0.0937939	-0.695569	-1.02535	-0.38997	-0.360422	-0.609759	-0.116199	-0.736458	-0.319444	-0.422519	0.164286	-0.419258	-0.454216	-1.05599	-1.38577	-0.750393	0.763847	0.129964	0.490386	-0.119373	0.374187	1.12482	-0.430582	0.654672	-0.895386	1.25423	-0.126699	0.774046	0.190502	0.155543	-0.865648	-0.244223	-0.49356	-0.620259	-0.30632
Ethanolamine	-0.629766	-1.05738	-0.457885	0.05602	-0.117988	-0.635556	-0.433121	-0.50615	-0.320685	-0.668744	-0.450639	0.685786	0.511778	-0.00579032	0.30908	-0.0570012	-0.0389786	-0.232488	0.427612	1.1134	0.452738	0.93939	0.671895	0.624256	0.831384	1.22632	0.736692	0.370611	0.388633	0.195124	0.606739	-0.171881	-0.599493	0.513905	-0.146755	-0.177671	-0.0482654	0.231891	-0.210859	0.00724619	-0.174008	-0.282014	0.112918	-0.376705	0.604639	-0.0251261	0.660659	0.486652	0.171518
leucine	-0.521185	-0.588142	-0.535408	0.106335	0.0307582	0.10047	0.854904	-1.05607	0.0227271	-0.0942957	-0.121829	0.62752	0.551943	0.621655	0.543912	-0.125551	0.426889	0.360506	0.0669575	0.694477	0.72902	0.618901	0.373656	1.44305	0.898284	0.457618	0.610869	-0.0585936	0.493847	0.427463	0.466314	0.0142227	-0.0527348	0.641743	0.676286	0.635878	-0.520661	0.84555	0.441112	0.413579	-0.0755768	0.203807	-0.236859	-0.0836079	-0.140878	-0.662063	-0.0345431	-0.11012	0.714026
Analyte 77	0.293261	0.435813	0.432006	0.125711	0.131776	0.984221	0.07803	0.394439	0.282145	0.0858802	0.674169	-0.16755	-0.161485	0.69096	-0.0111158	-0.00974412	-0.207381	-0.160144	-0.142552	-0.310102	-0.0649814	-0.304037	0.120148	-0.357783	-0.214667	-0.290191	-0.153668	-0.152296	-0.349933	-0.302696	0.238356	-0.138745	0.00380679	-0.306295	-0.0611746	0.552215	-0.0375669	-0.210861	-0.346126	0.242163	0.00606558	0.0954348	0.0199112	0.156434	-0.370832	-0.0775707	-0.245121	-0.239055	-0.292802
2-Deoxyerythritol	-1.1075	-1.21988	-1.16778	-0.720146	-0.941361	-1.30815	-0.855548	-1.24562	-1.28174	-0.728545	-1.0361	0.38735	0.166135	-0.200651	-0.174247	0.0317418	0.378951	0.164378	0.112388	0.499738	0.217635	0.278523	0.162091	0.364336	0.409022	0.333772	-0.0618595	0.14413	0.491339	0.276766	0.183779	0.06028	-0.0521079	0.44763	0.165527	-0.140371	-0.0778472	0.356914	0.439231	0.131671	-0.221215	-0.0907158	-0.165966	-0.561597	1.00225	-0.105247	0.282103	0.0608873	0.146701
butyraldehyde 1	1.78097	0.13121	0.253948	1.50914	0.610556	0.521246	0.693862	0.286986	-0.259938	0.0738254	0.525728	-0.271827	-1.17041	-1.25972	-2.04091	-1.94323	-1.70714	-2.40369	1.64976	1.37793	0.590015	0.479347	-0.102632	0.562653	0.256819	0.401125	-0.391148	-0.293467	-0.0573842	-0.75393	0.394518	1.52702	-0.122738	1.25519	0.467277	0.267298	0.0330378	0.13408	-0.180123	0.27178	-0.898584	-1.12111	-0.976806	-1.76908	-0.721225	1.05974	0.787916	-0.110669	-0.0273629
Analyte 78	0.279633	0.141222	0.130283	0.721293	0.498533	0.746184	0.784262	0.176801	-0.0348909	0.00154246	0.618754	0.44166	0.2189	0.466551	-0.314524	-0.133928	-0.278091	-0.0837741	0.138411	0.580071	-0.0899272	0.357311	0.474436	0.64304	0.00831579	-0.0916537	-0.176113	0.00448281	-0.13968	0.0546367	0.477532	0.14935	0.010939	0.591009	-0.0789882	0.6159	0.0465173	0.0192547	-0.128741	0.488471	-0.22276	-0.571755	-0.671724	-0.756184	-0.0512952	0.228338	0.669998	0.447238	0.732967
Isoleucine	-0.292806	-0.135127	-0.478544	0.709561	0.250584	0.785715	1.43038	-0.626243	0.235167	0.184282	1.12081	1.00237	0.54339	1.07852	0.527974	-0.240076	0.477089	-0.170584	-0.157679	0.844688	0.317577	0.385711	0.471488	1.56551	0.551148	0.606748	0.370295	-0.397755	0.31941	-0.328263	1.25594	0.185737	0.343416	1.1881	0.660993	1.26426	-0.147699	0.894565	0.662826	1.59935	-0.458977	-0.29354	-0.23794	-0.474394	-0.182449	-0.475256	0.527111	0.0681344	1.24793
(-)-Dihydrocarveol	0.495328	0.0321429	-0.580779	-0.0982208	-0.234481	0.957815	0.253175	0.400285	0.30592	0.0134943	0.529748	-0.593549	-0.729809	0.462487	-0.189408	-1.0869	-0.481834	-0.666966	0.463185	-0.130364	-0.449096	-0.266624	0.781869	0.221032	0.845514	0.0684642	0.273777	-0.623712	-0.0186487	-0.20378	0.497605	1.07611	0.612922	0.482559	0.163826	1.53859	0.981065	1.45844	0.594274	1.11053	-0.13626	0.975878	0.198828	0.404141	0.416953	0.912281	0.318732	0.182472	0.670128
proline	0.970955	-0.910244	0.283196	2.11289	0.779391	0.946587	2.11503	0.0266355	0.853853	0.133836	1.26907	1.14193	-0.191564	-0.0243678	-0.117103	-0.200854	-0.83712	-0.735228	1.8812	3.02313	1.51538	1.68963	1.52504	3.02528	1.99496	2.24016	1.7641	1.68035	1.04408	1.14597	2.17931	0.687759	-1.19344	1.82969	0.321938	0.663391	-0.256561	0.801521	-0.149361	0.98587	-1.3335	-1.02817	-0.782976	-1.25904	-0.605135	0.365821	1.50775	0.174257	1.5099
Phenylacetic acid	1.51685	2.06631	-0.533263	0.256033	0.526439	2.83947	0.58912	1.26325	-0.447202	-0.610344	3.39704	-1.26081	-0.990407	1.32262	-1.96405	-1.90542	-2.12719	-2.4811	-0.549462	-1.81028	-1.72348	-1.53987	-2.27674	-1.47719	-2.48789	-1.87158	-2.51351	-2.45488	-2.67665	-3.03056	1.33073	2.05011	2.59957	0.789296	0.876088	3.37273	1.79652	0.111683	-0.0770807	3.9303	0.270406	-0.677613	-0.0613065	-0.703235	-0.342825	1.17402	-0.0867921	0.183614	0.246295
4-aminobutyric acid 2	0.443504	-0.260571	0.963786	0.915471	0.596643	0.663721	0.875641	0.468213	0.208587	-0.945627	1.31348	0.471966	0.153138	0.220217	-0.234918	0.0541915	-1.38913	0.218092	0.704076	1.17604	0.79288	0.857214	0.861505	1.13621	-0.0257039	0.367753	0.469158	0.758267	-0.685055	0.922168	1.57406	-0.520281	-1.22436	-0.048315	-0.431477	-0.300065	-0.495573	-1.25006	-1.90941	0.349698	-0.318828	-1.20175	-0.808289	-0.706884	-0.532309	-0.0888044	0.383162	0.0643339	0.343333
maleic acid	-0.592498	-0.2937	-0.495391	-2.28049	-1.18775	0.0128105	-0.175397	-0.00112627	-0.456676	-0.470398	0.16106	-1.68799	-0.595251	0.605308	0.135821	0.619169	0.1221	0.575022	-0.298798	-1.98679	-0.0404849	-0.894049	0.0975494	0.118302	0.264107	0.294758	-0.162977	0.320371	-0.176698	0.276224	0.454759	-0.0971069	0.201691	-1.7851	0.161206	0.508201	0.494264	0.465799	0.024993	0.656451	1.09274	2.25089	2.28154	1.82381	0.334184	-0.258313	-1.9463	-0.853564	0.158787
glycine 2	-0.369107	-0.666769	0.681944	0.67835	1.19141	0.41651	-0.0203035	-0.402142	0.203252	-0.0679516	-0.320818	1.04746	1.56052	0.785617	0.572359	0.618476	0.301156	-0.264764	0.297662	1.34512	0.680276	1.85818	1.28828	0.646466	1.29151	1.56331	0.870021	0.916138	0.598818	0.0328982	0.345951	-1.05105	-1.34871	-0.00359368	-0.668438	-0.265434	-1.08409	-0.0572006	-0.749896	-1.00276	0.513062	-0.0536069	0.218189	-0.475099	-0.0135064	-0.382614	0.664844	1.17791	-0.0338099
succinic acid	-1.1338	-1.30214	0.35174	0.302864	0.545376	-0.00350324	0.165823	-0.43822	0.357252	-0.613346	-0.434286	1.43666	1.67918	1.1303	1.49105	1.0799	0.520455	0.967953	0.168343	1.60501	1.48006	1.84752	0.868694	1.46797	0.879079	1.4707	1.6594	1.24824	0.688798	1.1363	0.867858	-1.48554	-1.65388	-0.0488759	-0.173828	-0.355243	-0.78996	-0.774804	-0.965086	-0.786026	0.242512	-0.725928	-0.134306	0.0543879	-0.177912	-1.31171	0.124952	0.367464	-0.0120884
Analyte 79	-0.172477	-0.34094	-0.0174785	0.439779	0.248864	0.00600094	0.146985	-0.189174	-0.26989	-0.060315	0.225571	0.612256	0.421341	0.178477	-0.0974139	0.371591	0.112161	0.13754	0.168463	0.780719	0.0377994	0.589804	0.242963	0.487925	0.21677	0.350723	0.071049	0.540054	0.280624	0.306003	0.566511	-0.154998	-0.323461	0.457257	-0.285662	0.0234794	-0.171696	-0.106691	-0.0428366	0.24305	-0.190915	-0.563948	-0.429996	-0.70967	0.30314	0.130664	0.742919	0.552004	0.450125
Norleucine 1	-0.796173	-0.7984	-0.713525	0.422077	1.15137	-0.0269349	2.12585	-1.82921	-0.0310492	-0.0699206	1.41661	1.21825	1.94754	0.769238	0.765123	-0.609752	0.726252	0.247354	0.00222716	1.22048	1.10885	1.94977	1.41004	2.92425	1.37202	1.25393	0.76735	-0.607525	0.728479	0.249581	2.21501	-0.0826473	-0.0848744	1.1356	1.02398	0.68659	-1.11569	1.28715	0.643605	2.13014	0.729295	0.151544	0.0334561	-0.453126	-0.310452	-1.10662	0.111625	0.84092	1.81539
beta-hydroxypyruvate	0.711284	0.410754	0.248369	0.444418	0.296408	0.279055	0.916574	-0.0497099	-0.434455	0.176922	0.212659	-0.266866	-0.414876	-0.432229	-1.14574	-1.06485	-0.534363	-0.972694	0.30053	0.0336641	0.154745	-0.114346	0.70525	0.50582	-0.0691255	0.00749438	-0.845209	-0.764322	-0.233832	-0.672163	-0.198095	0.462915	0.162385	0.196049	0.31713	0.0306861	-0.298079	0.0932594	-0.0714474	-0.0357098	-0.14801	-0.10279	-0.0261697	-0.878873	-0.565499	0.145786	-0.121081	-0.269091	0.351075
picolinic acid	-0.225874	-0.165282	-0.0341068	-0.563613	0.442161	0.217652	-0.0212122	-0.491725	-0.0779873	0.305669	-0.0224466	-0.337739	0.668035	0.443526	0.147887	0.10662	0.531544	0.333699	-0.0605917	-0.398331	0.216136	0.607444	0.357874	0.14407	0.0288726	0.0852753	0.0872952	0.0460288	0.470952	0.273107	0.142836	-0.191767	-0.131176	-0.529506	0.0849603	0.251759	-0.457618	-0.102303	0.339776	0.0116602	1.00577	0.427203	0.483606	0.485626	-0.0508535	-0.276728	-0.614467	0.391308	-0.0720657
Analyte 267	-0.168326	-0.333094	-0.176438	-0.0237205	0.0662984	0.146343	0.0242666	-0.183575	0.228405	0.148852	-0.27439	0.144605	0.234624	0.314669	0.39673	-0.106358	0.317178	0.492007	0.164769	0.309374	0.308717	0.399393	0.196327	0.357361	0.542406	0.573309	0.561499	0.0584111	0.481946	0.656775	0.0587044	0.008112	-0.156657	0.152717	0.15206	0.322781	-0.00713725	0.385749	0.32529	-0.0979524	0.0900189	0.233032	0.263935	0.252125	0.0243773	-0.143948	0.000656872	0.0906757	0.0486439
D-Glyceric acid	-1.7287	-2.10018	0.585954	-1.01875	0.440258	-1.89138	-1.23268	-1.08744	0.223332	-0.244159	-1.5543	0.709949	2.16896	-0.162679	1.95203	1.79567	1.48454	1.55994	0.371482	1.08143	2.2334	2.54044	2.18946	0.867501	2.01006	2.16102	2.32351	2.16715	1.85602	1.93142	0.545877	-2.31465	-2.68613	-1.6047	-0.452731	-2.47733	-1.6734	-0.676071	-0.830113	-2.14026	1.45901	0.928632	1.07959	1.24208	-0.133223	-1.86192	-1.15197	0.307035	-1.3659
oxamide	0.0436411	-0.26834	0.379737	-0.15377	0.371176	-0.132462	0.69472	0.0855347	0.360947	0.591183	0.1552	-0.197411	0.327535	-0.176103	0.317306	-0.080933	0.547542	0.532128	0.311981	0.11457	0.697019	0.639516	0.794961	0.96306	0.923541	0.666059	0.629286	0.231048	0.859523	0.844109	0.42354	-0.336096	-0.648077	-0.533507	0.0489419	-0.512199	-0.294203	0.275464	0.211446	-0.224537	0.524946	0.808972	0.551489	0.514717	-0.428679	-0.385038	-0.582449	-0.0575035	0.266041
uracil	-0.243047	-0.210953	-0.14799	0.245088	0.100257	0.0771811	0.346681	-0.229729	-0.234463	-0.376956	0.336338	0.488134	0.343304	0.320228	0.00858373	-0.0396144	-0.13391	0.230857	-0.0320933	0.456041	0.429282	0.31121	-0.0778664	0.557635	-0.207286	0.460438	-0.0235096	-0.0717077	-0.166003	0.198764	0.547291	-0.0950569	-0.0629636	0.393077	0.366319	0.225171	-0.0817398	-0.27025	-0.228967	0.484328	-0.144831	-0.663327	0.00439714	-0.479551	-0.218329	-0.461376	0.0267586	-0.118072	0.128352
4-Acetylbutyric acid 1	0.860845	1.31412	-0.220827	0.0568505	0.145409	0.141996	1.17186	0.023393	-0.137727	0.283031	0.699688	-0.803994	-0.715435	-0.718849	-0.998571	-1.67204	-0.577814	-0.941274	-0.45328	-1.25727	-0.67718	-1.16872	-0.0480834	-0.142264	-0.634418	-1.11972	-1.45185	-2.12532	-1.03109	-1.39455	-0.614437	1.08167	1.53495	0.277677	0.857771	0.362823	0.24422	0.900533	0.503858	0.920515	0.088559	0.622856	0.13755	-0.194577	-0.636944	0.2239	-0.580094	-0.491535	0.534916
Citraconic acid 4	0.369696	0.863097	0.120872	0.711361	0.176748	0.785217	0.769751	0.367008	0.821392	-0.0517734	0.973019	0.341665	-0.192947	0.415521	0.451697	-0.303474	-0.421469	-0.451521	-0.493402	-0.151737	-0.334399	-0.686349	-0.559058	-0.0933464	-0.669975	-0.329789	-0.0417052	-0.796876	-0.914871	-0.944923	0.109921	0.248824	0.742226	0.590489	0.407827	0.664345	0.246136	0.0722508	-0.172645	0.852147	-0.534612	-0.518238	-0.178052	0.110032	-0.528698	-0.159003	0.182662	-0.35195	0.241053
Analyte 80	0.0192636	-0.545146	-0.25286	-0.230211	0.338161	-0.277507	-0.21602	-0.287792	-0.223221	-0.525134	0.20718	-0.249474	0.318898	-0.296771	-0.242484	0.585203	-0.544398	0.0365964	0.56441	0.314936	-0.121696	0.883307	0.296457	0.329126	0.118403	0.212408	0.321925	1.14961	0.0200121	0.601006	0.752326	0.272124	-0.292286	0.0226495	-0.413981	-0.0246473	-0.0349316	-0.173883	-0.272274	0.46004	0.568372	-0.196533	-0.102528	0.00698986	0.666842	0.686105	0.436631	1.005	0.450822
fumaric acid	0.409584	-0.0886965	0.0232727	1.0344	0.143151	1.35254	1.89762	-0.275496	0.494702	-0.355697	1.14781	0.624818	-0.266432	0.942956	0.0851182	-0.702997	-0.765281	-0.269994	0.49828	1.1231	0.200264	0.231848	1.07283	1.98632	0.243165	1.0723	0.583398	-0.204717	-0.267001	0.228286	1.23651	0.386311	-0.111969	1.01113	0.0882949	1.32927	-0.298769	0.131196	-0.37897	1.12454	-0.89125	-0.879933	-0.0508003	-0.5397	-0.111568	0.298016	0.922834	0.0315838	1.78605
Pyrrole-2-Carboxylic Acid	-0.724635	-0.583166	-0.347402	0.345491	-1.32901	0.588436	0.05988	-0.99716	-0.0434337	-0.599462	0.474814	1.07013	-0.604373	1.31307	0.681202	0.496657	0.125173	0.458394	-0.141469	0.928657	0.0213997	-0.745842	0.733165	0.643046	0.835111	0.936735	0.539732	0.355188	-0.0162962	0.316925	1.05798	-0.377233	-0.235764	0.692893	-0.214364	0.935838	-0.649758	0.599347	-0.25206	0.822216	-1.6745	-0.093546	0.00807838	-0.388924	0.561766	-0.162869	0.907257	-0.767242	0.621646
serine 1	-0.177908	0.145828	-1.04153	0.274691	-0.060269	0.324771	0.603139	-0.164793	0.353934	0.443084	0.409967	0.452599	0.117639	0.502679	0.531843	-0.0210801	0.620992	0.493141	-0.323736	0.128863	0.131226	-0.206097	0.569405	0.457311	0.291997	-0.189211	0.208107	-0.344816	0.297256	0.169405	0.264139	0.863624	1.18736	1.31622	1.31859	1.3663	0.876739	1.47936	1.48462	1.4515	-0.33496	0.163134	-0.318074	0.0792439	-0.277053	-0.454962	-0.00236287	-0.337322	0.326085
serine 1	-0.251322	0.192189	-0.196529	0.241678	0.064075	0.423622	0.318174	-0.279727	0.255903	0.27206	-0.0999209	0.493	0.315397	0.674944	0.507225	0.0227813	0.523382	0.0403038	-0.443511	0.0494895	0.150755	-0.128114	0.111651	0.125985	0.178467	0.167712	0.0637138	-0.42073	0.0798707	-0.403207	-0.29211	-0.0547929	0.388718	0.438207	0.539473	0.620151	-0.0831981	0.567185	0.468589	0.0966081	-0.177604	0.128978	0.118222	0.0142243	-0.342944	-0.594266	-0.101265	-0.278869	-0.0247702
Pipecolinic acid	-0.226179	-0.405705	-1.04112	0.64287	0.18876	-0.700495	0.811103	0.126743	-0.192404	-0.237463	0.740595	0.869049	0.414938	-0.474317	0.0337751	0.81043	-0.0112842	-0.888784	0.179526	1.04857	0.229528	0.594464	1.25385	1.21681	1.0824	1.49145	0.213301	0.989956	0.168242	-0.709258	1.1463	0.814946	0.63542	1.68399	0.864948	0.340629	1.16787	1.71782	0.803662	1.78172	-0.454111	0.0338289	0.442875	-0.835274	0.176177	-0.0500017	0.819047	0.364936	0.98728
1-Indanol	0.255255	-0.437577	-0.33422	-0.589663	-0.882914	0.160685	0.39688	-0.207682	0.483403	-0.555166	0.119943	-0.844918	-1.13817	-0.0945697	0.228148	0.22961	-0.810421	-0.0197801	0.692832	-0.152086	0.118685	-0.445337	1.10728	0.834456	0.730814	0.845029	0.920979	0.922442	-0.117589	0.673052	0.55752	0.589475	-0.103357	-0.255443	0.0153279	0.494905	0.126538	0.627457	-0.220946	0.454163	-0.293251	0.8829	0.997115	1.07307	0.318892	0.574147	-0.270771	-0.564022	0.715772
phosphomycin	0.291396	-0.59962	-1.7754	-0.547189	0.358142	0.104057	-0.353133	-0.614281	-1.56804	0.112283	0.0725125	-0.838586	0.0667454	-0.187339	-1.85943	-0.500528	-0.179113	-0.713025	0.891017	0.0524311	0.429732	0.957762	0.977133	0.246487	0.732595	0.737352	-0.968416	0.390489	0.711903	0.177992	0.672133	2.0668	1.17578	1.22821	1.60551	1.87946	1.16112	1.90838	1.88768	1.84791	0.905331	0.680164	0.68492	-1.02085	0.169888	0.461285	-0.377301	0.52803	-0.183245
3-Cyanoalanine	0.563087	1.62085	-0.51171	0.0920314	0.138814	-0.188023	1.37208	0.102166	-0.247712	0.33991	0.676846	-0.471056	-0.424273	-0.75111	-0.810799	-1.53252	-0.223177	-0.695542	-1.05776	-1.52882	-0.708962	-1.48204	-0.495274	-0.248767	-0.945434	-1.14628	-1.86856	-2.59028	-1.28094	-1.7533	-0.944003	1.0748	2.13256	0.603741	1.4236	0.323687	0.613876	1.18713	0.851619	1.18856	0.0467824	0.583384	0.382535	-0.339744	-0.911888	-0.348801	-0.819856	-0.773074	0.460195
Analyte 81	0.140003	0.0612712	-0.316414	0.19804	-0.0276178	-0.0813583	-0.22069	0.622331	-0.215841	0.700217	0.525453	0.058037	-0.167621	-0.221361	-0.355844	0.0908254	0.560215	-0.144714	0.0787316	0.136769	-0.394544	-0.088889	0.307748	-0.281962	0.146861	-0.484562	-0.277112	0.169557	0.638946	-0.0659821	0.464182	0.456417	0.377685	0.514454	-0.0168593	0.235055	0.938745	0.524546	1.01663	0.841867	-0.225658	0.0100928	-0.621331	-0.413881	0.333273	0.473276	0.531313	0.305655	0.112583
Tartronic acid	0.861957	0.847396	-0.482811	0.18293	0.245832	1.10291	1.32874	0.00308885	0.121455	0.22543	1.76293	-0.679028	-0.616126	0.240952	-0.740502	-1.61212	-0.636528	-1.31263	0.0145614	-0.664466	-0.0388943	-0.601564	-0.0385149	0.481349	0.024022	-0.158756	-0.725941	-1.59756	-0.621966	-1.29807	0.915535	1.34477	1.33021	0.665741	1.29131	1.58572	0.4859	1.35423	0.708241	2.24574	0.0629022	0.688488	0.50571	-0.0614745	-0.808502	0.0534557	-0.625572	-0.56267	0.520243
N-Acetyl-beta-alanine 2	-0.215172	-0.849211	-0.198771	-0.600321	0.424618	-0.0123581	1.02123	-0.283723	1.98293	2.46618	-0.709659	-0.385149	0.639791	0.202814	2.1981	1.28273	2.68135	0.965208	0.634038	0.248889	0.93617	1.27383	1.08692	1.87044	1.32171	0.849293	2.83214	1.91676	3.31539	1.59925	0.139551	-0.0164016	-0.65044	-0.401551	0.28573	0.186413	-0.0849522	0.671272	2.66495	-0.510888	1.02494	1.07282	0.600404	2.58325	-0.0869593	-0.302132	-0.687281	0.337659	0.934268
L-Allothreonine 1	0.308583	0.470291	0.0799325	0.401271	0.369905	0.835636	0.685853	0.220071	0.648122	0.656899	0.61428	0.0926878	0.0613219	0.527053	0.339538	-0.461932	0.348316	-0.296138	-0.161708	-0.0690202	0.156922	-0.100386	0.243306	0.215562	0.22091	0.129057	0.17783	-0.62364	0.186608	-0.457846	0.143988	0.228651	0.390359	0.321339	0.547281	0.755704	0.140138	0.611269	0.576967	0.534347	-0.0313659	0.289931	0.198077	0.246851	-0.627213	-0.31863	-0.225942	-0.257308	0.0586399
Glutaric Acid	-0.507516	0.251453	0.0358725	0.187941	0.148833	0.317731	0.291379	-0.103322	0.139543	0.209174	0.259465	0.695457	0.656349	0.825246	0.647058	0.442507	0.71669	0.754466	-0.758968	-0.0635114	0.220554	-0.10262	0.0054259	0.0399263	-0.0311607	0.0501267	-0.11191	-0.316461	-0.0422782	-0.00450246	0.00801216	-0.543388	0.21558	0.152069	0.436134	0.281858	-0.139195	0.184419	0.173302	0.223592	-0.0391081	0.0323508	0.113638	-0.0483985	-0.472007	-0.979522	-0.284066	-0.323174	-0.180628
O-acetylserine 1	-0.792557	-0.665621	0.530717	-0.275274	0.365898	0.456264	0.136201	-1.12076	-0.331017	-0.876459	-1.20157	0.517284	1.15846	1.24882	0.461541	0.973987	-0.0839012	0.192218	-0.126937	0.390347	0.562129	1.03152	0.573438	0.801822	-0.0724264	0.842833	0.334604	0.84705	-0.210838	0.0652809	-0.535949	-1.32327	-1.19634	-0.80599	-0.634209	-0.0744524	-1.65148	-1.26876	-1.40718	-1.73229	0.641172	-0.462774	0.452486	-0.0557434	0.103492	-0.689066	-0.171782	0.46939	0.239693
2-methylfumarate	-0.404915	0.0303072	-0.443279	0.149901	-0.490583	-0.702448	0.219249	-1.01622	-0.456514	-0.382764	-0.378468	0.554816	-0.0856685	-0.297533	-0.0515989	-0.213741	0.0221503	-0.16278	-0.435222	0.119594	0.148482	-0.52089	-0.380234	0.188942	-0.28332	0.181721	-0.486821	-0.648963	-0.413072	-0.598002	-0.408775	0.0383644	0.473586	0.59318	0.622068	-0.259168	-0.572943	0.190267	0.0605147	0.064811	-0.640484	-0.402914	0.0621265	-0.606415	-0.178789	-0.583704	-0.028888	-0.669373	0.0404596
Glutaric Acid	-0.337282	0.311748	-0.454929	-0.0179983	-0.131731	0.0124027	-0.123765	-0.681124	-0.235296	-0.0554276	0.00663291	0.319284	0.205551	0.349685	0.101986	0.471098	0.281854	-0.188699	-0.64903	-0.329746	-0.40592	-0.443478	-0.730637	-0.435513	-0.408095	-0.940191	-0.547043	-0.177932	-0.367175	-0.837728	-0.305115	0.117647	0.766677	0.436931	0.360757	0.467332	-0.226195	0.358582	0.399501	0.461562	-0.113733	-0.0783489	-0.610445	-0.217298	0.0941724	-0.24311	0.0761741	-0.0375585	-0.0295931
DL-Anabasine 1	0.139165	0.485475	-0.0736383	-0.13198	0.379734	0.00566575	0.489652	-0.114651	0.00733211	0.247591	0.136294	-0.271145	0.240568	-0.1335	-0.131833	-0.439709	0.108425	-0.419514	-0.346309	-0.617455	-0.332899	-0.105741	-1.07235	0.00417697	-0.0231154	-0.586751	-0.478143	-0.786019	-0.237884	-0.765824	-0.34918	0.212804	0.559113	-0.0583417	0.226214	0.0793041	-0.0410131	0.535998	0.321229	0.209933	0.511714	0.594339	0.0307034	0.139312	-0.152576	-0.0134106	-0.284556	0.227158	0.337076
thymine	-0.372741	-0.058178	-0.65627	-0.605792	-1.56846	0.939205	1.43706	-0.986901	0.331258	-0.482362	0.326864	-0.233051	-1.19572	1.31195	0.703999	0.439438	-0.109621	-0.736658	-0.314563	-0.547614	0.664378	-1.51028	1.61202	1.49524	0.205639	0.122537	0.389436	0.124875	-0.424184	-1.05122	0.385042	0.283529	0.598092	0.0504781	1.26247	1.59548	-0.33063	0.803731	0.173909	0.983134	-0.962667	0.753253	0.670151	0.93705	-0.6062	-0.978941	-1.21199	-2.17466	0.830863
2-methylfumarate	-0.235414	0.728839	-0.0617723	-0.0626489	-0.315726	0.549773	0.647187	-0.288474	0.342838	0.0648325	-0.0303057	0.172765	-0.080312	0.785187	0.578252	0.218889	0.300247	-0.378749	-0.964253	-0.791488	-0.407957	-1.04457	-0.73854	-0.0816513	-0.841849	-0.785837	-0.386001	-0.745364	-0.664006	-1.343	-0.759144	-0.173642	0.790611	-0.000876689	0.382654	0.611545	-0.226702	-0.0512384	0.126605	0.0314665	-0.253077	-0.0503617	0.00565115	0.405486	-0.320882	-0.556296	-0.383531	-0.636608	0.326306
Analyte 82	0.0962089	0.20272	-0.669116	0.210161	-0.0635758	0.725093	0.821722	0.0973858	0.69933	0.189638	0.344258	0.113952	-0.159785	0.628884	0.603121	0.000869445	0.0934289	0.389369	-0.106511	0.00744066	0.0879131	-0.266296	0.463102	0.619002	0.0862857	0.417511	0.496609	-0.105642	-0.0130825	0.282857	0.141538	0.765325	0.871836	0.879277	0.959749	1.39421	0.766502	0.958122	0.858754	1.01337	-0.273737	0.078845	0.41007	0.489169	-0.290634	-0.194425	-0.0804724	-0.354209	0.531089
Analyte 83	0.774842	0.826743	-1.01538	-0.0351035	0.192301	1.12454	0.673762	0.0323043	0.693053	0.536826	1.1737	-0.809946	-0.582541	0.349693	-0.0817893	-0.0802025	-0.238016	-0.683407	-0.051901	-0.861847	-0.224319	-0.634442	-0.124729	-0.152981	0.288697	0.459041	-0.13369	-0.132103	-0.289917	-0.735308	0.34696	1.79022	1.84212	0.980275	1.6178	2.13991	1.04768	2.13082	1.5522	2.18908	0.227405	1.15054	1.32089	0.728156	-0.602424	0.172418	-0.637528	-0.410123	0.0713383
Analyte 84	0.332621	0.333301	0.487705	0.808816	0.470892	0.885922	0.341447	0.637987	0.0881986	-0.25542	0.324679	0.476194	0.138271	0.553301	-0.244423	0.42483	-0.588041	0.104966	-0.000679527	0.475515	-0.113484	0.137591	-0.00183473	0.00814635	-0.42059	-0.0695424	-0.245102	0.424151	-0.588721	0.104286	-0.00862177	-0.155083	-0.154404	0.321111	-0.267888	0.398218	0.150282	-0.574993	-0.743124	-0.163026	-0.337924	-0.896105	-0.545057	-0.720617	-0.219817	0.112805	0.588999	0.251075	0.121631
Analyte 85	1.0637	1.36355	1.50435	1.30725	1.83453	2.23774	3.04387	0.285773	1.06232	0.308088	2.40845	0.243547	0.770828	1.17404	-0.00137651	-1.03019	-0.75561	-0.54442	-0.299849	-0.0563014	0.329491	0.470979	-0.103814	1.68032	-1.6861	-0.450288	-0.301225	-1.33004	-1.05546	-0.844269	1.04491	-0.440647	-0.140798	-0.197099	0.188693	0.733392	-1.21857	-1.8269	-1.19626	0.904109	0.527281	-1.6298	-0.393986	-0.244924	-1.69304	-0.62934	-0.385792	0.141488	1.35083
3-Methylglutaric Acid	0.318507	1.12132	-0.734641	0.515688	0.302215	0.0858276	1.8361	-0.642024	0.0431581	-0.309422	0.468241	0.197181	-0.0162925	-0.23268	-0.275349	-1.41041	-0.62793	-0.795426	-0.802816	-0.605635	-0.337179	-0.819109	-0.0565546	0.714774	-0.902183	-0.464951	-1.07817	-2.21323	-1.43075	-1.59824	-0.653082	1.05315	1.85596	1.25033	1.51879	0.820469	0.0926174	0.953782	0.425219	1.20288	-0.213474	-0.296547	0.140684	-0.47253	-0.784144	-0.465637	-0.268456	-0.481929	1.05195
malonic acid 2	0.104922	0.213585	-0.725608	0.592567	0.0907892	0.209749	0.979397	0.0691286	0.470068	-0.0519904	0.854732	0.487645	-0.0141329	0.104827	0.365146	-0.559312	-0.156912	0.201425	-0.108663	0.378983	0.0338617	-0.122796	0.648423	0.765812	0.143302	0.37392	0.256483	-0.667975	-0.265575	0.0927622	0.641147	0.83053	0.939193	1.31818	0.973055	0.935357	0.794737	1.0825	0.673618	1.58034	-0.501778	-0.235681	-0.00506239	-0.122499	-0.247447	-0.142525	0.345121	-0.156657	0.73195
malonic acid 2	-0.840581	-0.813231	-0.624753	0.140153	-0.13918	-0.347755	-0.351845	-1.17189	-0.454636	-1.01061	-0.26717	0.980734	0.701401	0.492826	0.385945	1.72665	-0.170033	0.303187	-0.02735	0.953384	0.311941	0.674051	0.281243	0.461386	0.290373	0.615903	0.358595	1.6993	-0.197383	0.275837	0.546061	-0.215828	-0.188478	0.764906	0.123463	0.276998	-0.547137	0.101895	-0.385861	0.357583	-0.279333	-0.663011	-0.33748	-0.594788	0.50129	-0.339291	0.641443	0.36211	0.149446
aspartic acid 2	0.190014	-0.134009	-0.00277506	-0.0248673	0.153177	0.254351	-0.134094	0.372944	0.604498	0.490986	0.0613709	-0.214881	-0.0368364	0.0643371	0.414484	-0.417684	0.300973	0.0942773	0.324022	0.109141	0.0653795	0.287186	0.440519	-8.5045e-05	0.633971	-0.0208745	0.738506	-0.093662	0.624995	0.4183	0.19538	0.192789	-0.131234	-0.0220922	-0.0658541	0.257126	0.375719	0.502738	0.493761	0.064146	0.178045	0.52483	-0.130016	0.629365	0.0686292	0.258643	0.0437619	0.221806	-0.0654645
beta-Alanine 2	-0.816776	-1.06775	0.214054	0.439868	0.605311	0.268065	0.758338	-2.37704	0.326559	-0.831599	-0.394367	1.25664	1.42209	1.08484	1.14333	0.76403	-0.0148231	-0.120871	0.250978	1.50762	0.999634	1.67307	0.710779	1.82609	0.59567	1.04439	1.39431	1.01501	0.236155	0.130107	0.673387	-1.03083	-1.28181	0.225814	-0.282174	0.0540114	-2.5911	-0.686138	-1.04565	-0.608421	0.165444	-0.911952	-0.463234	-0.113309	0.0681197	-0.748656	0.507987	0.673431	0.826458
Erythrose 2	-0.725789	-0.974004	0.258085	-0.134843	0.275264	0.244464	-1.46138	0.187256	0.758899	-0.0877962	-1.2899	0.590946	1.00105	0.970253	1.48469	0.692485	0.637993	0.994407	0.248215	0.839162	0.389289	1.24927	-0.547797	-0.487371	0.332619	0.160101	1.7329	0.9407	0.886208	1.24262	-0.315899	-0.983874	-1.23209	-0.392928	-0.842801	-0.0136205	-0.0708283	-0.89947	-0.345881	-1.54799	0.410107	-0.506542	-0.679061	0.893742	0.584716	-0.141073	0.449873	0.85998	-0.87666
beta-Alanine 2	-0.0429742	-0.205214	-0.0151994	0.310992	0.181092	0.103035	0.148979	0.377038	-0.143421	0.0864472	0.094481	0.353967	0.224066	0.146009	-0.100447	-0.0159305	0.129421	-0.0972781	0.16224	0.516207	0.05265	0.386306	0.255146	0.354193	0.18419	0.278698	0.0617933	0.14631	0.291662	0.0649621	0.299695	-0.0277748	-0.190015	0.326192	-0.137365	0.118234	0.392238	-0.00582464	0.101647	0.10968	-0.129901	-0.332016	-0.237509	-0.454413	0.152564	0.10959	0.463557	0.333656	0.301543
Analyte 86	1.1567	1.85335	0.133446	-0.315423	0.289347	2.56666	2.10558	0.287244	1.24632	0.875093	3.43151	-1.47212	-0.867349	1.40997	0.0896252	-1.33644	-0.281603	-0.769262	-0.696659	-2.16878	-0.0964551	-1.56401	0.513997	0.252226	-1.37247	-1.05164	-0.607033	-2.0331	-0.978262	-1.46592	1.57816	1.02325	1.71991	-0.448869	1.62345	2.43322	0.153798	0.347435	0.741647	3.29807	0.604769	0.796304	1.11713	1.56174	-1.7569	-0.600203	-2.07232	-1.46755	0.348682
MALONAMIDE 4	0.771312	1.14619	-0.197967	0.131597	0.0563333	0.129666	1.14481	-0.0526154	-0.0890384	0.114858	0.850024	-0.639715	-0.714979	-0.641646	-0.86035	-1.49524	-0.656454	-0.855686	-0.374876	-1.01459	-0.636403	-1.08985	0.0955111	-0.00137776	-0.673307	-0.856949	-1.23523	-1.87011	-1.03133	-1.23056	-0.296164	0.969279	1.34416	0.329565	0.707753	0.327634	0.145352	0.670848	0.312825	1.04799	-0.0752641	0.341284	0.157641	-0.220636	-0.509785	0.261526	-0.378188	-0.453452	0.635025
Analyte 357	-0.0469001	0.0601914	-0.191821	-0.745604	-1.20494	0.145043	-0.201226	0.160173	-0.14192	0.213648	0.00807473	-0.698704	-1.15804	0.191943	-0.0950203	-0.507149	0.260548	-0.0400252	-0.107091	-0.805796	-0.0807667	-1.26513	0.0430664	-0.261418	-0.0169341	0.369687	-0.202112	-0.61424	0.153456	-0.147117	-0.0521167	0.144921	0.252012	-0.553783	0.171246	0.336863	0.351994	0.235078	0.405469	0.199896	-0.459338	0.788862	1.17548	0.603684	0.0205752	-0.0263248	-0.725029	-1.18437	-0.180651
Analyte 87	0.443537	0.196446	-0.0739393	-0.0206112	0.861	1.07749	0.817726	-0.444835	-0.665937	-0.16434	0.909228	-0.464148	0.417463	0.63395	-1.10947	-1.03469	-0.607877	-0.593517	0.247091	-0.217057	0.515554	0.664554	0.14748	0.62128	-0.0530706	0.334197	-0.862383	-0.787598	-0.360786	-0.346426	0.712782	0.517476	0.270385	0.0533281	0.785939	1.15143	-0.370895	0.217315	-0.0904011	0.983168	0.881611	0.163987	0.551254	-0.645326	-0.712	-0.268463	-0.732611	0.149	0.105726
L-homoserine 1	0.408735	-0.0705116	0.0996259	0.591302	0.581275	1.23733	0.474176	0.443228	0.476774	-0.0691582	0.983793	0.182567	0.17254	0.828593	0.0680391	-0.492283	-0.477893	-0.466694	0.479246	0.661814	-0.279477	0.651786	1.07151	0.544688	0.432134	0.672466	0.547285	-0.0130367	0.00135335	0.0125522	1.0543	0.309109	-0.170137	0.491676	-0.449615	1.1377	0.343602	0.261997	-0.168784	0.884167	-0.0100272	-0.229679	0.0106525	-0.114528	0.349989	0.758724	0.941291	0.931264	0.824165
L-Threose 2	0.220224	-0.157863	-0.243483	0.213452	-0.207609	0.317675	0.46755	-0.416319	-0.509629	-0.500322	0.340173	-0.00677187	-0.427833	0.0974511	-0.729853	-0.452866	-0.720546	-0.550013	0.378087	0.371316	0.723002	-0.0497457	0.288187	0.625413	0.155666	0.333756	-0.351766	-0.0747782	-0.342458	-0.171925	0.498037	0.463707	0.0856192	0.456935	0.808621	0.561158	-0.172836	0.241285	-0.256839	0.583656	-0.421061	-0.215649	-0.03756	-0.723082	-0.565139	-0.344915	-0.351687	-0.772748	-0.0975891
Analyte 88	1.62577	2.494	-0.0836775	0.53269	0.739377	1.39725	3.02322	0.258827	1.18508	0.996552	2.31131	-1.09308	-0.886389	-0.228515	-0.440682	-2.11329	-0.629214	-1.80696	-0.868234	-1.96131	-0.730873	-1.75462	-0.670894	0.529223	-0.904871	-0.247499	-1.30892	-2.98152	-1.49745	-2.6752	-0.182691	1.70944	2.57768	0.616367	1.8468	1.48093	0.342504	1.67281	1.08023	2.39499	0.206688	1.05644	1.71381	0.652394	-1.76313	-0.137361	-1.23044	-1.02375	1.2601
3-Aminoisobutyric acid 1	0.270129	0.181371	-0.0921475	0.330704	0.29128	0.494229	0.751304	-0.6096	0.0991931	0.0089771	0.394494	0.060575	0.0211515	0.224101	-0.170936	-0.578586	-0.261152	-0.485931	0.088758	0.149333	0.179403	0.10991	0.262887	0.569933	0.10744	0.484203	-0.0821776	-0.489828	-0.172394	-0.397173	0.213124	0.362276	0.273518	0.422851	0.452921	0.586377	-0.517453	0.380959	0.101125	0.486642	-0.0394235	-0.0418927	0.33487	-0.231511	-0.360773	-0.0906447	-0.0300696	-0.0694931	0.39053
3-hydroxy-L-proline 2	-0.445249	-0.226022	-0.321196	-0.211116	0.261235	0.0934263	0.265068	0.0667092	0.439838	-0.142318	-0.0875882	0.234132	0.706483	0.538675	0.885087	0.330949	0.30293	0.434311	-0.219226	0.014906	-0.544314	0.487257	-0.387132	0.49109	0.471132	0.669344	0.665861	0.111722	0.083704	0.215084	0.138434	-0.124053	0.0951739	0.11008	-0.44914	0.414622	0.387905	0.566306	0.178878	0.233608	0.472351	0.456226	0.654438	0.650955	0.770336	0.325087	0.55922	1.03157	1.0354
3-hydroxybenzyl alcohol	-0.0495622	0.0907198	-0.403102	0.378649	-0.0681789	0.18415	0.0957727	0.196747	0.0612572	-0.0162995	0.150812	0.428212	-0.0186167	0.233712	0.110819	-0.257125	0.0332628	-0.0837392	-0.140282	0.28793	-0.0393345	-0.158899	-0.0214288	0.00505294	-0.130252	0.333664	-0.0294625	-0.397407	-0.107019	-0.224021	0.0600918	0.353539	0.493821	0.781751	0.454487	0.587252	0.599849	0.363569	0.386802	0.553913	-0.446828	-0.418182	0.0457348	-0.317392	-0.0513853	-0.100947	0.327264	-0.119564	0.0443874
N-ethylmaleamic acid 3	-0.52543	-0.116003	-0.228714	-0.716939	-1.32497	-0.0364188	0.118997	0.264238	-0.783742	-0.4437	0.162186	-0.191509	-0.799539	0.489012	-0.258311	0.691242	0.0817302	0.53948	-0.409427	-0.600936	0.264665	-1.20897	1.10197	0.235001	-0.0524622	0.554272	-0.667739	0.281815	-0.327697	0.130053	0.27819	-0.296716	0.112711	-0.488225	0.377376	0.192295	0.492952	0.0602486	-0.214986	0.390901	-0.60803	0.548474	1.15521	-0.0668025	-0.148662	-0.674092	-0.865601	-1.47363	-0.0296643
Aminomalonic acid	-0.808128	-0.0406239	0.313931	0.979883	0.845673	0.817683	1.60991	0.108258	0.889922	0.296126	0.502684	1.78801	1.6538	1.62581	1.69805	1.31529	1.10425	1.38359	-0.767504	1.02051	2.28528	0.886297	1.00837	1.65053	0.465059	0.661729	0.930546	0.547788	0.33675	0.616085	0.543308	-1.12206	-0.354555	0.665952	1.93072	0.503751	-0.205674	0.110504	-0.0178048	0.188753	-0.13421	-0.555448	-0.358778	-0.0899614	-2.24465	-3.05278	-1.26477	-1.39898	-0.634745
Analyte 89	0.3694	0.111999	0.158729	0.647982	0.73729	0.835141	0.851393	0.196709	0.752901	-2.20116	0.095131	0.278582	0.367889	0.465741	0.383501	-0.0881037	-2.57056	-0.0855807	0.257402	0.535984	0.734126	0.625291	1.25278	0.739394	0.260263	-0.376436	0.640902	0.169298	-2.31316	0.171821	-0.0168677	0.210671	-0.0467308	0.489253	0.687395	0.676411	0.0379799	0.213533	-2.35989	-0.0635985	0.0893075	-0.27572	-0.91242	0.104919	-0.846125	-0.476725	-0.198143	-0.108835	0.00526805
N-ethylmaleamic acid 3	0.88379	1.38283	-0.296426	0.0269117	0.378115	0.0930781	1.23148	0.117219	-0.14557	0.138374	0.624723	-0.856878	-0.505675	-0.790712	-1.02936	-1.43922	-0.745416	-1.04512	-0.499041	-1.35592	-0.667742	-1.00472	-0.140506	-0.151356	-0.789158	-1.26507	-1.5284	-1.93826	-1.24446	-1.54416	-0.758108	1.18022	1.67926	0.323338	1.01152	0.389504	0.413645	0.890099	0.4348	0.921149	0.351203	0.566761	0.0908541	-0.172481	-0.715089	0.168701	-0.688178	-0.336974	0.516386
Carbobenzyloxy-L-leucine degr2	-0.0638091	-0.60797	0.21895	1.05763	0.332578	0.08187	0.0539675	0.176785	0.169165	-0.521116	0.0798705	1.12144	0.396387	0.145679	0.232974	0.453713	-0.457307	0.578667	0.544161	1.6656	0.332365	0.940549	0.729699	0.661938	0.481696	1.00681	0.777135	0.997875	0.0868545	1.12283	0.687841	-0.282759	-0.826921	0.838678	-0.494556	-0.13708	-0.0421653	-0.345225	-0.740066	-0.13908	-0.725049	-1.1839	-0.658787	-0.888463	0.275606	0.211797	1.33323	0.608184	0.329573
L-Malic acid	0.281313	0.107078	1.31281	0.853917	1.05217	1.2334	1.65354	0.72253	0.927315	-0.170744	0.768759	0.572603	0.770862	0.952086	0.646001	-0.149829	-0.452057	0.510849	0.174235	0.746838	1.10344	0.945096	0.790586	1.54646	0.163775	0.104483	0.820236	0.024406	-0.277823	0.685084	0.66168	-1.03149	-1.20573	-0.458892	-0.102289	-0.0794085	-0.590278	-1.04196	-1.48355	-0.54405	0.198258	-0.583064	-0.642355	0.0733981	-1.21052	-0.929206	-0.356603	-0.158345	0.443017
nicotinamide	0.0131383	-0.801078	0.103952	0.778519	0.299366	0.798801	0.31871	0.404965	0.490587	-0.112847	0.705846	0.765381	0.286227	0.785663	0.477449	0.614209	-0.125985	0.128547	0.814216	1.5796	1.23841	1.10044	1.16732	1.11979	1.17692	0.91208	1.29166	1.42842	0.688231	0.942763	1.50692	-0.090814	-0.90503	0.674567	0.333381	0.694849	0.301013	0.271895	-0.216799	0.601894	-0.479153	-0.402672	-0.667517	-0.287932	-0.437333	-0.424195	0.341186	-0.137967	-0.118623
Analyte 90	0.699317	-2.35485	-0.117786	0.196123	0.319976	0.114744	-2.22422	-0.0493007	0.360148	0.534488	-0.139716	-0.503194	-0.379341	-0.584573	-0.33917	-1.53132	-0.16483	-0.548564	3.05417	2.55097	3.06789	2.67482	3.22951	0.130631	2.17681	2.46781	2.715	1.52284	2.88934	2.5056	2.21513	0.817104	-2.23706	0.31391	0.830827	0.23253	0.0684858	-0.0602475	0.652274	-0.02193	0.123853	-0.374157	-0.0831594	0.164024	-0.713041	-0.0137232	-0.516917	-0.393064	-2.93726
Analyte 91	0.230496	2.35962	-0.331319	-0.280835	0.110386	0.0470811	1.56594	0.607181	-0.0896307	0.22468	0.434513	-0.51133	-0.12011	-0.183415	-0.320126	-0.745985	-0.00581585	0.1445	-2.12912	-2.64045	-2.21281	-2.24923	-0.941813	-0.793673	-1.67196	-1.76403	-2.44925	-2.87511	-2.13494	-1.98462	-1.9251	0.561815	2.69094	0.0504844	0.47813	0.3784	0.9385	1.01898	0.555999	0.765833	0.391221	0.968495	0.876421	0.191204	-0.146811	0.0836849	-0.427645	-0.0364248	1.41913
asparagine 4	0.0747491	0.615627	-0.603579	0.0825622	0.14793	-0.430578	0.61631	-0.557429	-0.614598	-0.319433	0.192185	0.00781309	0.0731812	-0.505327	-0.689348	-0.82431	-0.394182	-0.50349	-0.540878	-0.533065	-0.396685	-0.467697	-0.173038	0.000683245	-0.579892	-0.760893	-1.23023	-1.36519	-0.93506	-1.04437	-0.423442	0.678328	1.21921	0.686141	0.822521	0.173	0.0461495	0.639313	0.284145	0.795763	0.0653681	-0.0468274	-0.227828	-0.697161	-0.218942	-0.144193	-0.13638	-0.0710119	0.397368
salicylic acid	-2.04224	-1.63501	-0.324314	-0.443939	-0.829725	-1.41319	-0.500944	-1.41343	-0.601951	-0.53309	-1.58152	1.5983	1.21251	0.62905	1.44029	0.682185	1.50915	1.60367	-0.407225	1.19107	0.646029	0.805288	-0.0913247	1.13407	0.940287	1.15278	1.03306	0.274961	1.10192	1.19645	0.0534922	-1.71792	-1.3107	-0.119625	-0.66467	-1.08887	-1.08911	-0.370412	-0.208775	-1.25721	-0.385786	-0.250787	-0.0382949	-0.158011	0.988984	-1.05325	0.545045	0.159259	0.48804
methionine 1	0.421376	0.685792	-0.39174	0.0790165	0.109613	0.97102	0.937485	-0.183621	0.0436958	0.133937	1.36652	-0.342359	-0.311762	0.549645	-0.37768	-1.05734	-0.287438	-0.727263	-0.264416	-0.606775	0.122296	-0.576179	0.487365	0.251693	-0.0342299	-0.153222	-0.642096	-1.32175	-0.551855	-0.991679	0.680723	0.813116	1.07753	0.470757	1.19983	1.36276	0.20812	1.0433	0.525678	1.75826	0.0305968	0.572546	0.453553	-0.0353207	-0.808088	-0.386712	-0.729071	-0.698475	0.129397
aspartic acid 1	0.433967	0.148202	0.129361	0.123597	0.146301	0.308107	0.343539	0.3411	0.389689	0.457444	0.469206	-0.31037	-0.287666	-0.12586	-0.0442778	-0.625913	0.0234767	-0.00810983	0.285765	-0.0246054	0.172349	-0.00190117	0.460888	0.195337	0.596109	0.0484432	0.241487	-0.340149	0.309242	0.277655	0.321004	0.304605	0.0188406	-0.00576479	0.191189	0.178745	0.211738	0.61495	0.328082	0.339845	0.0227042	0.620715	0.0730486	0.266092	-0.320551	0.113416	-0.196954	-0.17425	0.0229881
oxoproline	-0.136606	-0.207401	-0.0476158	-0.155123	-0.120498	-0.00525334	-0.115423	0.0833174	0.215917	0.120216	-0.112183	-0.0185173	0.0161077	0.131352	0.352522	-0.0820481	0.256821	0.352946	0.0707951	0.0522778	0.151339	0.0869027	0.450029	0.0919772	0.369937	-0.00947828	0.423317	-0.011253	0.327616	0.423741	0.0952173	-0.0889897	-0.159785	-0.107507	-0.00844574	0.0423625	0.130933	0.210152	0.167832	-0.0645675	0.034625	0.317659	-0.061756	0.37104	0.0560616	-0.080544	-0.0990613	-0.0644363	-0.0593618
4-aminobutyric acid 1	-0.687069	-0.871234	0.698429	0.559094	0.54718	-0.505953	-0.213917	-0.0597892	0.256738	-0.149552	0.155246	1.24616	1.23425	0.181116	0.943807	0.480002	0.537517	0.802562	0.184165	1.43033	0.974988	1.41841	0.876646	0.657317	0.473104	1.26534	1.12797	0.664167	0.721682	0.986727	1.02648	-1.3855	-1.56966	-0.139334	-0.594674	-1.20438	-0.758218	-1.09656	-0.847981	-0.543183	-0.0119149	-0.957224	-0.164984	-0.302356	-0.103755	-0.790823	0.45534	0.443425	-0.317671
Analyte 92	-0.0785613	-0.230745	-0.360769	0.0348755	-0.369484	-0.308372	0.306417	-0.264111	-0.0790223	-0.44623	0.241802	0.113437	-0.290923	-0.229811	-0.000461078	-0.262634	-0.367669	0.206046	0.152183	0.26562	0.106479	-0.13874	0.438124	0.537162	0.415027	0.495319	0.151722	-0.110451	-0.215486	0.358229	0.472547	0.282208	0.130025	0.395645	0.236503	0.0523971	0.0966588	0.545052	-0.0854611	0.602571	-0.40436	0.149407	0.229699	-0.113898	0.124266	0.0457049	0.159142	-0.245218	0.430684
Benzoylformic acid 2	-0.176603	0.0446946	0.0984782	0.685558	0.234424	0.60084	-0.00427184	0.350566	0.330404	-0.304382	0.25576	0.862162	0.411027	0.777443	0.507007	0.678637	-0.127779	0.487486	-0.221298	0.640864	-0.0249576	0.189729	0.275712	-0.0489665	-0.215272	-0.032024	0.285709	0.457339	-0.349077	0.266188	0.211065	-0.275081	-0.0537836	0.58708	-0.0787412	0.502362	0.252088	-0.269056	-0.40286	0.157282	-0.451135	-0.856136	-0.672888	-0.355155	-0.0197371	-0.19634	0.665821	0.214686	-0.0240089
Analyte 93	-0.0554796	-0.0739119	0.0338209	0.168497	0.627635	-0.290413	0.529666	-0.322218	0.180365	0.206782	0.10013	0.223976	0.683114	-0.234933	0.235845	-0.21924	0.262262	0.214704	0.0184323	0.242409	-0.0856022	0.701547	-0.116126	0.603578	0.31502	0.313811	0.254277	-0.200808	0.280694	0.233136	0.174042	-0.0893005	-0.107733	0.134676	-0.193335	-0.324234	-0.356039	0.207287	0.172961	0.066309	0.459138	0.072611	0.0714024	0.0118687	0.159514	0.104035	0.328011	0.787149	0.68918
Threonic acid	0.828166	1.67559	0.00846708	0.203223	0.533693	0.543145	1.22549	0.228797	0.804169	0.80796	1.29525	-0.624942	-0.294473	-0.285021	-0.0239965	-1.35887	-0.0202059	-0.734074	-0.847428	-1.47237	-0.645124	-1.1419	-0.933596	-0.450101	-0.506066	-0.431056	-0.871424	-2.2063	-0.867634	-1.5815	-0.380341	0.819698	1.66713	0.194756	1.022	0.534677	0.22033	1.16106	0.799493	1.28678	0.330469	0.966304	1.04131	0.600946	-1.03047	-0.202304	-0.827246	-0.496777	0.195023
Analyte 94	-0.390432	-0.155334	0.933489	0.162847	0.522968	0.252587	0.523943	-0.252423	0.484071	-0.656481	0.327743	0.553278	0.9134	0.643019	0.874502	0.427051	-0.266049	0.535132	-0.235097	0.318181	0.54482	0.678303	0.380451	0.679278	0.334434	0.414538	0.639405	0.191954	-0.501147	0.300035	0.483077	-1.32392	-1.08882	-0.770642	-0.544003	-0.680901	-1.18591	-0.754389	-1.58997	-0.605746	0.360121	0.0162533	0.096357	0.321224	-0.389485	-0.779917	-0.226638	0.133483	0.134458
2-aminophenol 2	-0.34826	0.309022	-0.109219	0.426963	0.672986	0.214899	0.361557	-0.146305	0.0752725	0.227837	0.225142	0.775222	1.02125	0.563158	0.423532	-0.159296	0.576097	0.191549	-0.657282	0.117941	0.0988017	0.363963	-0.025123	0.0525347	0.0231424	0.240156	-0.23375	-0.816578	-0.0811852	-0.465733	-0.0838798	-0.23904	0.418242	0.536182	0.517043	0.324118	-0.0370855	0.441384	0.337056	0.334362	0.246023	-0.0947983	0.122215	-0.35169	-0.407824	-0.756083	0.019139	0.265162	-0.046267
4-Hydroxyquinazoline	0.0675645	0.171544	0.0543724	0.775473	0.381329	0.438037	0.589795	0.0947359	0.3755	-0.332196	0.455999	0.707908	0.313765	0.370473	0.307935	-0.281781	-0.39976	-0.238287	-0.103979	0.603929	-0.121459	0.209786	0.370595	0.418251	0.140375	0.38601	0.203956	-0.38576	-0.503739	-0.342266	0.284455	0.0131921	0.117171	0.7211	-0.00428759	0.383665	0.0403634	0.257546	-0.386568	0.401626	-0.394144	-0.463554	-0.217919	-0.399973	-0.0500848	0.0174796	0.725388	0.331244	0.53971
nornicotine	0.0765129	-0.452985	-0.249902	0.153349	0.125807	1.22652	-0.0302233	0.804345	0.430676	-0.205156	0.524608	0.0768363	0.0492943	1.15001	0.354163	-0.202727	-0.281669	0.260076	0.529498	0.606335	0.0202047	0.578793	1.53817	0.422762	0.929755	0.59403	0.883661	0.326771	0.247829	0.789574	0.977593	0.326415	-0.203084	0.403251	-0.182879	1.47643	1.05425	0.726672	0.0447454	0.77451	-0.0275421	0.323421	-0.0123046	0.277327	0.432781	0.509294	0.58613	0.558588	0.402557
Threonic acid	-0.17985	-0.451732	-0.602254	0.188595	0.716673	0.30191	0.0834791	0.723177	0.462509	1.07967	0.0973382	0.368445	0.896523	0.48176	0.642359	-0.156888	1.25952	0.60782	0.271882	0.640327	0.525162	1.1684	0.697	0.535211	0.914126	0.489402	0.914241	0.114994	1.5314	0.879702	0.54907	0.422404	0.150522	0.790849	0.675684	0.904164	1.32543	1.06465	1.68192	0.699592	0.528078	0.273799	-0.150925	0.273914	-0.0734303	-0.25328	0.115164	0.643242	0.0100488
phenylalanine 2	1.44821	1.73581	-0.049513	1.22572	0.350793	2.40363	1.91513	0.851637	1.10714	0.899304	2.73177	-0.222483	-1.09741	0.955427	-0.341069	-1.62762	-0.548902	-1.83828	-0.287599	-0.510083	-0.710354	-1.38501	-0.463467	0.17933	-0.304482	-0.702641	-0.628669	-1.91522	-0.836502	-2.12588	0.995968	1.49772	1.78532	1.27524	1.07496	2.45315	0.90115	1.48084	0.948817	2.78129	-0.87493	0.2056	-0.192558	-0.118586	-1.02545	0.422754	0.200271	-0.674658	0.889683
L-cysteine	0.147085	0.480055	0.0441605	0.568281	0.506725	0.91382	0.679579	0.161181	0.897196	0.199419	0.510946	0.421197	0.35964	0.766736	0.750111	-0.331798	0.0523346	0.10747	-0.33297	0.0882265	-0.0685455	0.0266696	0.00839786	0.199524	-0.00130489	0.0339264	0.417141	-0.664769	-0.280636	-0.225501	0.030891	0.102924	0.435894	0.524121	0.367349	0.86966	0.11702	0.43459	0.155259	0.466785	-0.0615569	-0.0895314	-0.0543001	0.328914	-0.411509	-0.264425	0.156772	0.0952151	0.26807
Threonic acid	6.4356e-05	0.890955	0.0584037	0.44128	0.234324	0.749303	-0.150375	0.538274	0.63595	-0.336823	0.919973	0.441216	0.234259	0.749239	0.635886	-0.0219625	-0.336887	0.324629	-0.890891	-0.449675	-1.07518	-0.656632	-0.592548	-1.04133	-0.327639	-0.85683	-0.255005	-0.912853	-1.22778	-0.566262	0.0290173	-0.0583394	0.832552	0.382876	-0.24263	0.690899	0.47987	0.504912	-0.395227	0.861569	-0.206957	0.122036	-0.407155	0.19467	0.184226	0.184291	0.625507	0.41855	0.0338517
Maleamate 1	0.986483	1.36624	-0.0954002	0.320878	0.0300409	0.357717	1.35625	0.408119	0.0614267	0.573987	1.09112	-0.665605	-0.956442	-0.628766	-0.925056	-1.66112	-0.412496	-0.907489	-0.379755	-1.04536	-0.404853	-1.3362	-0.059318	-0.00998452	-0.398534	-0.805799	-1.30481	-2.04088	-0.792251	-1.28724	-0.275116	1.08188	1.46164	0.416278	1.05678	0.453117	0.503519	1.0631	0.669387	1.18652	-0.290837	0.646826	0.239561	-0.259451	-0.961385	0.025098	-0.640507	-0.931344	0.394868
(2R,3S)-2-hydroxy-3-isopropylbutanedioic acid	1.02034	1.25541	-0.609957	0.836544	0.947711	-0.0844477	1.90137	-0.277453	0.112374	-0.135258	0.762518	-0.183794	-0.0726268	-1.10479	-0.907964	-1.81742	-1.1556	-1.03684	-0.235077	-0.418871	-0.40188	-0.307703	0.20185	0.645954	-0.868296	-0.605388	-1.14304	-2.0525	-1.39067	-1.27191	-0.492896	1.6303	1.86537	1.4465	1.46349	0.52551	0.332504	0.997076	0.474699	1.37248	0.111167	-0.449425	-0.186517	-0.72417	-0.853534	0.166803	-0.0169908	0.0941765	1.04783
Analyte 95	0.697508	0.196546	0.00425422	0.167147	0.216725	0.738585	0.419063	0.0767121	1.23402	0.112591	0.610428	-0.530361	-0.480783	0.0410766	0.536512	0.0331379	-0.584917	-0.232591	0.500962	-0.0293985	0.12601	0.0201795	-0.251791	0.222518	0.0598094	0.167246	1.03747	0.5341	-0.0839546	0.268371	0.413883	0.693254	0.192292	0.162893	0.318302	0.734331	0.0724578	0.252101	0.108337	0.606174	0.049578	0.0892079	0.196644	1.06687	-0.322556	0.374952	-0.155408	-0.10583	0.0965076
MALONAMIDE 2	1.00887	1.38725	-0.630555	1.0222	1.0642	-0.0392756	2.08518	-0.256034	0.211168	-0.151251	0.828999	0.0133322	0.0553346	-1.04814	-0.797699	-1.8009	-1.16012	-0.996969	-0.378385	-0.365053	-0.426939	-0.32305	0.121873	0.697926	-0.994345	-0.7089	-1.17608	-2.17929	-1.5385	-1.37535	-0.558254	1.63942	2.01781	1.65275	1.59087	0.59128	0.374522	1.02346	0.479304	1.45955	0.0420024	-0.629293	-0.343848	-0.811031	-0.960313	0.0485538	0.061886	0.103888	1.12486
alpha-ketoglutaric acid	0.662843	-1.00839	0.812133	0.131453	0.206163	-0.0231454	0.0407978	0.291386	0.547413	0.0300966	-0.0255478	-0.53139	-0.45668	-0.685988	-0.11543	-0.659832	-0.632747	-0.808201	1.67123	1.13984	0.582589	1.21455	1.73798	1.04919	1.47444	0.618914	1.5558	1.0114	1.03849	0.863033	0.982844	-0.14929	-1.82053	-0.68068	-1.23794	-0.835279	-0.520747	-0.346088	-0.782037	-0.837681	0.0747101	0.334593	-0.52093	0.41596	0.425803	1.08865	0.557256	0.631966	0.466601
glycocyamine 1	0.888997	0.451665	0.886883	0.332583	0.907456	0.490868	0.577708	0.192874	0.759276	-0.129955	0.470115	-0.556415	0.0184585	-0.398129	-0.129721	-0.909956	-1.01895	-0.477428	0.437332	-0.119083	-0.198839	0.45579	-0.159575	0.126043	0.247279	0.303208	0.307611	-0.472624	-0.58162	-0.0400959	0.0184497	0.00211457	-0.435217	-0.5543	-0.634057	-0.396015	-0.694009	-0.187938	-1.01684	-0.416768	0.574873	0.366362	0.422291	0.426694	-0.252826	0.636171	0.0797566	0.65463	0.324882
N(epsilon)-Trimethyllysine	-1.44617	0.482503	-0.437932	-0.375131	0.325225	0.262694	-1.19856	-0.00652512	0.240784	-0.114028	0.364037	1.07104	1.77139	1.70886	1.68695	0.822088	1.33214	1.50357	-1.92867	-0.857633	-0.97283	-0.157278	-1.43869	-1.68106	-1.12685	-0.247485	-0.241719	-1.10658	-0.59653	-0.425102	-0.118465	-1.00823	0.920434	0.0628008	-0.0523957	0.700626	0.431407	-0.206411	0.323904	0.801969	0.700356	-0.269212	0.610149	0.615915	0.490327	-0.955839	0.115197	0.815552	-0.708229
Analyte 96	1.49087	0.12187	0.453308	0.489237	0.791715	0.91157	0.714062	0.713358	1.17423	1.05234	0.865898	-1.00163	-0.699155	-0.579299	-0.316636	-1.48781	-0.438528	-0.69812	1.369	0.367367	0.375509	0.669845	0.785273	0.592192	0.924197	0.642757	1.05236	-0.118808	0.930471	0.67088	0.744028	1.03756	-0.331438	0.0359288	0.0440714	0.458262	0.260051	0.592759	0.599033	0.41259	0.302478	0.55683	0.27539	0.684996	-0.497379	0.99349	-0.00814261	0.294336	0.216682
2-hydroxy-3-isopropylbutanedioic acid	0.611637	-1.66806	0.547805	0.8389	0.3421	1.08266	1.29062	-0.156853	1.2404	-0.643458	0.644894	0.227263	-0.269537	0.471026	0.628764	0.395687	-1.25509	-0.346464	2.27969	2.50696	2.30902	2.01016	2.15708	2.95868	2.6699	2.88522	2.90846	2.67538	1.0246	1.93323	2.31295	0.0638318	-2.21586	0.291094	0.0931616	0.534858	-0.704658	0.454036	-1.19126	0.0970887	-0.496799	0.162942	0.378261	0.401501	-0.640967	-0.0293298	0.197933	-0.298867	0.649651
asparagine 5	0.304941	0.224936	0.292275	0.0655181	0.366609	0.368804	0.479941	-0.0984138	0.0304532	-0.429267	-0.351176	-0.239422	0.0616682	0.0638637	-0.274487	-0.81671	-0.734208	-0.350403	0.0800045	-0.159418	0.101013	0.141673	0.265431	0.255005	-0.732101	0.0294921	-0.194483	-0.736705	-0.654203	-0.270398	-0.576112	0.0126657	-0.0673388	-0.226757	0.0336746	0.0765294	-0.390689	-0.799439	-0.721542	-0.643451	0.301091	-0.572683	0.18891	-0.0350649	-0.325949	-0.0210089	-0.260431	0.0406593	0.153992
Analyte 97	0.412191	0.15203	1.18906	1.104	1.89732	2.50367	4.63882	0.13921	1.89218	0.468264	2.32682	0.691805	1.48513	2.09147	1.47999	0.468033	0.0560724	0.880275	0.260161	0.951966	5.16264	1.74529	2.67681	4.48679	1.15653	1.09336	1.74015	0.728194	0.316234	1.14044	2.17479	-0.776865	-1.03703	-0.0850597	4.12561	1.31461	-1.04985	0.119506	-0.720793	1.13777	0.793329	0.204566	0.141394	0.788181	-5.31467	-4.90248	-4.21067	-3.41734	-0.675851
Digitoxose 1	-1.1312	-0.781694	0.0395086	-0.474647	0.161863	-0.440722	-0.668154	-1.00854	-0.851359	-0.735455	-0.671468	0.656553	1.29306	0.690478	0.279841	0.588528	0.395745	-0.278003	-0.349506	0.307047	0.275983	0.943557	-0.628301	0.11354	0.342961	-0.290274	-0.0696652	0.239022	0.0462388	-0.627509	0.110225	-1.17071	-0.821203	-0.514156	-0.545219	-0.480231	-1.04805	-0.478242	-0.774964	-0.710977	0.63651	0.0359138	-0.59732	-0.376712	0.505711	-0.625489	0.0310635	0.667574	-0.162444
Digitoxose 2	-0.254256	0.219041	-0.060489	-0.221158	0.58566	0.0461951	0.643625	-0.824372	0.0792578	-0.143721	-0.0406994	0.0330982	0.839916	0.300451	0.333514	-0.984081	0.110536	-0.0632495	-0.473298	-0.4402	0.193034	0.366618	0.0418932	0.424584	-0.161841	-0.115029	-0.139783	-1.45738	-0.362762	-0.536547	-0.259741	-0.193767	0.27953	-0.160669	0.472564	0.106684	-0.763883	0.11769	-0.0832319	0.0197896	0.806818	0.278359	0.325171	0.300416	-0.412075	-0.666332	-0.633233	0.173585	0.23155
asparagine 2	1.2595	1.79302	0.173491	-0.257938	0.121147	0.413875	1.18742	0.663676	0.285913	0.639845	0.883966	-1.51744	-1.13835	-0.845626	-0.973589	-2.34719	-0.619656	-1.23644	-0.533524	-2.05096	-0.85627	-1.67188	-0.31564	-0.605602	-0.781154	-1.48015	-1.50711	-2.88071	-1.15318	-1.76996	-0.909059	1.08601	1.61953	-0.431429	0.763264	0.240384	0.490185	0.83838	0.466354	0.710475	0.379085	1.26981	0.570809	0.54385	-0.936755	0.322746	-1.19469	-0.815608	0.250668
Analyte 98	1.19192	1.41917	0.0120822	0.141499	0.436404	0.439543	1.76703	-0.0342724	0.170129	0.515816	1.2078	-1.05042	-0.755515	-0.752376	-1.02179	-1.76771	-0.676104	-1.15507	-0.227253	-1.27767	-0.380483	-0.982768	0.199321	0.347857	-0.438953	-0.937284	-1.24904	-1.99497	-0.903357	-1.38232	-0.211373	1.17984	1.40709	0.129417	1.02661	0.427461	-0.0463546	0.968137	0.503734	1.19572	0.294905	0.838721	0.340389	0.0286296	-1.03869	0.15323	-0.89719	-0.602285	0.72834
beta-Glutamic acid 1	-0.0108521	0.110363	-0.100329	0.205183	-0.166886	0.281305	0.801041	-0.227138	0.702976	-0.245178	0.95701	0.216035	-0.156033	0.292157	0.713828	-0.183248	-0.234326	0.68765	-0.121215	0.0948199	0.148322	-0.277248	0.853549	0.690679	0.340125	0.514387	0.592613	-0.304463	-0.355541	0.566435	0.846648	0.0894772	0.210692	0.305512	0.359014	0.381635	-0.126808	0.550817	-0.144849	1.05734	-0.372068	0.245305	0.419567	0.497793	-0.258684	-0.269536	-0.0535017	-0.42557	0.542357
Analyte 99	0.81303	1.28823	-0.521843	0.162206	0.16778	-0.0478818	1.48234	-0.337328	0.0521464	0.0829446	0.817193	-0.650824	-0.64525	-0.860912	-0.760884	-1.72824	-0.730085	-0.846591	-0.475198	-1.12602	-0.559246	-1.12045	0.0135209	0.194107	-0.606127	-0.810502	-1.23608	-2.20344	-1.20528	-1.32179	-0.471035	1.33487	1.81007	0.68405	1.25083	0.473962	0.184516	1.20394	0.604788	1.33904	0.00557317	0.519895	0.31552	-0.11006	-0.728982	0.0840478	-0.566776	-0.561203	0.753354
Analyte 100	-0.439187	0.0872243	0.0621473	0.408335	0.352201	0.173106	0.486338	-0.453734	-0.628622	0.119117	0.130257	0.847521	0.791388	0.612293	-0.189436	0.0483881	0.558304	0.409819	-0.526411	0.32111	0.439961	0.264977	-1.50602	0.399114	0.233453	-0.152834	-0.715847	-0.478023	0.0318928	-0.116592	0.0430328	-0.501334	0.0250769	0.346187	0.465038	0.110959	-0.515881	0.25853	0.0569697	0.0681098	-0.0561334	-0.0876576	-0.473944	-1.03696	-0.527185	-0.966371	-0.11885	-0.174984	-0.0408467
ornithine	0.620519	0.387004	0.0389428	0.561771	0.0878562	0.198707	0.762305	0.558037	0.281367	0.142888	1.05475	-0.0587485	-0.532663	-0.421812	-0.339152	-0.966728	-0.477631	-0.286529	0.233515	0.174767	-0.0023129	-0.299148	0.623078	0.375302	0.42619	0.180711	-0.105637	-0.733213	-0.244116	-0.0530135	0.667747	0.581576	0.348061	0.522828	0.345748	0.159764	0.519094	0.774251	0.103945	1.01581	-0.473915	0.251423	0.00594436	-0.280404	-0.384691	0.235828	0.17708	-0.296835	0.377614
glutamic acid	0.266812	-0.187819	-0.0415265	-0.139674	0.0271622	0.0737181	0.0592212	0.285703	0.610565	0.23697	-0.0218714	-0.406486	-0.23965	-0.193094	0.343753	-0.613829	-0.029842	0.0480519	0.454631	0.0481448	0.0201269	0.214981	0.80377	0.24704	0.624606	0.125983	0.798384	-0.159198	0.424789	0.502683	0.165948	0.308339	-0.146293	-0.0981478	-0.126166	0.115245	0.327229	0.478314	0.278497	0.0196551	0.166836	0.576461	0.077838	0.75024	0.167692	0.434504	0.0280179	0.194854	0.226913
2,4-diaminobutyric acid 4	-0.0676297	-0.421323	-0.436133	-0.0899179	-0.369419	-0.291509	-0.19539	-0.284187	-0.418554	-0.477448	0.134707	-0.0222882	-0.30179	-0.223879	-0.350924	-0.286623	-0.409818	0.158911	0.353693	0.331405	0.155961	0.0519037	0.406625	0.225933	0.239976	0.183427	0.00276944	0.0670699	-0.0561249	0.512604	0.55603	0.368504	0.0148103	0.346215	0.170771	0.144624	0.151946	0.254786	-0.0413147	0.57084	-0.279501	-0.0914296	-0.147978	-0.328636	0.265362	0.197732	0.175444	-0.104057	0.0699724
asparagine 3	1.17036	1.02177	1.83931	1.97044	-1.21188	2.92726	3.29089	2.39559	1.69271	0.793125	2.96532	0.800081	-2.38224	1.7569	0.522357	-0.469764	-0.377232	-0.06929	0.148582	0.948663	1.1807	-2.23366	0.729518	2.26911	0.107635	0.752627	0.670939	-0.321182	-0.22865	0.0792921	1.94355	-0.668955	-0.817537	0.131126	0.363167	1.08795	0.556283	-0.709902	-1.04619	1.12601	-3.18232	-0.841028	-0.196036	-0.277724	-2.20248	-1.03212	-0.232041	-3.41436	1.08841
phenylalanine 1	1.44451	1.65702	-0.134857	1.39114	0.544971	2.24994	2.39079	0.978902	0.958373	0.656967	3.12002	-0.0533673	-0.899537	0.805436	-0.486135	-1.58918	-0.787541	-1.5631	-0.21251	-0.265877	-0.395941	-1.11205	-0.167119	0.733777	-0.325595	-0.428563	-0.698645	-1.80169	-1.00005	-1.77561	1.463	1.57937	1.79188	1.526	1.39593	2.3848	1.11376	1.46628	0.791825	3.25487	-0.84617	-0.0597174	-0.162686	-0.432768	-1.26108	0.18343	0.130063	-0.716107	1.12972
toluenesulfonic acid	0.767795	1.11218	0.257099	-0.110417	0.192091	0.408277	0.191116	0.0568617	0.0246909	-0.52265	0.469714	-0.878212	-0.575704	-0.359518	-0.743104	-1.08217	-1.29044	-0.74137	-0.344385	-1.2226	-0.512772	-0.920089	-0.183157	-0.921064	-1.08466	-0.898657	-1.08749	-1.42656	-1.63483	-1.08576	-0.642466	0.510695	0.855081	-0.367517	0.342309	0.151178	-0.200238	-0.229582	-0.779749	0.212615	0.302509	0.137935	0.323941	0.135108	-0.599409	0.168386	-0.709826	-0.407318	-0.408293
Adipamide 2	0.833122	1.15925	-0.2626	0.208612	0.24908	0.190069	1.57251	-0.317851	-0.108581	0.0335153	0.689762	-0.62451	-0.584041	-0.643053	-0.941703	-1.7376	-0.799607	-1.05391	-0.326124	-0.950634	-0.311705	-0.910166	0.0234172	0.413259	-0.628925	-0.712844	-1.26783	-2.06372	-1.12573	-1.38003	-0.469484	1.09572	1.42185	0.471213	1.11014	0.452669	-0.0552507	0.792922	0.296116	0.952363	0.0404683	0.321709	0.23779	-0.317194	-0.847541	-0.0144194	-0.638929	-0.598461	0.724964
Analyte 101	0.975879	0.544703	-0.0722221	1.08572	0.311835	0.527183	1.40819	0.469503	0.586611	0.176489	1.69439	0.109839	-0.664044	-0.448696	-0.389269	-1.31175	-0.79939	-0.513375	0.431177	0.541016	0.0940581	-0.232867	0.855736	0.863491	0.532036	0.294332	0.0419082	-0.880571	-0.368213	-0.0821978	1.14968	1.0481	0.616925	1.15794	0.710983	0.599406	0.541725	1.14896	0.248712	1.76661	-0.773883	-0.00897959	-0.246684	-0.499107	-0.638761	0.337119	0.446958	-0.326925	0.769433
allose 1	0.957386	-0.293913	0.275554	0.626417	0.556666	0.322063	0.849336	-0.0311049	0.891026	0.555659	0.337027	-0.330968	-0.40072	-0.635323	-0.0663594	-0.874248	-0.401727	-0.54296	1.2513	0.92033	0.744231	0.850579	1.16333	1.14325	1.03235	1.10157	1.18494	0.37705	0.849572	0.708339	0.630939	0.681832	-0.569466	0.350864	0.174765	0.046509	-0.306659	0.462881	0.280105	0.0614731	-0.0697512	0.112017	0.181237	0.264609	-0.450319	0.507067	0.176099	0.106347	0.399017
xylose 1	-1.0351	-0.874726	-0.1722	-0.042602	0.540322	0.0997018	0.335195	-0.56188	-0.144255	-1.05941	-1.38209	0.992503	1.57543	1.13481	0.89085	0.330492	-0.0243081	0.623196	-0.160379	0.832124	0.788536	1.41505	0.484191	1.20992	0.11995	0.498314	0.730471	0.170113	-0.184687	0.462817	-0.507365	-0.862904	-0.702525	0.129598	0.0860106	0.271902	-0.38968	-0.582575	-0.887213	-1.20989	0.582924	-0.712173	-0.333809	-0.101653	0.0861897	-0.948915	0.0435877	0.626511	0.421384
lauric acid	0.285522	0.0516941	0.400766	0.742238	0.824114	0.327271	0.89414	0.295991	0.476132	0.84358	0.441238	0.456716	0.538593	0.0417496	0.19061	-0.120348	0.558058	0.323741	0.233828	0.690544	0.545007	0.77242	0.741898	0.842446	0.525724	0.824059	0.424438	0.11348	0.791886	0.557568	0.389544	-0.115245	-0.349072	0.341472	0.195935	-0.073495	-0.104775	0.176651	0.442814	0.0404719	0.0818763	-0.16482	0.133515	-0.266106	-0.596701	-0.311179	0.145537	0.227413	0.297439
Analyte 102	3.10541	3.19371	0.113537	0.609976	1.1342	3.58122	1.6208	3.81617	0.772588	0.699499	3.67054	-2.49544	-1.97121	0.475806	-2.33283	-3.42707	-2.40591	-2.77053	-0.0883008	-2.58374	-2.08767	-2.05951	-0.208443	-1.57292	-1.72794	-2.106	-2.42113	-3.51537	-2.49421	-2.85883	0.476828	2.99188	3.08018	0.496439	0.992509	3.46768	3.70263	1.35223	0.585962	3.55701	0.524224	0.855795	0.477741	0.162612	-1.10605	1.99937	-0.49607	0.0281535	0.514752
Analyte 103	-2.62645	-1.77487	0.722183	0.122258	-1.93785	-0.103893	-0.335211	-2.37265	-2.52349	-2.57894	-0.526961	2.74871	0.688599	2.52256	0.102962	1.49098	0.0475091	1.23433	-0.851581	1.89713	0.966109	-0.162982	1.38258	1.43966	0.813797	1.66525	-0.748619	0.639394	-0.804072	0.382751	1.24791	-3.34864	-2.49705	-0.599925	-1.53095	-0.826075	-3.09483	-1.68326	-3.30113	-1.24914	-2.06011	-1.08333	-0.231884	-2.64575	0.808763	-1.81769	0.931021	-1.12909	0.473552
N-acetyl-L-aspartic acid 1	-0.0722744	-0.465093	0.0900723	0.453063	-0.69063	-0.127399	1.46128	-0.405592	2.06345	-0.574049	0.637604	0.525337	-0.618356	-0.0551243	2.13573	0.582501	-0.501774	-0.309373	0.392819	0.918156	1.10105	-0.225537	1.4949	1.92637	0.608679	2.11132	2.52855	0.97532	-0.108955	0.0834455	1.1027	-0.162347	-0.555165	0.362991	0.545885	-0.217471	-0.495665	0.0535134	-0.664121	0.547532	-1.14369	-0.309477	1.19316	1.61039	-0.635957	-0.708231	-0.182894	-1.32659	0.825324
Analyte 104	-0.44694	0.234325	0.220526	0.9399	0.606099	0.554547	1.30139	0.237387	0.962484	0.224636	0.146349	1.38684	1.05304	1.00149	1.40942	0.759644	0.671575	1.09721	-0.681264	0.705576	1.40481	0.371774	0.704273	1.06707	0.100141	0.478324	0.728159	0.0783799	-0.00968902	0.415951	-0.0879752	-0.667466	0.0137987	0.719374	1.41861	0.334022	0.0168614	0.11394	0.00410967	-0.0741765	-0.333801	-0.605435	-0.227252	0.0225837	-1.63914	-2.08608	-0.699236	-1.03304	-0.337743
asparagine 1	0.672974	1.06397	-0.32638	0.152791	0.0744687	0.349235	1.46081	-0.583258	-0.0319562	-0.039321	0.896743	-0.520183	-0.598506	-0.323739	-0.70493	-1.46218	-0.712295	-0.739667	-0.390994	-0.911177	-0.482433	-0.989499	0.00977599	0.396845	-0.489603	-0.774457	-1.09592	-1.85318	-1.10329	-1.13066	-0.167225	0.999354	1.39035	0.479171	0.907915	0.675615	-0.256878	0.900745	0.287059	1.22312	-0.0783224	0.421574	0.13672	-0.184747	-0.581535	0.0914393	-0.428744	-0.507066	0.879278
ribose	-1.73318	-1.6032	0.256268	0.553509	0.301761	-0.398718	0.512239	-1.08248	-0.370629	-0.958547	0.170648	2.28669	2.03494	1.33446	1.36255	0.717447	0.77463	1.58699	-0.129974	2.15671	2.34084	1.90496	1.3316	2.11544	1.09028	1.23119	1.23257	0.587472	0.644656	1.45701	1.77385	-1.98944	-1.85947	0.297241	0.481368	-0.654986	-1.33874	-0.769194	-1.21481	-0.0856192	-0.251748	-1.06644	-0.925522	-0.924138	-0.737635	-2.47081	-0.184126	-0.435874	-0.225396
Adipamide 3	1.07648	1.52098	0.151231	-0.0150024	-0.00363221	0.449913	1.26723	0.28177	-0.00963439	0.27186	1.11566	-1.09148	-1.08011	-0.626567	-1.08611	-1.66108	-0.80462	-1.09826	-0.444505	-1.53599	-0.548381	-1.52462	-0.103495	-0.253759	-0.717392	-1.15345	-1.53062	-2.10559	-1.24913	-1.54276	-0.405321	0.925249	1.36975	-0.166233	0.821373	0.298682	0.130539	0.652362	0.120629	0.964433	0.0113702	0.818595	0.382541	0.005368	-0.972604	0.103876	-0.987606	-0.976236	0.294622
Analyte 105	-0.215391	0.0406557	0.609798	0.916098	-0.416259	1.50439	1.15065	0.51664	1.41423	-0.379827	0.56503	1.13149	-0.200868	1.71978	1.62962	1.28184	-0.164436	0.769025	-0.256046	0.875442	2.29658	-0.456915	1.19179	1.10999	0.118262	0.654824	1.37358	1.02579	-0.420482	0.512979	0.524374	-0.825189	-0.569142	0.306299	1.72744	0.894588	-0.0931578	-0.450881	-0.989625	-0.0447682	-1.33236	-0.75718	-0.220618	0.498135	-2.33724	-2.55263	-1.42114	-2.7535	-1.18659
xylitol	0.375469	0.578354	2.05836	0.599675	1.45382	0.84241	0.611857	0.451411	1.37571	0.658005	1.40258	0.224207	1.07836	0.466941	1.00024	0.0137591	0.282536	-0.289824	-0.202886	0.0213211	0.873598	0.87547	0.473926	0.033503	0.117098	-0.137925	0.797357	-0.189126	0.0796507	-0.49271	0.824223	-1.68289	-1.48001	-1.45869	-0.606408	-1.21595	-1.60695	-1.36291	-1.40036	-0.655783	0.854149	0.0957767	-0.159246	0.776036	-1.45195	-1.07648	-0.852277	0.00187214	-0.840095
2,4-diaminobutyric acid 1	1.11134	1.54682	-0.117457	0.488845	0.283875	0.217719	1.62488	0.222304	-0.148806	0.250367	0.91813	-0.622497	-0.827467	-0.893623	-1.26015	-1.90491	-0.860974	-1.20153	-0.435483	-1.05798	-0.471078	-1.26295	-0.0945296	0.0780517	-0.844961	-0.848688	-1.69563	-2.3404	-1.29646	-1.63701	-0.628694	1.2288	1.66428	0.606302	1.1932	0.335177	0.339762	0.819321	0.367825	1.03559	-0.20497	0.213019	0.209292	-0.637651	-1.07575	0.0355949	-0.586902	-0.791872	0.54913
xylitol	0.0843207	-0.254078	0.187074	0.192126	0.930578	0.481597	0.0382384	0.757291	0.348125	0.790261	0.00430259	0.107805	0.846257	0.397276	0.263804	-0.632071	0.70594	0.689415	0.338398	0.446204	1.00453	1.18466	0.385571	0.292316	0.710625	0.238244	0.602202	-0.293673	1.04434	1.02781	0.25838	-0.102753	-0.441152	0.00505192	0.563381	0.294523	0.570217	0.269474	0.603187	-0.182771	0.738452	0.264422	-0.20796	0.155999	-0.750455	-0.666134	-0.558329	0.180123	-0.712216
3,6-Anhydro-D-galactose 1	-0.356875	-0.952809	-0.212468	-0.428192	0.315384	-0.127025	-0.220862	-0.373999	-0.0218804	-0.643329	-0.632641	-0.0713169	0.672259	0.229849	0.334995	-0.361466	-0.286454	0.64099	0.595935	0.524618	0.468664	1.26819	0.563105	0.731947	0.960313	0.875139	0.930929	0.234468	0.309481	1.23692	0.320169	-0.144407	-0.740341	-0.215723	-0.271677	0.085443	-0.161531	0.219972	-0.43086	-0.420172	0.743575	0.435696	0.350521	0.406311	0.484145	0.12727	0.0559533	0.799529	0.263283
Levoglucosan	-0.813807	-0.884676	-0.104901	-0.746885	0.278172	-1.05663	0.419625	-0.85023	-1.30201	-0.710329	-1.06788	0.0669221	1.09198	-0.242828	-0.488208	-1.094	0.103478	0.975362	0.0708692	0.137791	1.33938	1.16285	0.0815794	1.3043	-0.224559	-0.327438	-0.417339	-1.02313	0.174348	1.04623	-0.183201	-0.708907	-0.779776	-0.641985	0.559608	-0.951734	-0.74533	-1.00433	-0.605428	-0.962977	1.02506	-0.36235	-0.46523	-0.55513	-0.454708	-1.26851	-1.20159	-0.176535	-0.0350823
glutamine 2	0.38221	0.48267	-0.218052	0.729801	0.232768	1.12669	1.913	0.553982	0.962318	0.682775	1.29372	0.347591	-0.149443	0.744484	0.580108	-0.327997	0.300565	0.164247	-0.10046	0.247131	1.4374	-0.249903	0.982259	1.43033	0.504065	0.12437	0.479648	-0.428457	0.200105	0.0637871	0.811052	0.600262	0.700722	0.947853	2.13813	1.34475	0.772034	1.20479	0.900827	1.51177	-0.497033	0.256935	-0.122761	0.232517	-1.92007	-1.53786	-1.19027	-1.68731	-0.00707377
6-deoxy-D-glucose 1	-0.31349	-0.496097	0.183269	0.686451	1.01599	0.794146	0.0842623	0.0231745	0.47368	0.131511	0.0538365	0.99994	1.32948	1.10764	0.787169	-0.585758	0.445001	-0.216945	0.182608	1.18255	0.357599	1.51209	1.47886	0.58036	1.09433	-0.0955153	0.969777	-0.40315	0.627608	-0.0343373	0.549934	-0.496759	-0.679366	0.503182	-0.321767	0.610877	-0.160095	0.414959	-0.0517582	-0.129433	0.329541	-0.0882222	-1.27806	-0.212771	0.138498	-0.174991	0.824949	1.15449	0.222761
Biuret 1	-0.0606555	-0.00157476	-0.151828	0.322852	0.00419855	0.132669	0.650287	-0.423376	0.683328	-0.113453	1.29152	0.383507	0.0648541	0.193324	0.743983	0.33165	-0.0527978	0.216004	-0.0590807	0.324426	-0.0842919	0.00577332	0.799594	0.651862	0.376795	0.516813	0.684902	0.27257	-0.111879	0.156923	1.2931	0.0911725	0.150253	0.47468	0.0659613	0.284497	-0.271548	0.527048	0.0383747	1.44335	-0.318653	0.0523687	0.192386	0.360476	0.0858667	0.0252112	0.408718	0.0900653	0.736154
alpha-Aminoadipic acid	0.924872	0.173563	1.49899	1.11295	0.00996695	1.52771	2.61885	-0.294443	0.863675	-0.179359	2.79928	0.188081	-0.914905	0.602843	-0.0611967	-1.19674	-1.10423	-1.4917	0.751309	0.93939	0.910334	-0.163596	-0.127066	2.44529	0.114264	1.02139	0.690112	-0.445434	-0.352922	-0.740394	2.62572	-0.574117	-1.32543	-0.386036	-0.415092	0.028726	-1.79343	-1.21116	-1.67835	1.30029	-1.10299	-0.825127	0.0820026	-0.249278	-1.0839	-0.159025	0.0290562	-1.07393	1.53496
fucose 1	0.208627	-0.331721	0.34057	0.343921	0.85062	0.490918	0.343083	0.283205	0.548848	0.42718	0.00787796	0.135295	0.641994	0.282291	0.340221	-0.938784	0.218553	-0.0890729	0.540347	0.675642	0.345927	1.18234	0.663802	0.674804	0.39828	0.138069	0.880569	-0.398437	0.7589	0.451275	0.339599	-0.131943	-0.672291	0.00335116	-0.326364	0.150347	-0.0573652	-0.274011	0.0866095	-0.332692	0.506699	-0.277362	-0.537573	0.204927	-0.0142063	0.19442	0.329715	0.836414	0.328877
ribitol	-0.19582	-0.097753	-0.110104	-0.0648929	1.24236	0.404761	0.145427	-0.195552	-0.410385	0.166816	0.051185	0.130927	1.43818	0.600581	-0.214565	0.252017	0.362637	0.771832	-0.0980672	0.0328601	-0.088581	1.34011	0.167615	0.24318	0.456081	0.0868086	-0.312632	0.15395	0.264569	0.673765	0.148938	-0.0857163	0.0123509	0.045211	-0.0762301	0.514865	-0.0854483	0.468432	0.27692	0.161289	1.30725	0.423221	0.0539485	-0.345492	0.186334	-0.00948624	0.121441	1.42869	0.331761
3,6-Anhydro-D-galactose 2	0.0310775	-0.191823	0.751139	1.43384	0.569271	1.34574	2.4373	0.514031	1.33113	-0.0248101	1.20902	1.40276	0.538194	1.31466	1.30005	0.457013	-0.0558876	0.770968	0.2229	1.62566	2.67143	0.761094	1.5061	2.62912	0.705556	1.07824	1.52295	0.679914	0.167013	0.993869	1.40084	-0.720061	-0.942962	0.682702	1.72847	0.594601	-0.237108	-0.237405	-0.775949	0.457878	-0.86457	-0.920107	-0.547419	-0.102715	-2.47961	-2.44853	-1.04577	-1.91034	-0.0423129
Lyxonic acid, 1,4-lactone	-0.237093	-0.64749	-0.0432227	0.140339	0.925733	0.487845	0.501019	-0.387496	0.507589	0.12773	0.949376	0.377432	1.16283	0.724938	0.744682	0.146107	0.364823	0.893208	0.410397	0.787829	1.17181	1.57322	1.94737	1.14851	1.21063	1.05672	1.15508	0.556504	0.77522	1.30361	1.59687	-0.19387	-0.604267	0.183562	0.567544	0.531068	-0.344273	0.606359	0.170953	0.992599	0.785394	0.422797	0.268887	0.367249	-0.524321	-0.761414	-0.383982	0.401412	-0.0233022
putrescine 2	-1.78106	-1.94873	-0.830784	0.340759	0.327542	-0.96865	-0.835299	-1.85889	-0.428584	-1.22414	-2.12975	2.12182	2.1086	0.812409	1.35247	1.57267	0.556919	1.16742	0.167669	2.28949	1.61314	2.27627	0.353841	1.11343	1.19325	1.48088	1.52014	1.74034	0.724587	1.33509	-0.18102	-0.950274	-1.11794	1.17154	0.495197	-0.137865	-1.02811	0.0753066	-0.393356	-1.29896	-0.0132161	-1.09624	-0.808608	-0.769342	0.335587	-1.44547	0.676346	0.66313	-0.499712
Orotic acid	0.594442	0.241418	0.3506	0.472447	0.0259461	0.14029	0.624291	0.102357	-0.13762	0.124348	0.36589	-0.121995	-0.568496	-0.454152	-0.732063	-0.461723	-0.470094	-0.228527	0.353024	0.23103	-0.262182	-0.215472	0.351944	0.382873	0.359539	-0.284603	-0.379038	-0.108699	-0.11707	0.124497	0.124472	0.243842	-0.109182	0.121848	-0.371364	-0.21031	-0.248243	0.250357	-0.226252	0.0152906	-0.446501	0.128509	-0.515632	-0.610068	0.0207639	0.615206	0.493211	0.04671	0.645054
citrulline 2	0.236582	0.611412	-0.541343	-0.000446792	0.301856	-0.167684	0.254105	-0.0989901	0.018452	0.279131	0.075917	-0.237029	0.0652739	-0.404266	-0.21813	-1.12003	0.0425495	-0.657746	-0.37483	-0.611859	-0.398663	-0.309556	-0.949448	-0.357308	0.0120197	0.143751	-0.59296	-1.49486	-0.332281	-1.03258	-0.535495	0.777925	1.15275	0.540896	0.754092	0.373658	0.442352	1.16477	0.820474	0.61726	0.302303	0.623879	0.75561	0.0188988	-0.212749	0.023833	-0.213196	0.0891069	0.0413557
Aconitic Acid	2.03301	0.564798	1.08548	0.4155	0.401441	2.07903	0.748835	1.25113	0.869051	0.466139	1.98424	-1.61751	-1.63157	0.0460216	-1.16396	-1.77843	-1.56687	-1.58948	1.46821	-0.149299	-0.0290579	-0.163358	0.21003	0.184036	0.193966	-0.626272	0.304252	-0.310221	-0.0986599	-0.121267	1.41944	0.947531	-0.520678	-0.669977	-0.549736	0.993552	0.165652	-0.326713	-0.619338	0.89876	-0.0140589	0.343264	-0.476974	0.453551	-0.535741	1.49727	-0.120241	-0.1343	0.213094
Diglycerol 1	-0.800926	0.403674	0.330935	0.542363	0.632279	-0.133332	0.153284	0.543789	0.155768	-0.330707	-0.440643	1.34329	1.43321	0.667594	0.956693	0.206774	0.470219	1.07902	-1.2046	0.138689	0.269622	0.228606	-0.0700876	-0.25039	-0.326887	-0.79387	-0.247906	-0.997825	-0.734381	-0.125581	-0.844317	-1.13186	0.072739	0.211428	0.342361	-0.464266	0.212855	-0.254148	-0.661642	-0.771578	0.0899167	-0.465576	-0.932559	-0.386595	-0.673295	-1.47422	-0.130933	-0.0410159	-0.520011
ornithine 2	-1.19757	-0.232607	-0.283782	-1.53512	-0.036742	-0.194519	-0.0619894	-0.422597	-0.142045	0.188775	-0.151126	-0.337551	1.16083	1.00305	1.05552	0.00807559	1.38634	0.784228	-0.964963	-1.30251	0.476679	0.195865	0.430713	0.170617	0.28805	-0.252787	0.0905615	-0.956887	0.421381	-0.180735	0.0814807	-0.913788	0.0511755	-1.25134	0.527855	0.089263	-0.138815	0.339226	0.472557	0.132656	1.49838	1.59056	1.04973	1.39308	-0.244073	-1.44164	-1.77919	-0.280815	-0.306062
Glucose-1-phosphate	0.260101	-1.12268	-0.296381	-0.272661	-0.53206	-0.319277	-1.4966	0.717787	-0.558253	-0.898887	-0.89073	-0.532762	-0.792161	-0.579378	-0.818354	-0.706286	-1.15899	0.164152	1.38278	0.850014	-0.274928	0.590615	0.623893	-0.373924	0.794775	-0.435364	0.564423	0.67649	0.223789	1.54693	0.231946	0.556482	-0.826295	0.0237196	-1.10122	-0.0228957	1.01417	-0.0315194	-0.602506	-0.594349	-0.259399	-0.055239	-1.28538	-0.285592	1.3976	1.6577	1.12494	0.865543	-0.0989961
Analyte 106	-2.10664	-2.17052	-0.473692	-0.388548	-0.597406	-1.84781	-0.297125	-1.49945	-0.573278	-0.85904	-2.08487	1.71809	1.50923	0.258831	1.53336	1.21546	1.2476	1.73112	0.0638769	1.78197	1.14842	1.57311	0.901027	1.87339	1.58628	1.6325	1.59724	1.27934	1.31148	1.79499	0.0856504	-1.63295	-1.69682	0.0851438	-0.548408	-1.37412	-1.02576	-0.110544	-0.385348	-1.61117	-0.208858	-0.195688	-0.149467	-0.18473	1.0221	-1.08454	0.633552	0.424694	0.724975
D-(glycerol 1-phosphate)	0.384362	-0.299257	-0.493848	0.201842	0.109382	0.463902	-0.130141	0.112325	-0.101284	0.441818	-0.0619148	-0.18252	-0.27498	0.0795402	-0.485646	-0.29911	0.0574558	0.195441	0.683619	0.501099	0.0628859	0.408639	0.359611	0.169116	0.605696	0.253358	0.197974	0.38451	0.741075	0.879061	0.237342	0.87821	0.194591	0.69569	0.257477	0.95775	0.606173	0.800287	0.935666	0.431933	-0.0924603	0.104597	-0.247741	-0.303126	0.236371	0.620734	0.438213	0.345753	0.10623
Diglycerol 1	-0.579869	-0.338096	-0.702657	-0.709374	0.00859127	-0.314319	-0.684424	-0.744286	-0.966981	-0.330332	-0.78315	-0.129505	0.588461	0.26555	-0.387111	-0.0654859	0.249538	-0.160882	-0.241774	-0.371278	-0.403587	0.346687	-0.820643	-0.346328	-0.302963	-0.52589	-0.628885	-0.30726	0.00776372	-0.402655	-0.445054	0.122788	0.364562	-0.00671664	-0.039025	0.388338	-0.0416291	0.061599	0.372326	-0.0804923	0.717965	0.0683156	-0.154612	-0.257607	0.741682	0.161813	0.0323084	0.750274	0.0572586
Biuret 2	-0.204569	0.00554281	-0.468083	0.395217	0.0490436	-0.684468	0.367519	0.0157521	-0.548312	0.0353201	0.285674	0.599786	0.253613	-0.479899	-0.343743	-0.644602	0.239889	0.42244	-0.210112	0.389674	0.130816	0.0435008	0.223039	0.361976	0.586088	0.240624	-0.553855	-0.854714	0.0297773	0.212328	0.280132	0.263514	0.473625	0.8633	0.604442	-0.216386	0.483835	1.05971	0.503403	0.753757	-0.346174	0.196414	-0.149051	-0.94353	-0.136359	-0.340928	0.258858	-0.0873156	0.23116
4-hydroxy-3-methoxybenzoic acid;	-0.176725	-0.164357	-0.269838	0.984444	-0.123556	-0.438072	0.771356	-0.100252	-0.0345337	-0.0213429	0.627052	1.16117	0.053169	-0.261346	0.142192	-0.970827	0.155383	0.381571	-0.012368	1.1488	0.360388	0.0408009	0.54875	0.935713	1.02485	1.00858	0.129824	-0.983195	0.143014	0.369203	0.79141	0.0931129	0.105481	1.25428	0.465869	-0.168233	0.169587	1.13033	0.248495	0.896891	-1.108	-0.123949	-0.140219	-1.01898	-0.196031	-0.372756	0.788413	-0.319587	0.575325
Glucose-1-phosphate	-1.29986	-1.68882	-0.110741	-1.05366	0.393847	-1.4928	0.287643	-1.41092	-1.9264	-1.2318	-1.66298	0.246209	1.69371	-0.192937	-0.626538	-1.23738	0.0680615	1.34203	0.388952	0.635161	1.75308	2.08266	0.353895	1.97646	0.177907	0.179221	-0.237587	-0.848429	0.457013	1.73098	0.0258369	-1.18912	-1.57808	-0.942915	0.175004	-1.38206	-1.30018	-1.40017	-1.12106	-1.55224	1.4475	-0.457255	-0.45594	-0.872748	-0.0642634	-1.36413	-1.11792	0.329583	0.223379
uracil-5-carboxylic acid	1.89033	0.645344	0.649973	-0.362235	-0.0363577	0.607706	1.7067	0.866984	-0.397553	1.07531	1.05156	-2.25257	-1.92669	-1.28263	-2.28788	-1.97895	-0.815025	-1.50676	1.24499	-1.00758	0.249865	-0.681702	1.26897	1.06136	0.565031	0.0980959	-1.0429	-0.733962	0.429963	-0.26177	0.406214	1.24036	-0.00462879	-1.01221	0.245236	-0.0422667	0.217011	0.560402	0.425334	0.401585	0.325877	1.57261	1.10567	-0.0353181	-0.895209	0.995123	-1.25744	-0.931566	0.811492
2-deoxy-D-glucose 2	-0.36691	-0.575406	-0.0583039	-0.117565	0.480598	0.114982	0.0568116	0.0936577	-0.0934785	0.338772	-0.210334	0.249345	0.847507	0.481891	0.273431	-0.0775361	0.705682	0.641407	0.208496	0.457841	1.19968	1.056	0.637457	0.632218	0.76063	0.447947	0.481928	0.13096	0.914178	0.849903	0.365072	-0.308606	-0.517102	-0.0592608	0.682582	0.173286	0.151962	0.243528	0.397076	-0.152031	0.598162	0.302789	-0.00989427	0.0240861	-0.624278	-0.991188	-0.741843	-0.143681	-0.567467
glutamine 1	-0.220132	-0.0313867	0.704473	1.36555	0.874441	1.24951	2.28988	0.442329	1.10866	0.387981	0.922241	1.58568	1.09457	1.46964	1.32879	0.865642	0.608113	0.947469	-0.188745	1.39694	2.72788	0.905828	1.39274	2.32126	0.679835	0.876846	1.14005	0.676897	0.419368	0.758723	0.953628	-0.924605	-0.735859	0.66108	1.99202	0.545034	-0.262144	-0.0560245	-0.316492	0.217768	-0.491111	-0.717104	-0.520093	-0.256891	-2.69649	-2.91663	-1.33094	-1.82205	-0.406617
O-Phosphorylethanolamine	0.588941	0.0169945	0.579483	0.311543	0.799065	1.09127	0.595245	-0.128096	0.214158	-0.525276	0.0018083	-0.277398	0.210124	0.502328	-0.374783	-0.154755	-1.11422	-0.817257	0.571947	0.294548	0.528122	0.78207	0.469384	0.57825	-0.229261	0.542531	0.197164	0.417192	-0.542271	-0.24531	-0.0151863	0.00945812	-0.562488	-0.26794	-0.034366	0.511786	-0.707579	-0.79175	-1.10476	-0.577675	0.487522	-0.52381	0.247983	-0.0973845	-0.545117	0.0438241	-0.233574	0.253948	0.0501275
Analyte 107	0.96969	0.0768415	0.104651	0.0816576	0.736885	0.536122	-0.163363	-0.39063	0.814959	-0.0786823	1.56916	-0.888032	-0.232805	-0.433568	-0.154731	-2.10984	-1.04837	-0.458012	0.892848	0.00481604	0.464063	0.660043	0.225855	-0.240205	0.0306392	0.087401	0.738118	-1.21699	-0.155524	0.434836	1.49232	0.865039	-0.0278098	-0.0229937	0.436254	0.431471	-0.495281	0.00282948	-0.183334	1.46451	0.655227	0.0258232	0.082585	0.733302	-0.540905	0.428785	-0.459247	0.19598	-0.704268
Dehydroshikimic acid 2	-0.621221	-0.675279	0.148243	0.151755	1.10945	-0.810466	-0.843136	-0.525792	0.0716473	-0.174034	-1.16558	0.772976	1.73067	-0.189244	0.692869	-0.011221	0.447187	1.16116	0.0540578	0.827034	1.52442	1.78473	-0.577758	-0.167856	-0.535229	0.342622	0.746927	0.0428368	0.501245	1.21521	-0.490301	-0.769465	-0.823523	0.00351151	0.700901	-0.958709	-0.674036	-1.35875	-0.322277	-1.31382	0.957694	-1.36226	-0.484412	-0.0801076	-0.849145	-1.47037	-0.69739	0.260304	-1.69228
carbamoyl-aspartic acid 2	-0.645849	-1.25674	-0.67085	0.182213	-0.543735	-0.568346	-0.00363719	-0.656999	-0.455508	-0.796409	-0.00990706	0.828061	0.102113	0.0775026	0.190341	0.379708	-0.150561	0.869692	0.610889	1.43895	0.852382	0.713002	0.806203	1.2531	0.935247	1.58645	0.80123	0.990597	0.460328	1.48058	1.24683	0.0250009	-0.585888	0.853062	0.266494	0.102504	0.0138503	0.349359	-0.12556	0.660943	-0.725948	-0.503703	0.147504	-0.637721	0.404355	-0.241493	0.586568	-0.13938	0.400718
10-Hydroxydecanoic acid	1.5813	0.905629	0.364443	0.665014	0.153472	1.05104	1.61118	1.02999	0.162963	1.04336	1.31925	-0.916283	-1.42782	-0.530259	-1.41833	-1.27428	-0.537936	-0.85942	0.675668	-0.240615	-0.0110791	-0.752156	0.681081	0.705554	0.330234	-0.311852	-0.742665	-0.59861	0.137732	-0.183752	0.413617	1.21685	0.541186	0.300571	0.530107	0.686595	0.665549	0.87142	0.678918	0.954803	-0.511542	0.570848	-0.0712371	-0.502051	-0.894549	0.686747	-0.229535	-0.741077	0.716633
carbamoyl-aspartic acid 2	0.528666	-0.38928	-0.0804104	-1.45259	-0.750266	-0.0256254	0.750828	-0.464946	-0.761183	-0.817345	-0.520695	-1.98126	-1.27893	-0.554291	-1.28985	-1.32435	-1.34601	-0.3477	0.917946	-1.06331	0.67938	-0.360986	1.9792	1.14011	0.0927084	0.701748	-0.371903	-0.406401	-0.428065	0.570246	-0.131415	0.609076	-0.308869	-1.37218	0.370511	0.054785	-0.384535	-0.216161	-0.736934	-0.440284	0.702326	1.15602	1.76506	0.691408	-0.2901	0.238566	-1.74269	-1.04037	0.460728
alpha-D-glucosamine 1-phosphate	0.573029	-0.2253	-0.842858	-0.188587	0.126531	-0.479007	-0.0687819	0.464049	-1.20331	1.69576	2.97179	-0.761616	-0.446498	-1.05204	-1.77634	-0.589858	1.12273	0.758775	0.798328	0.0367125	0.897949	0.35183	-0.824684	0.156518	1.65527	3.84734	-0.978012	0.208471	1.92106	1.5571	3.19709	1.41589	0.617559	0.654271	1.51551	0.363851	1.30691	2.27283	2.53861	3.81465	0.315118	1.61856	3.81063	-1.01472	-0.67265	-0.0996208	-0.861237	-0.546119	-0.741432
3-phosphoglycerate	-0.390711	-1.09074	-0.131401	-0.126746	0.348903	0.18566	-0.434532	-0.954178	0.55283	0.800273	-0.95908	0.263965	0.739613	0.576371	0.943541	0.675318	1.19098	0.706265	0.700024	0.963989	0.842532	1.43964	0.926949	0.656203	1.02492	0.544073	1.64357	1.37534	1.89101	1.40629	0.131655	-0.25931	-0.959334	0.00465559	-0.116802	0.317061	-0.822776	0.0655892	0.931674	-0.827679	0.475648	0.0609336	-0.419917	0.679576	0.248203	-0.142508	0.121458	0.597106	-0.186329
alpha-D-glucosamine 1-phosphate	-0.205914	-0.951361	0.173587	-0.0157596	0.111398	0.265129	0.0859736	-0.173587	0.307295	-0.605426	0.0633286	0.190155	0.317312	0.471043	0.513209	0.0855381	-0.399512	0.316333	0.745447	0.935602	0.641484	1.06276	1.11536	1.03734	0.674458	0.919062	1.25866	0.830985	0.345935	1.06178	1.01469	-0.379502	-1.12495	-0.189347	-0.483465	0.0915414	-0.347174	-0.450491	-0.779014	-0.110259	0.127158	-0.261144	-0.0165395	0.323054	0.309878	0.103964	0.294118	0.421276	0.395852
shikimic acid	0.0235623	0.0339775	-0.107565	0.818282	0.574974	0.190112	0.139762	6.40081e-05	0.183612	-0.368374	-0.131391	0.794719	0.551411	0.166549	0.16005	-0.114201	-0.391936	0.647132	-0.0104152	0.784304	0.143594	0.540996	-0.726862	0.105785	-0.364021	-0.390373	0.149635	-0.124616	-0.402351	0.636717	-0.165368	0.131128	0.141543	0.925847	0.285137	0.297677	0.107629	-0.222478	-0.260808	-0.0238255	-0.243308	-1.14833	-1.17468	-0.634669	-0.177572	-0.154009	0.64071	0.397402	-0.0378095
citrulline 1	1.2809	1.46955	-0.172952	0.510562	0.310247	0.326365	1.77952	0.149911	-0.115135	0.295047	1.1811	-0.770338	-0.970654	-0.954535	-1.39604	-2.07973	-0.985854	-1.30335	-0.188653	-0.958991	-0.359352	-1.15931	0.0470586	0.30997	-0.637331	-0.837067	-1.58469	-2.26838	-1.17451	-1.492	-0.288453	1.45385	1.64251	0.683515	1.28315	0.499318	0.322864	1.00517	0.467999	1.35405	-0.200316	0.32166	0.121924	-0.625698	-1.1102	0.170699	-0.599639	-0.799954	0.669323
citric acid	0.860028	0.556812	0.613469	0.633902	0.249999	1.15939	0.665911	1.05098	0.82309	0.0668185	1.18752	-0.226125	-0.610029	0.299362	-0.0369378	-0.968705	-0.793209	-0.287834	0.303216	0.0770902	0.0956974	-0.306814	-0.28207	0.109099	-0.0549334	-0.894127	0.266278	-0.66549	-0.489994	0.0153817	0.630705	0.246559	-0.0566566	0.0204336	0.0390408	0.545921	0.437509	-0.11159	-0.54665	0.574048	-0.383904	-0.132024	-0.971217	0.189188	-0.652509	0.207518	-0.0186072	-0.402511	0.0134014
citrulline 1	0.817386	1.49962	-0.0825954	0.507901	0.464801	0.333896	1.54717	0.22926	0.493019	0.526381	0.867891	-0.309485	-0.352585	-0.48349	-0.324367	-1.35821	-0.291005	-0.85324	-0.682235	-0.99172	-0.345219	-1.03482	-0.94505	0.0475523	-0.450742	0.105155	-1.0066	-2.04045	-0.97324	-1.53547	-0.63173	0.899981	1.58222	0.590496	1.237	0.416491	0.311855	1.13148	0.608976	0.950487	-0.0430998	0.540979	1.09688	-0.0148825	-1.1544	-0.337016	-0.646501	-0.689601	0.392771
glycocyamine 3	0.103569	0.0563618	-1.12189	0.994313	-0.206383	0.557577	2.61363	-0.471594	0.506702	-0.573518	0.89302	0.890744	-0.309952	0.454008	0.403134	-1.4934	-0.677087	0.0994026	0.0472069	0.937951	0.930404	-0.262745	1.23444	2.55726	0.293603	1.46435	0.450341	-1.44619	-0.62988	0.14661	0.836658	1.22545	1.17825	2.1162	2.10865	1.67946	0.650291	1.47185	0.548367	2.01491	-1.2007	-0.644348	0.526396	-0.487611	-0.986766	-0.883197	0.00754673	-1.19315	1.62686
beta-Mannosylglycerate 2	-1.45103	-1.36208	-0.993701	-0.786232	-0.76774	-0.973225	-1.51926	0.124393	-0.442031	-0.988739	-1.36413	0.664799	0.683291	0.477806	1.009	1.10009	0.462292	0.685593	-0.0889546	0.575844	0.411264	0.594336	0.279167	-0.15718	0.755019	1.18539	0.920045	1.01113	0.373337	0.596639	-0.00205454	-0.45733	-0.368375	0.207469	0.0428891	0.020476	1.11809	0.386644	0.00496212	-0.37043	0.0184922	0.179175	0.609548	0.344201	0.950812	-0.500219	0.16458	0.183072	-0.568444
Dehydroascorbic Acid 1	-0.592601	-0.582363	-0.674918	0.170537	-0.0231492	-0.198422	-0.228496	-0.0463229	0.144647	0.795479	-0.341825	0.763138	0.569452	0.39418	0.737249	0.414839	1.38808	0.765293	-0.0102383	0.7529	-0.0533793	0.559214	0.0543127	0.353867	0.249861	0.233064	0.72701	0.404601	1.37784	0.755054	0.240538	0.082317	0.0925553	0.845455	0.0391759	0.476497	0.628595	0.342416	1.4704	0.333094	-0.193686	-0.503039	-0.519836	-0.0258896	0.635742	0.043141	0.806279	0.612593	0.407247
Analyte 108	-0.195831	-0.539977	-0.926787	-0.0236064	-0.145957	-0.620772	-0.745241	-0.354466	-0.575316	0.148114	-0.802036	0.172225	0.0498736	-0.424942	-0.379485	-0.0854997	0.343945	0.287009	0.344146	0.51637	-0.105838	0.39402	0.125398	-0.205264	0.403978	0.461777	-0.0353393	0.258646	0.688091	0.631155	-0.262059	0.730956	0.38681	0.903181	0.280972	0.306014	0.572321	0.790788	1.0749	0.124751	-0.122351	-0.112392	-0.0545939	-0.55171	0.645815	0.449984	0.622208	0.499857	-0.0994258
Dehydroascorbic Acid 1	-0.386655	-0.725171	-0.166728	-0.139345	-0.122202	-0.228028	-1.08	0.0299692	0.359291	0.865798	-0.839717	0.24731	0.264453	0.158627	0.745946	0.746612	1.25245	0.882537	0.338516	0.585825	-0.157047	0.602969	0.0152962	-0.354832	0.19754	-0.270709	1.08446	1.08513	1.59097	1.22105	-0.114546	-0.219927	-0.558442	0.0273831	-0.71549	-0.0613002	0.196697	-0.360903	1.03253	-0.672989	0.0171432	-0.388286	-0.856535	0.498636	0.882218	0.495563	0.742873	0.760016	-0.197785
Analyte 109	-0.628458	-0.217264	-0.70079	0.288802	0.205134	-0.305999	-0.331725	0.118907	-0.179177	0.180377	0.983652	0.91726	0.833592	0.322459	0.44928	0.20571	0.808835	0.719946	-0.411194	0.506066	-0.00689739	0.422398	-0.321288	-0.114461	-0.0214316	0.0655527	0.0380867	-0.205483	0.397641	0.308752	1.20092	0.0723317	0.483525	0.989592	0.476628	0.39479	0.819696	0.462094	0.881167	1.68444	-0.0836677	-0.527498	-0.440513	-0.467979	0.224161	-0.404296	0.512963	0.429296	-0.107564
2,6-Diaminopimelic acid 2	0.390812	0.991814	-1.53926	-0.144699	-0.580936	0.660689	0.436262	-0.151855	0.293405	1.25167	1.13241	-0.535511	-0.971748	0.269877	-0.0974067	-1.07688	0.860857	-0.698749	-0.601002	-1.13651	-0.407973	-1.57275	-0.821467	-0.555552	0.139112	0.0450343	-0.698409	-1.67788	0.259855	-1.29975	0.140595	1.93008	2.53108	1.39456	2.12311	2.19995	1.38741	2.67019	2.79093	2.67167	-0.436237	1.27563	1.18155	0.438105	-0.583842	-0.19303	-0.728541	-1.16478	-0.14758
quinic acid	-0.854485	-0.546307	-0.024922	0.317786	0.488722	-0.339347	-0.386239	-0.595361	-0.0453022	-1.23719	-0.929754	1.17227	1.34321	0.515138	0.809183	0.695196	-0.382705	1.27747	-0.308178	0.864092	0.864349	1.03503	-0.570455	0.160068	-0.444434	-0.56084	0.501005	0.387018	-0.690883	0.969294	-0.383447	-0.829563	-0.521385	0.342708	0.342964	-0.314425	-0.570439	-0.965819	-1.21227	-0.904832	0.170937	-1.30853	-1.42493	-0.363088	-0.318042	-1.17253	-0.000256144	0.170681	-0.704281
1,5-Anhydroglucitol	-0.244102	-0.335613	0.263247	0.563682	0.704862	0.446798	0.211392	0.123039	0.282795	-0.083374	-0.122542	0.807784	0.948964	0.6909	0.526897	0.0162837	0.160728	0.23355	0.0915113	0.899296	0.23975	1.04048	0.273701	0.547006	0.249195	0.0975228	0.618408	0.107795	0.252239	0.325061	0.213071	-0.50735	-0.598861	0.300435	-0.359111	0.18355	-0.140208	-0.349666	-0.346621	-0.38579	0.14118	-0.650101	-0.801773	-0.280887	0.0958632	-0.148239	0.659545	0.800725	0.307256
Analyte 110	-0.735851	-0.285322	-0.911449	-0.053547	-0.248206	-0.659442	-0.716009	-0.593827	-0.944758	0.100872	-0.657242	0.682304	0.487644	0.0764086	-0.208908	0.480766	0.836722	0.881002	-0.450529	0.231775	-0.374636	0.0371156	-0.236972	-0.430688	0.142574	-0.0891944	-0.659436	0.0302374	0.386193	0.430473	-0.371921	0.175598	0.626127	0.857902	0.251491	0.252007	0.317622	0.768701	1.01232	0.254206	-0.194659	-0.0892008	-0.320969	-0.891211	0.659958	-0.0758926	0.606411	0.411752	-0.0560514
sorbose 1	-1.84597	-2.07171	1.01898	1.63422	0.58923	-0.356981	-0.362022	-1.14776	0.341063	-0.905201	-1.85573	3.48019	2.4352	1.48899	2.18703	1.67617	0.940769	1.22235	0.22574	3.70593	1.89129	2.66094	1.69137	1.70969	1.58987	0.945305	2.41277	1.90191	1.16651	1.44809	0.215981	-2.86495	-3.09069	0.615241	-1.1994	-1.37596	-2.16674	-1.50082	-1.92418	-2.87471	-1.04499	-2.11606	-2.76062	-1.29316	0.18042	-1.66555	1.81464	0.769651	-0.181602
Allantoic acid 2	-1.13605	-1.81338	0.421833	1.69194	0.710301	0.0363115	0.549113	-0.564499	0.156108	0.115196	-0.079183	2.82799	1.84635	1.17236	1.29216	0.269215	1.25125	1.38123	0.677329	3.50532	2.35177	2.52368	1.92244	2.36249	1.81188	2.07289	1.96949	0.946544	1.92858	2.05856	1.7342	-1.55788	-2.23521	1.27011	0.116559	-0.385522	-0.986332	-0.423336	-0.306637	-0.501016	-0.981643	-1.69345	-1.43243	-1.53584	-0.538392	-1.67444	1.15355	0.171909	0.0107206
fructose 2	-1.93763	-2.17135	0.925852	1.44695	0.563764	-0.368652	-0.394836	-1.03971	0.38069	-0.816961	-1.92173	3.38458	2.5014	1.56898	2.31832	1.6899	1.12067	1.27691	0.233718	3.6183	1.9699	2.73512	1.87435	1.77652	1.63466	0.91887	2.55204	1.92362	1.35439	1.51063	0.249618	-2.86349	-3.0972	0.521096	-1.12731	-1.2945	-1.96556	-1.46255	-1.74281	-2.84759	-0.883184	-1.98364	-2.69943	-1.06626	0.201453	-1.73618	1.6484	0.765217	-0.193383
Allantoic acid 2	0.825571	0.540717	-0.114213	0.756695	0.158397	0.583069	1.2403	0.513516	0.446766	-0.13241	1.96364	-0.0688758	-0.667173	-0.242502	-0.378805	-1.45347	-0.957981	-0.296843	0.284854	0.215978	0.0514473	-0.382319	0.827903	0.699581	0.556177	0.199138	-0.0939507	-1.16862	-0.673127	-0.0119895	1.42293	0.939784	0.65493	0.870908	0.706377	0.697282	0.627729	1.21111	-0.0181966	2.07786	-0.598298	0.340199	-0.0168402	-0.309929	-0.592164	0.233407	0.164531	-0.433767	0.648134
Allantoic acid 1	0.830207	0.0108441	0.0854933	0.576796	0.271009	0.428128	0.673806	0.456189	0.123328	-0.374027	1.60651	-0.25341	-0.559198	-0.402079	-0.706878	-1.30464	-1.20423	-0.312252	0.819363	0.565952	0.273848	0.260165	1.29114	0.662962	0.789029	0.517688	0.112484	-0.485275	-0.384871	0.507111	1.59566	0.744713	-0.0746493	0.491303	0.199198	0.342634	0.370696	0.714379	-0.459521	1.52101	-0.305788	0.223076	-0.0482645	-0.453468	-0.284692	0.545515	0.292105	-0.0136832	0.389114
Analyte 111	-0.236847	0.0966501	-0.919138	0.0368705	-0.170651	-0.632565	-0.691668	-0.36178	-0.647785	0.0963099	-0.774552	0.273717	0.0661952	-0.395718	-0.410938	-0.0724611	0.333157	0.0885442	-0.333497	-0.0597796	-0.693479	-0.267301	-0.451466	-0.788318	-0.171509	-0.147213	-0.744435	-0.405958	-0.000340188	-0.244952	-0.871202	0.682292	1.01579	0.956009	0.32231	0.286573	0.557358	0.844279	1.01545	0.144587	-0.207522	-0.111729	-0.087433	-0.684655	0.596829	0.359982	0.633699	0.426177	-0.0948396
D-Talose 1	-0.575064	-1.32316	0.843771	0.532983	0.285365	-0.437256	-0.594949	-1.20609	0.0132588	-0.722019	-1.64263	1.10805	0.860429	0.137808	0.588323	0.192677	-0.146956	-0.225183	0.748098	1.85615	0.909275	1.60853	0.893682	0.728212	0.882981	0.326476	1.33642	0.940775	0.601143	0.522915	-0.319464	-1.41883	-2.16693	-0.310787	-1.25766	-1.28103	-2.04986	-1.28395	-1.56579	-2.4864	-0.247618	-0.973164	-1.52967	-0.519725	0.413887	-0.161176	0.946871	0.699253	-0.181062
Analyte 688	0.310421	-0.683498	-0.472003	0.245042	0.424087	0.217756	1.08065	-0.956957	0.394336	-0.82237	0.820821	-0.065379	0.113666	-0.0926648	0.0839149	-0.689489	-1.13279	-0.130896	0.993919	0.92854	1.07314	1.10759	1.95652	1.76415	0.760634	1.11623	1.07783	0.30443	-0.138872	0.863024	1.50432	0.782424	-0.211495	0.717045	0.861647	0.68976	-0.484954	0.549139	-0.350367	1.29282	0.179045	-0.167907	0.187687	0.149294	-0.389644	-0.0792227	-0.144602	0.034443	0.691011
Methyl Palmitoleate	-0.424029	-0.531926	-0.838833	0.198449	0.160162	-0.65124	0.223381	-0.585021	-0.642742	-0.496491	-0.4385	0.622478	0.584191	-0.227211	-0.218713	-0.0708657	-0.0724619	0.369382	0.107896	0.730375	0.137151	0.692088	0.287354	0.755306	0.168253	0.337923	-0.110817	0.0370306	0.0354344	0.477278	0.0934252	0.414804	0.306907	1.03728	0.444059	0.187593	0.253812	0.47516	0.342342	0.400333	-0.0382869	-0.562122	-0.392452	-0.841191	0.394774	-0.029255	0.593223	0.554936	0.618155
erythrose 4-phosphate 1	0.259102	-0.462216	-0.00266741	0.139574	0.326266	0.0319096	0.116316	0.334997	0.28408	-0.499745	0.0106308	-0.119527	0.0671639	-0.227192	0.0249781	-0.628174	-0.758847	0.054842	0.721318	0.60179	0.591957	0.788481	1.02886	0.578532	0.615365	0.798781	0.746296	0.0931435	-0.0375295	0.77616	0.472847	0.261769	-0.459548	0.142242	0.132409	0.034577	0.337665	0.155817	-0.497078	0.0132982	0.186691	0.0135751	0.196991	0.144506	-0.129742	0.12936	0.00983264	0.196524	-0.0134254
gluconic acid 2	1.02928	0.0356952	0.0345913	0.0724999	0.23656	1.46062	-0.296376	0.489255	0.0146628	3.92364	1.14451	-0.956782	-0.792723	0.431342	-1.01462	-1.8979	2.89436	-1.22433	0.993587	0.0368047	-0.740158	0.200864	0.556952	-0.332071	1.1593	5.39052	-0.0210324	-0.904314	3.88795	-0.230747	1.10882	0.994691	0.00110382	0.0379085	-0.739055	1.42603	0.454664	1.16041	3.88905	1.10992	0.16406	1.1225	5.35372	-0.0578371	0.704463	1.73375	0.776963	0.941023	0.408087
D-Talose 2	-2.00187	-2.53374	0.955838	1.01618	0.406679	-0.544159	-0.562207	-0.980778	0.0817573	-0.725614	-2.1265	3.01805	2.40855	1.45771	2.08363	1.45879	1.27626	1.06396	0.531864	3.54991	2.1058	2.94042	2.09885	1.97153	2.03867	1.41058	2.61549	1.99066	1.80812	1.59583	0.407233	-2.95771	-3.48957	0.0603397	-1.38377	-1.5	-1.93662	-1.4509	-1.68145	-3.08234	-0.609499	-1.51124	-2.13934	-0.934421	0.427936	-1.57394	1.44411	0.834615	-0.134271
8-Aminocaprylic acid	-0.0131805	1.049	0.916819	1.80887	1.01092	2.14228	0.881989	-0.221093	0.434135	-1.72279	0.767138	1.82205	1.0241	2.15546	0.447315	0.701334	-1.70961	1.04364	-1.06218	0.759867	1.13621	-0.0380758	-1.40413	-0.16701	-1.04738	0.95771	-0.614864	-0.360845	-2.77179	-0.0185421	-0.28186	-0.929999	0.13218	0.892047	1.26839	1.22546	-1.13791	-0.915198	-2.63961	-0.14968	-0.797943	-1.80725	0.197843	-1.37473	-2.18521	-2.19839	-0.376343	-1.17429	-1.30322
histidine 2	1.52611	1.84446	-0.152214	1.26245	0.578125	2.25574	2.48243	0.577339	0.665519	0.47342	3.34742	-0.263656	-0.947983	0.729631	-0.860588	-1.77092	-1.05269	-1.74105	-0.318349	-0.582005	-0.494017	-1.26633	-0.576228	0.637974	-1.03718	-0.472141	-1.17894	-2.08927	-1.37104	-2.0594	1.50297	1.67832	1.99667	1.41467	1.50265	2.40795	0.729553	0.959495	0.625635	3.49964	-0.684327	-0.455171	0.109864	-0.596932	-1.35044	0.175667	-0.0879884	-0.772315	1.13199
[truncated: 2,328 more rows]
[truncated: 100 more columns]

## Sheet: Relative metabolite levels
Raw metabolite profiling data and Log2-transformed metabolite profiling data of eighteen rice inbred lines.
Peak	Mass	R.T. (minutes)	Similarity	R465	YB	Mianhui725	610234	9311K	Qianlijing	W1394	R4115	C418	W1384	W1383	W1392	W1390	Liaoxing1	JR2	110080	Wuyunjing8	Balilla
[truncated: 1,051 more rows]
