# Supplementary material for: Metabolic prediction of important agronomic traits in hybrid rice (Oryza sativa L.)
Source: Sci Rep. 2016 Feb 24;6:21732. doi: 10.1038/srep21732 (PMC4764848; doi:10.1038/srep21732)
Supplement: Supplementary Information [file srep21732-s3.xls]

## Sheet: Sheet1
Table S7 Name of analytes and correspongding coefficients for equation building of all analyzed traits.
YPP		MSPH		HD		LPH-YPP		LPH-MSPH		LPH-HD		MPH-YPP		MPH-MSPH		MPH-HD		BPH-YPP		BPH-MSPH		BPH-HD		YPP-SCA		MSPH-SCA		HD-SCA
Name of Analytes	Coefficients	Name of Analytes	Coefficients	Name of Analytes	Coefficients	Name of Analytes	Coefficients	Name of Analytes	Coefficients	Name of Analytes	Coefficients	Name of Analytes	Coefficients	Name of Analytes	Coefficients	Name of Analytes	Coefficients	Name of Analytes	Coefficients	Name of Analytes	Coefficients	Name of Analytes	Coefficients	Name of Analytes	Coefficients	Name of Analytes	Coefficients	Name of Analytes	Coefficients
Analyte139	40.5378	Analyte83	-35.4049	Analyte1	-198.736	Analyte157	-1.4707	Analyte138	-0.444007	Analyte160	-0.208744	Analyte48	-2.88131	Analyte137	-1.23206	Dihydroxyacetone_A	-0.49185	Analyte48	-1.71274	betaAlanine2_A	3.62413	Biuret1	-1.79278	Analyte162	26.3187	Analyte130	-32.2	Analyte171	15.4797
Analyte4	58.3898	carbamoylasparticacid2_A	-31.2528	succinicacid	-7.83762	Analyte53	3.60328	Analyte159	-2.30865	betaMannosylglycerate2	0.591238	Analyte142	1.86973	NAcetylDgalactosamine1	-0.997305	Analyte101	-0.0780896	Analyte132	-3.67916	Adipamide3	0.00907775	oxamicacid	0.228317	Neohesperidin	-53.4496	Analyte74	-27.2688	heptadecanoicacid	57.2561
carbamoylasparticacid2_A	-72.5134	5Dihydrocortisone1	-73.7108	DLAnabasine1	68.7617	pentadecanoicacid	4.13692	Analyte115	-0.293385	Dihydrocarveol	1.1646	cellobiose1	-0.790152	ProstaglandinE21	0.453091	Analyte71	-0.394815	Analyte59	-1.03477	Analyte8	-0.00209934	Analyte184	1.05773	4Androstene317dione2	-22.3988	6deoxyDglucose1	-21.8484	2methylfumarate_A	-33.2667
uracil5carboxylicacid	74.6378	Adenosine5monophosphate	154.097	Dihydrocarveol	-156.599	24diaminobutyricacid1	-1.3503	valine	-0.0732161	Saccharicacid_A	1.12957	betaMannosylglycerate2	-3.5499	Galactinol3	-0.900322	Dgalacturonicacid2	0.694627	lactose2	-4.77071	Analyte86	-0.263812	salicylicacid	-0.29245	Analyte123	-40.0707	maltose	57.9818	GlutaricAcid	58.9208
Taxifolin	34.6688	2methylfumarate_A	176.677	Analyte357	-10.1237	Glucoheptonicacid3	-3.29459	Analyte13	-0.783526	lactose2	1.11937	Biuret1	-3.66609	8Aminocaprylicacid	0.262989	Analyte99	0.155306	Analyte165	0.347913	uracil	0.374036	Tartronicacid	0.199173	4hydroxycinnamicacid	17.6642	Analyte141	82.1888	5Methoxytryptamine1	-14.0662
valine_A	-6.52894	gluconicacid2	44.2597	Digitoxose2	19.9476	Analyte124	16.0413	Analyte136	-0.711344	malonicacid2	0.0182952	glycine1	-5.26524	Arachidicacid	-0.769301	Nethylmaleamicacid3_A	-0.372903	Analyte10	-3.07041	fructose6phosphate	0.130767	oxalicacid	-0.654386	Analyte44	13.1519	Analyte80	-98.4645	lactose1	-22.1133
Analyte7	-86.8547	Analyte116	-6.12469	Lactamide2	-61.7043	Analyte118	-14.6449	cytidinemonophosphatedegrprod	0.678149	alanine1	0.00161375	Analyte169	-0.99723	1Aminocyclopropanecarboxylicacid	-0.203234	MALONAMIDE4	0.174713	Dgalacturonicacid2_A	1.38091	8Aminocaprylicacid	0.250032	canavaninedegrprod	0.184329	valine	132.97	putrescine2	119.583	oleicacid	32.3068
DehydroascorbicAcid1	67.4559	oxoproline	-140.394	Analyte196	125.083	2-hydroxypyridine	-5.9176	progesterone	-1.52152	Analyte122	-0.079828	Analyte56	1.28745	Monostearin	-3.57733	Analyte1091	0.144566	asparagine5	0.503618	Lcysteine	0.240213	Pyrrole2CarboxylicAcid	-1.04213	Analyte63	-32.5215	Digitoxose1	-122.911	Analyte114	0.361519
Analyte32	-145.251	Analyte192	76.5559	Isoleucine_A	17.1406	LThreose2	-9.71624	glutamine2	-1.16995	LAllothreonine1	-0.343215	Analyte134	-0.936588	3Cyanoalanine	0.00336943	15Anhydroglucitol	-0.255427	ribitol	-8.29572	Analyte73	0.946915	4Methylbenzylalcohol	1.51925	picolinicacid	-29.2918	norvaline	-138.266	Norleucine1	-55.0869
ProstaglandinE22	33.8911	Gentiobiose2_A	-149.93	Analyte160	46.4209	Analyte121	1.30982	Analyte153	-1.21343	NAcetylbetaalanine2	-0.264302	Analyte153	-1.98313	Ergosterol	0.857922	MethylPalmitoleate	0.272327	2-hydroxypyridine	0.51001	4Hydroxyquinazoline	0.560043	3Cyanoalanine	0.00275281	3phosphoglycerate	-37.2455	Analyte73	119.32	AconiticAcid	-12.3979
glycolicacid_A	58.4687	lacticacid_A	-118.849	LMalicacid	0.207116	Phytanicacid	-2.9188	cellobiose1	-1.29887	Analyte25	-1.17465	Dihydroxyacetone_A	-0.596976	gluconicacid1	-0.0380977	tyrosine1	-0.146052	Analyte27	2.17791	Analyte45	-1.55958	stearicacid	-0.351866	Oacetylserine1	-0.0834741	Analyte100	78.0333	oxoproline	29.6682
Aminomalonicacid	75.3129	pcresol	-36.3935	OPhosphorylethanolamine	33.354	glycocyamine3	0.702759	uracil5carboxylicacid	0.2843	Analyte64	0.68698	linoleicacid	-6.93915	alanine1	0.005449	uracil	0.41707	Analyte100	-3.12504	asparagine2	0.331679	Analyte12	0.345878	dGlucoheptose2	-19.9769	Analyte41	14.8215	Analyte145	-21.5774
malonicacid1	90.6025	Oroticacid	-192.782	Glucoheptonicacid1	6.53064	tryptophan1	-0.0977535	citricacid	0.0259087	Analyte12	-0.437724	proline	-0.403459	malonicacid1	-0.229604	Analyte14	-2.75679	phenylalanine1	-0.166393	Glucoheptonicacid1	-0.699672	oleicacid	0.578198	Analyte7	-123.924	malonicacid1	-31.1799	Analyte357	-31.7879
histidine2	-14.6844	Analyte106	16.2067	Lcysteine	90.6367	Benzoylformicacid2	-5.27611	PhenylbetaDglucopyranoside	0.51194	Allantoicacid2_A	0.438713	Glucose1phosphate	-2.38089	Analyte115	-0.0311468	glucose6phosphate1_A	0.64443	2-hydroxypyridine_A	-0.691204	sorbitol	-0.67645	DTalose1	0.224946	pcresol	-357.971	asparagine3	-14.5977	glucose6phosphate1	83.1505
glycocyamine1	118.503	glycocyamine3	7.83629	Analyte148	157.19	Analyte34	-17.629	Analyte124	-0.176351	palmiticacid	-1.07655	4aminobutyricacid2	-0.957821	Analyte73	1.10855	Analyte194	-1.71167	4HYDROXYPYRIDINE	4.29952	Analyte114	0.0554961	glycine1	-0.511356	Analyte101	6.17459	fumaricacid	-59.8605	Analyte100	73.615
oxamicacid	37.2471	Dgalacturonicacid2_A	-27.5204	Analyte51	28.3255	progesterone	-4.56784	Analyte49	2.20317	Stigmasterol	-0.319487	cytidinemonophosphatedegrprod	2.90038	Analyte46	-0.403526	Analyte88	0.0862957	4hydroxy3methoxybenzoicacid	-3.32027	Analyte147	-0.561445	lauricacid	1.99448	Analyte182	107.854	Analyte65	67.001	Dihydrocarveol	140.769
2ketoadipate3	110.269	Erythrose2	-55.8697	5Hydroxyindole2carboxylicacid2	-14.8824	Analyte172	-11.5877	Analyte191	1.03335	leucine	-0.639032	Analyte127	0.414815	ribose	0.483832	glycolicacid	2.12477	MethylPalmitoleate	-2.85972	Analyte71	0.892489	Analyte186	-0.6794	alphaDglucosamine1phosphate_A	86.2272	2deoxyDglucose2	65.9833	ribulose5phosphate1	95.7959
Glucosaminicacid_A	27.8017	Analyte175	71.7397	Saccharicacid_A	-102.441	histidine2	-0.0578019	histidine2	-0.048412	betaAlanine2	-0.33966	Saccharicacid	-0.752576	glutamine2	-0.591767	Lignocericacid	0.490924	betaAlanine2_A	4.66394	Tartronicacid	0.166122	Atropine	-0.107647	Analyte127	13.2057	valine	41.8373	Analyte165	-6.90086
alphaketoglutaricacid	1.30483	Glucoheptonicacid3	101.91	Analyte19	18.838	citrulline1_A	-3.86335	Analyte79	0.259601	citrulline2	0.0150834	Threonicacid_A	0.934396	Analyte125	0.0304124	ribulose5phosphate1	0.809812	Analyte2	9.46961	Analyte3	0.0587891	carbamoylasparticacid2_A	-0.107281	Dihydroxyacetone_A	-16.6053	betahydroxypyruvate	78.51	guanine1	55.6652
Analyte107	133.799	Citraconicacid4	-63.1781	melibiose1	-35.2751	Saccharicacid	-0.164024	Glucoheptonicacid2	0.0300985	trans35Dimethoxy4hydroxycinnamaldehyde2	0.686209	cisgondoicacid	-2.8316	Galactinol1_A	0.343661	Ethanolamine	-0.20561	3phosphoglycerate	-0.990817	Analyte105	-0.267306	3phosphoglycerate	-1.36841	6phosphogluconicacid	-115.167	Analyte153	-66.8635	Analyte102	3.26479
Analyte147	19.0898	Fructose26biphosphatedegrprod2	-126.224	36AnhydroDgalactose2	-18.1439	Analyte153	-1.67316	Analyte66	-2.23071	Allantoicacid1	0.671572	glypro	1.61297	Analyte72	-0.959828	malonicacid2_A	-1.14721	lauricacid	3.91758	Analyte4	-1.95199	fumaricacid	0.684569	stearicacid	6.89963	Analyte86	-0.480208	stearicacid	5.54052
glycocyamine3	8.66847	Analyte42	-178.004	Taxifolin	18.4576	Glucosaminicacid_A	3.3284	Lyxonicacid14lactone	0.537253	Analyte192	-0.129778	ProstaglandinE21	0.472648	5Methoxytryptamine1	-0.117411	asparagine5	-1.94109	Triacontanoicacidmethylester	-4.47431	thymine	0.198913	Analyte132	-0.441966	Analyte194	34.8299	2methylfumarate_A	248.99	Adipamide2	-7.25965
Analyte129	-248.9	Phytanicacid	23.1143	Gentiobiose2_A	47.174	NAcetylbetaalanine2	-2.19466	Analyte75	0.546336	Analyte79	-0.231502	Analyte121	1.25187	Glucose1phosphate_A	-0.0599572	Digitoxose2	-0.127479	Levoglucosan	-2.98662	LMalicacid	0.00214349	Analyte28	-0.417422	Allantoicacid2_A	-2.43819	4Androstene317dione2	7.97474	4aminobutyricacid1	8.43964
AconiticAcid	99.6503	4hydroxy3methoxybenzoicacid	-24.9204	linoleicacid	56.2258	Analyte197	-12.4858	Analyte169	0.082877	trehalose	0.906376	estriol	-3.35162	alphaDglucosamine1phosphate_A	-1.32282	Analyte192	0.296388	Analyte79	7.1768	citricacid	-0.073318	Analyte6	-0.45541	oxoproline	21.7743	3712Trihydroxycoprostane1	-47.5852	asparticacid1	-0.104309
proline	-10.915	fructose2	0.91036	4Cholesten3one3	-15.8389	estriol	-5.19221	Pyruvicacid	-0.191384	Analyte101	0.109082	Dihydroxyacetone	5.65089	estriol	0.235306	glucose6phosphate2	0.394773	Analyte197	-13.4466	ferulicacid	-1.14839	Diglycerol1	-0.149387	Analyte267	-317.236	Analyte8	-16.4054	Analyte19	6.98112
tyrosine1	7.91791	2Deoxyerythritol	-42.7755	MALONAMIDE4	-16.5314	Purineriboside	1.4534	Analyte52	0.388049	Analyte59	-2.18655	2deoxyDglucose2	2.05688	NepsilonTrimethyllysine	0.367319	Analyte4	0.421551	Analyte186	2.48458	Zymosterol2	0.111799	Glucose1phosphate_A	-0.160923	Analyte98	35.3048	lauricacid	-84.1043	Saccharicacid	170.665
Analyte58	138.321	Analyte139	25.1015	3MethylglutaricAcid	-1.57615	NepsilonTrimethyllysine	-2.22579	maleicacid	-1.52188	Analyte14	-2.80481	beitaSitosterol	-0.255451	Analyte61	-0.2256	5Dihydrocortisone2	-2.02536	Analyte37	-14.6648	AconiticAcid	-0.157456	Analyte115	0.0277866	Analyte94	28.0216	Diglycerol1	-181.035	Adipamide3	0.229642
Analyte89	27.2623	Isoleucine	-83.8929	3hydroxybenzylalcohol	-157.646	ascorbate_A	5.39792	1Aminocyclopropanecarboxylicacid	0.0323851	Phytanicacid	0.300566	Analyte61	1.51428	4aminobutyricacid1	-0.0496968	Analyte165	0.571043	4aminobutyricacid2	-0.421713	oxamicacid	-0.0484255	AconiticAcid	-0.0526055	3MethylglutaricAcid	22.5733	Atropine	-11.5103	pcresol	-218.11
tryptophan1	0.000869124	Adipamide3	0.786115	Nethylmaleamicacid3_A	38.4767	Analyte1091	1.86782	Analyte67	-2.67699	Analyte157	-0.757538	Analyte19	2.96672	lysine	0.0197209	AconiticAcid	-0.222064	sorbose1	-0.000423818	Dgalacturonicacid2	0.334981	Purineriboside	0.939203	Analyte172	-163.192	Digitoxose2	90.3067	Analyte51	31.28
Analyte123	-135.037	MethylPalmitoleate	-37.7896	trans35Dimethoxy4hydroxycinnamaldehyde2	1.58813	Analyte9	-11.6106	Galactinol3	-1.37542	cytidine5monophosphate	0.14644	Pyrrole2CarboxylicAcid	-11.914	Phytanicacid	-0.628067	cytidine5monophosphate	0.309221	glutamicacid	-1.57179	trehalose	0.124555	tyrosine1	-0.225385	alphaketoglutaricacid	-12.8667	Stigmasterol_A	51.7215	Analyte25	-129.243
Arachidicacid	79.7462	Analyte153	-63.7537	24diaminobutyricacid1	70.9044	Ergosterol	7.25406	2aminophenol2	-0.359926	Purineriboside	1.1825	Analyte155	-4.90815	methionine1	-0.0293112	Analyte12	-0.0456505	LMalicacid	-0.000199057	ribitol	-2.32187	sorbose1	-2.25289e-05	Pyruvicacid	-25.2092	3Indolepyruvicacid	100.213	4Cholesten3one3	22.3695
1Indanol	-163.14	Analyte64	43.8365	Phytanicacid	8.5493	1Indanol	-9.92641	Analyte87	0.797452	Analyte165	-0.0497318	Atropine_A	-4.32143	Methylmalonicacid	0.122002	Analyte129	0.464265	carbamoylasparticacid2	4.50287	Analyte25	-0.0712147	Ethanolamine	-0.0915801	8Aminocaprylicacid	-71.1708	linolenicacid	51.7153	salicylicacid	-55.1404
leucine	-68.1187	alphaDglucosamine1phosphate	35.0867	Analyte88	-9.91442	Dglycerol1phosphate	-4.83167	3phosphoglycerate	1.44864	Analyte142	1.24867	cellobiose2	-0.898847	Analyte114	0.0650502	citrulline1	-0.370588	Atropine_A	-5.06209	Oroticacid	-3.03207	Analyte65	2.05621	glucose6phosphate1	52.3344	Analyte67	-38.9064	Linoleicacidmethylester_A	2.22533
Glucosaminicacid	11.6752	sorbitol	-91.4576	Analyte85	33.2748	Analyte66	1.50712	3Hydroxypyridine	1.24765	Analyte44	0.389846	MethylPalmitoleate	-3.72515	Analyte29	0.0345488	Analyte79	-0.288012	Analyte181	-0.562816	Analyte357	-0.61435	lactose1	-0.298865	Analyte92	20.5895	Cortexolone2	7.12057	lacticacid	-18.7753
Allantoicacid2_A	13.8493	maleicacid	-42.7841	Atropine	-38.0764	Analyte86	7.79122	Analyte91	0.39257	asparagine5	-1.69864	5Hydroxyindole2carboxylicacid2	0.109482	Analyte157	0.604831	betahydroxypyruvate	-1.5905	AconiticAcid	2.28906	picolinicacid	1.01007	Analyte62	-0.373492	Analyte81	-70.4317	Analyte180	-75.4711	Analyte66	182.41
Methylmalonicacid	-21.8987	Analyte50	19.4117	Purineriboside_A	23.0265	glypro	-1.43876	Analyte55	1.21753	2FuroicAcid	-0.737479	Analyte187	5.81965	Analyte76	-1.24962	Taxifolin	-0.641867	shikimicacid	3.62494	Analyte78	0.744876	Glucosaminicacid_A	0.0382152	dGlucoheptose1	9.64284	LThreose2	-9.14333	Analyte173	68.9891
Dgalacturonicacid2_A	-66.9574	Analyte128	37.9217	Analyte64	-53.4444	xylitol	-10.6389	Gentiobiose1	1.07503	Analyte171	-0.0733855	Fructose26biphosphatedegrprod2	-0.109671	36AnhydroDgalactose1	-0.506714	trans35Dimethoxy4hydroxycinnamaldehyde2	-0.0470997	Analyte128	0.242656	glucose6phosphate1_A	0.676794	Analyte25	-0.826103	Zymosterol2	58.1702	valine_A	2.95703	Biuret2	31.5579
alphaDglucosamine1phosphate_A	94.443	Analyte85	131.137	Analyte111	-64.6213	Biuret1	-6.19974	glycocyamine1	-3.53665	lactitol	1.29806	2-hydroxypyridine	-1.19512	Analyte185	0.250423	lactitol	0.207368	betahydroxypyruvate	1.69196	tyrosine1	-0.15784	ribulose5phosphate1	0.7828	NacetylLasparticacid1	41.4293	Analyte143	-109.696	Analyte182	35.5233
Analyte64	-104.19	Analyte117	49.3749	guanosine	-53.6045	6phosphogluconicacid	-8.25972	Methylmalonicacid	-0.047708	Analyte30	-0.156756	betahydroxypyruvate	1.93673	Analyte81	-1.03549	Adipamide2	-0.0968326	Analyte83	-1.09803	Neohesperidin	-0.63398	Analyte157	-1.5078	Methylmalonicacid	40.2914	glycine1	-60.9754	sulfuricacid	-43.7177
CarbobenzyloxyLleucinedegr2	25.1574	Analyte97	7.71388	glutamine1	0.0665987	phenylalanine2	-3.37167	dGlucoheptose1_B	0.321543	raffinose	0.0809214	Atropine	-4.16413	maleicacid	-0.908762	Analyte25	-1.04819	Analyte152	4.37835	carbamoylasparticacid2	-0.10132	Analyte150	0.867658	ribitol	-168.911	4Cholesten3one3	-48.6059	Analyte121	14.8062
Analyte31	25.4692	fructose6phosphate	-16.77	betahydroxypyruvate	182.835	Linoleicacidmethylester	4.10176	Analyte172	0.540706	Analyte132	-0.177089	pantothenicacid	1.01937	Oroticacid	-0.97225	3hydroxybenzylalcohol	1.12925	Glucoheptonicacid2	0.625741	glucose6phosphate1	0.316484	trans35Dimethoxy4hydroxycinnamaldehyde2	-1.08015	Analyte21	-27.7401	oxoproline	-89.5753	Analyte179	-22.6942
Analyte162	10.5584	thymine	-14.903	cellobiose2	68.4487	Analyte27	0.556923	Diglycerol1_A	-1.16008	Lcysteine	-0.336701	Stigmasterol_A	-3.70017	Analyte6	-0.0381512	DGlycericacid	-0.344692	Analyte64	-2.24666	Analyte84	0.0775723	xylitol_A	0.459696	Lhomoserine1	92.1105	Analyte128	28.2374	Analyte118	43.8657
Analyte49	-139.209	Monostearin	-444.098	5Dihydrocortisone1	-195.756	betahydroxypyruvate	3.29612	Analyte164	0.936468	spermidine1	0.00188251	Analyte197	-14.0831	4Hydroxyquinazoline	0.391837	Lcysteine	-0.486421	ribulose5phosphate1	-3.20208	NAcetylbetaalanine2	0.37747	methionine1	0.0724676	Analyte19	7.91867	Analyte102	53.6241	Analyte86	52.519
Saccharicacid	25.0623	Analyte112	-37.3266	Adipamide2	14.9139	PhenylbetaDglucopyranoside	-9.79232	Analyte47	-1.09836	oxamicacid	-0.0730966	24diaminobutyricacid4	-14.4838	Analyte145	-0.0130747	Analyte148	-1.49247	pantothenicacid	0.0894684	xylose1	-0.236942	Analyte48	0.603537	betaAlanine2	-17.4009	Analyte46	-32.5241	Analyte7	-163.104
Dihydroxyacetone	122.089	malonicacid2	-11.9953	Analyte5	-76.1514	Analyte64	-14.3947	Analyte43	0.333279	5Hydroxyindole2carboxylicacid2	0.504325	4hydroxy3methoxybenzoicacid	0.252386	3hydroxybutyricacid	-0.137374	Analyte131	-0.00014687	Glucose1phosphate	-4.99502	Analyte120	-1.39411	Analyte194	-0.903033	histidine2	-13.3976	canavaninedegrprod	-62.1444	Analyte133	-40.7487
Analyte171	39.938	2425dihydrolanosterol_A	-32.0948	Analyte74	-81.3676	Analyte188	-2.60578	Analyte145	0.0486926	3hydroxybenzylalcohol	1.62612	Analyte194	1.8998	ribitol	-2.27457	Analyte118	0.370959	Analyte19	2.24093	mucicacid	-0.181667	toluenesulfonicacid	-0.0755996	Citraconicacid4	-73.3378	methionine1	-9.23727	glucose6phosphate1_A	59.3112
3hydroxybutyricacid	-9.28347	Analyte143	-171.911	asparagine3	-28.7906	alphaAminoadipicacid	2.85948	Analyte688	0.472276	Carbobenzyloxyglycine	0.522668	CarbobenzyloxyLleucinedegr2	5.89301	pantothenicacid	-0.618329	Analyte136	-0.365884	2deoxyDglucose2	3.39425	Pyrrole2CarboxylicAcid	-2.4343	2ketoadipate3	-0.261362	Carbobenzyloxyglycine	119.965	glycine2	19.9839	Analyte136	-59.0512
3hydroxyLproline2	-149.521	Analyte164	-9.69527	dGlucoheptose2	0.0839271	lacticacid_A	-6.48575	Glucose1phosphate_A	0.0934081	Analyte27	1.00531	8Aminocaprylicacid	-2.87127	Analyte67	-1.27721	oxamicacid	0.0492533	Analyte78	4.6772	fructose2	-0.00159582	squalene	0.171827	alphaDglucosamine1phosphate	43.1464	Analyte21	-74.9349	Analyte62	-95.2821
hydroxyurea	123.411	Analyte147	-62.5425	Analyte175	38.4384	Analyte90	-2.5583	Allantoicacid2	0.377194	Analyte113	1.14667	2-hydroxypyridine_A	2.20124	Analyte134	0.127978	Adenosine5monophosphate	0.618548	Analyte61	-0.366961	Glucosaminicacid	0.195744	Levoglucosan	0.0506464	cycloleucine2	-32.5279	butyraldehyde1	-114.228	alphaDglucosamine1phosphate	-4.67037
cytidine5monophosphate	40.4238	Analyte105	-38.5465	Stigmasterol_A	-29.7578	Analyte122	-0.411634	hydroxyurea	-2.37616	Nethylmaleamicacid3	-0.3879	Analyte83	2.49159	Analyte183	-0.0880226	oxoproline	0.197034	Pyrrole2CarboxylicAcid	-12.0582	Cortexolone2	0.00660843	nicotinamide	-2.39175	24diaminobutyricacid1	-37.0618	LMalicacid	-0.0065676	fructose6phosphate	62.8831
LMalicacid	0.196344	lauricacid	-222.005	2aminophenol2	47.6016	Analyte189	-7.33517	3hydroxybutyricacid	-0.0138982	Analyte159	0.372881	asparticacid2	-3.20019	Analyte142	0.679364	Purineriboside	1.08467	melibiose1	-6.22631	glutamine1	-0.00370726	alphaDglucosamine1phosphate	-0.067499	Analyte142	13.6947	Purineriboside	-79.9518	Analyte116	-35.091
Analyte121	-21.7742	trehalose	-66.5782	Citraconicacid4	7.82025	Analyte79	3.8226	Norleucine1	-0.267845	Analyte35	-0.215238	Analyte124	7.54433	Dehydroshikimicacid2	-0.327725	Cerotinicacid	1.10357	Atropine	-2.84084	Analyte64	0.298814	Lactamide2	0.327163	uracil5carboxylicacid	80.9348	Zymosterol2	-21.7319	asparagine5	-117.51
3712Trihydroxycoprostane1	-43.6531	ferulicacid	-72.7718	Analyte121	-21.5307	Analyte80	-12.0018	Dehydroshikimicacid2	-0.372984	dGlucoheptose2	-0.481737	Phenylaceticacid	-1.89726	Gentiobiose1	-1.11818	Analyte132	-0.3002	Ergosterol	-7.47936	Analyte66	-1.17545	Analyte78	-1.83882	cellobiose2	-49.5084	glycolicacid	-152.393	Dioctylphthalate	32.6678
Analyte27	-2.77872	Analyte32	61.2852	Lignocericacid	-25.0185	Analyte161	18.6163	dGlucoheptose1	-1.44298	Citraconicacid4	0.269229	glutamicacid	-2.97586	glycocyamine1	-1.159	Analyte157	-1.10973	estriol	-2.75948	Analyte128	0.401292	3Indolepyruvicacid	-0.458923	citrulline1	-46.1116	oxalicacid	38.5786	Citraconicacid4	2.52692
Analyte101	11.533	asparagine4	0.0993491	Stigmasterol	-101.815	ferulicacid	-6.62631	Dioctylphthalate	-0.115032	Analyte357	0.189245	Analyte118	-11.0553	squalene	1.16766	Analyte185	0.240607	Analyte46	-6.35061	Analyte132	-0.185684	Analyte152	-2.97569	Analyte178	-45.5612	Phytol	76.2683	2425dihydrolanosterol	-14.1711
2425dihydrolanosterol	168.443	3Indolepyruvicacid	72.7146	ribulose5phosphate1	-76.9149	Linoleicacidmethylester_A	-4.84638	Zymosterol2	-0.477013	maltose_A	0.95611	GlutaricAcid	-10.0634	3Aminoisobutyricacid1	-0.0968394	Norleucine1	-0.560855	Fructose26biphosphatedegrprod2	0.385467	Analyte63	-0.127158	Analyte162	0.312012	asparticacid2	-51.0167	malonicacid2_A	18.9592	Analyte83	-14.431
Analyte141	25.4584	Dgalacturonicacid2	-84.2379	spermidine1	83.298	pantothenicacid	3.32573	Analyte103	-0.0530858	oxoproline	0.254237	3hydroxybenzylalcohol	-8.33624	Analyte94	-0.783351	palmiticacid	-0.998204	35Dihydroxyphenylglycine2	-0.183973	Analyte156	0.726693	Biuret2	0.450064	2hydroxy3isopropylbutanedioicacid	88.8223	phenylalanine1	-1.43592	Biuret1	-141.121
phenylalanine1	2.01064	stearicacid	-43.6676	Saccharicacid	-277.046	Dioctylphthalate	6.92638	Analyte146	4.77941	Analyte41	-0.344654	Glucose1phosphate_A	-0.202738	Analyte56	0.346668	Analyte102	-0.0292113	sulfuricacid	2.76157	Analyte14	-2.20387	Isoleucine_A	-0.210008	DGlycericacid	-12.7348	benzoicacid	-10.123	Analyte89	-18.4191
asparagine1	-2.83093	Digitoxose1	-131.029	4Hydroxyquinazoline	-10.3225	4hydroxy3methoxybenzoicacid	8.13353	salicylicacid	1.18746	Stigmasterol_A	0.45664	tryptophan1	0.0303541	melibiose1	-1.68469	Analyte130	-1.69784	Analyte192	3.41391	Analyte176	-0.506141	Galactinol1	0.324982	Analyte58	171.859	fructose2	-0.342839	4Hydroxyquinazoline	-2.70911
Triacontanoicacidmethylester	-54.4288	oxalicacid	36.7535	4Acetylbutyricacid1	8.77724	Analyte151	-8.44448	ProstaglandinE21	0.329772	oxamide	1.55543	Analyte28	-2.69891	Taxifolin	-0.768275	asparagine1	0.18352	Analyte56	1.16739	Analyte92	-0.157841	glycolicacid	2.21764	glycolicacid_A	83.826	Analyte66	-154.534	asparagine1	14.1016
2-hydroxypyridine	61.5213	dGlucoheptose1	-83.0844	MALONAMIDE2	15.2688	2Deoxyerythritol	11.2956	Nethylmaleamicacid3	0.282481	citricacid	0.00303163	histidine2	-0.726583	Atropine_A	-0.0403261	Linoleicacidmethylester	-1.46381	Analyte187	4.60607	Nethylmaleamicacid3	1.04393	fructose6phosphate	0.452753	Glucosaminicacid	2.6626	stearicacid	-54.7146	valine_A	9.12964
ribulose5phosphate1	-75.7867	Analyte169	60.7388	Analyte164	15.4881	sulfuricacid	-3.19259	maltose_A	0.0623258	Analyte98	0.472558	Analyte27	2.00991	cellobiose2	0.682548	2425dihydrolanosterol	0.290538	lactose1	3.91349	oxalicacid	0.293385	Analyte133	-1.25272	Analyte57	150.799	GlutaricAcid_A	-72.8371	2deoxyDglucose2	-95.6172
sulfuricacid	-43.562	Analyte135	4.73893	Analyte16	-23.3101	2425dihydrolanosterol_A	-0.922239	2Deoxyerythritol	2.53127	Analyte62	-0.637118	Analyte97	-1.37656	fucose1	-0.532091	Analyte62	-0.52101	Analyte169	1.48923	Linoleicacidmethylester	1.494	Glucosaminicacid	-1.13597	oxalicacid	-14.9137	Analyte107	76.5373	Isoleucine_A	-19.1764
Analyte68	225.799	Analyte113	-139.452	2R3S2hydroxy3isopropylbutanedioicacid	15.4996	4HYDROXYPYRIDINE	-1.55697	6deoxyDglucose1	-0.648319	uracil	0.254248	NepsilonTrimethyllysine	-4.99465	hydroxyurea	-1.47881	Linoleicacidmethylester_A	0.267652	asparticacid2	-2.78143	Threonicacid_B	0.857945	3hydroxyLproline2	-2.47131	MALONAMIDE4	0.185077	Analyte688	-11.1763	thymine	6.45287
Analyte21	-22.5105	Biuret2	5.55375	2ketoadipate3	30.5148	4Hydroxyquinazoline	-7.19726	Linoleicacidmethylester	2.10126	Analyte136	-0.267023	Adipamide3	-0.0218521	xylitol	-2.15035	Ergosterol	-0.0517295	Analyte127	0.288952	3Hydroxypropionicacid1	0.45462	Analyte89	-0.374888	Analyte30	65.4144	Adenosine5monophosphate	123.651	Analyte73	-29.225
Threonicacid_A	42.5948	NAcetylbetaalanine2	49.894	Analyte138	-10.9095	Dgalacturonicacid2	-1.02811	Analyte61	-0.623085	Analyte38	-0.917904	Lactamide2	0.682829	Stigmasterol_A	0.455558	glutamine1	-0.000409127	NepsilonTrimethyllysine	-5.9149	Analyte76	-1.41005	Analyte131	-0.785673	Analyte136	-276.298	glucose6phosphate1	26.7306	Analyte107	144.199
10Hydroxydecanoicacid	-108.564	Analyte104	22.297	Analyte25	125.826	Lignocericacid	-0.926353	NAcetylDgalactosamine1	-1.10992	DGlycericacid	-0.349907	Analyte74	-7.27711	dGlucoheptose1_A	-0.610456	fumaricacid	0.126508	2FuroicAcid	0.0564727	Analyte38	0.275153	Analyte71	0.0589475	Triacontanoicacidmethylester	-105.436	Analyte23	144.979	Analyte85	-4.23947
Erythrose2	-24.8109	Dioctylphthalate	56.3901	Adenosine5monophosphate	-79.3078	1Aminocyclopropanecarboxylicacid	0.368173	15Anhydroglucitol	-1.16548	5Dihydrocortisone2	-1.93278	Arachidicacid	3.87592	Analyte107	0.89321	cytidinemonophosphatedegrprod	-1.12194	Stigmasterol_A	-4.05906	Carbobenzyloxyglycine	0.0242378	4Hydroxyquinazoline	0.461196	Allantoicacid1	27.3647	3hydroxybutyricacid	-47.0012	glucose6phosphate2	26.4686
Lactamide2	17.4143	tyrosine1	-18.3601	Analyte44	-55.3024	Analyte178	1.13629	Analyte72	-1.05514	Analyte17	-0.519453	Analyte79	7.10222	Lhomoserine1	0.255265	Diglycerol1_A	1.09588	alanine1	0.00449567	Analyte146	-0.467992	Methylmalonicacid	-0.288252	10Hydroxydecanoicacid	-67.575	4hydroxy3methoxybenzoicacid	3.08968	malonicacid1	-29.1679
Atropine	-99.9638	Analyte688	-14.2628	Aminomalonicacid	25.712	betaMannosylglycerate2	-6.32752	alphaSantonin1	-1.34078	Maleimide	-0.351152	Analyte126	4.6873	Phenylaceticacid	0.256303	Analyte27	1.03473	4hydroxybutyrate	-5.37502	Stigmasterol_A	0.68735	ferulicacid	-0.430209	Analyte28	-13.0889	Analyte133	72.4679	Analyte185	13.2558
fructose2	6.43648	Pipecolinicacid	-51.9758	citrulline1	44.2026	carbamoylasparticacid2_A	-5.81446	Dgalacturonicacid2	-1.64298	Analyte688	0.26893	Analyte165	4.95283	Zymosterol2	-0.120488	3712Trihydroxycoprostane1	0.227547	cisgondoicacid	-0.858792	Analyte47	-0.699601	Saccharicacid	3.46318	Adipamide2	16.4989	picolinicacid	275.306	Tartronicacid	18.1517
Analyte197	-372.631	Analyte134	-44.3055	betaMannosylglycerate2	-74.9668	15Anhydroglucitol	-5.71967	Ergosterol	1.07696	OPhosphorylethanolamine	-0.473051	Zymosterol2	6.16761	DTalose2	0.157353	toluenesulfonicacid	-0.229297	Arachidicacid	3.21438	2aminophenol2	-1.14199	2deoxyDglucose2	-0.443973	fructose6phosphate	-12.2988	Analyte34	115.523	Analyte87	-47.803
Analyte24	33.8885	2ketoadipate3	90.5669	citrulline2	-0.963031	Fructose26biphosphatedegrprod1	-13.3268	Analyte63	-0.375267	4Acetylbutyricacid1	-0.106755	2methylfumarate	6.284	Analyte66	-1.51573	Glucosaminicacid_A	-0.0263693	Analyte155	-4.78642	Analyte172	0.659124	Analyte38	-0.578139	Analyte128	-27.8337	Diglycerol1_A	-29.9482	3MethylglutaricAcid	6.60862
Analyte36	511.572	Analyte33	0.0335044	AconiticAcid	11.2874	5Dihydrocortisone1	-2.16195	Analyte106	0.749773	Glucosaminicacid_A	-0.06006	Analyte156	-1.47643	Analyte154	-1.5887	dGlucoheptose2	-0.290395	5Dihydrocortisone1	12.7253	Digitoxose2	0.339751	Analyte175	-0.278351	Analyte180	-147.2	Analyte69	-91.1408	progesterone	-40.2101
glypro	64.0684	Saccharicacid_A	206.362	Analyte162	-11.1948	Analyte30	4.09372	xylitol	-2.01455	Analyte99	0.104303	Ergosterol	-4.61923	Analyte112	-0.272602	Analyte121	0.200549	fumaricacid	1.71968	Analyte59	1.02831	Stigmasterol_A	1.06258	oxamicacid	27.2609	Threonicacid_A	53.6914	palmiticacid	-87.2245
Linoleicacidmethylester_A	-84.9548	glutamine1	-0.439343	progesterone	-21.6684	CarbobenzyloxyLleucinedegr2	4.33865	3Aminoisobutyricacid1	-0.258518	Analyte144	0.594963	Analyte103	0.594745	toluenesulfonicacid	-0.113502	Stigmasterol_A	0.711462	5Hydroxyindole2carboxylicacid2	-1.26038	pcresol	-1.00473	pcresol	-2.02362	Analyte75	-16.836	Analyte70	110.13	Analyte162	10.7417
Analyte79	84.4925	tryptophan1	0.484708	Analyte104	-31.5412	mucicacid	13.2473	Analyte160	0.222744	toluenesulfonicacid	-0.365805	Analyte64	-5.81223	succinicacid	-0.138847	Analyte164	-0.0471764	cellobiose1	-0.729255	6deoxyDglucose1	-0.0147239	Analyte357	-0.892783	Analyte159	-157.393	Saccharicacid	22.76	methionine1	4.19046
Analyte142	0.122417	Biuret1	114.519	6deoxyDglucose1	-39.7858	oxamide	-18.5289	Analyte70	0.074847	maleicacid	0.136264	5Methoxytryptamine1	0.986125	Analyte85	1.17516	Analyte48	0.226817	ProstaglandinE21	0.983436	Analyte139	0.335497	uracil5carboxylicacid	-0.812967	Analyte84	-184.823	xylitol_A	148.1	squalene	27.5726
Stigmasterol_A	-111.84	Triacontanoicacidmethylester	-147.151	Analyte15	31.2589	Analyte134	-4.22937	Analyte132	-0.838962	Analyte88	0.0650313	Analyte15	-2.64574	Ethanolamine	-0.13662	Analyte41	-0.900203	2methylfumarate	7.97159	Analyte70	0.994244	Analyte27	1.05715	1Indanol	-152.652	Methylmalonicacid	45.1423	phenylalanine2	7.32746
Analyte12	-205.537	AconiticAcid	27.0845	asparagine1	-17.1916	3712Trihydroxycoprostane1	3.46292	36AnhydroDgalactose1	-0.712593	MALONAMIDE4	0.17311	Analyte54	0.95583	Galactinol3_A	1.48083	4Cholesten3one3	0.132986	Purineriboside	-4.14379	5Dihydrocortisone1	0.8591	Lhomoserine1	0.870776	Analyte119	-39.2103	fructose6phosphate	22.4204	Analyte95	-119.815
Analyte192	-49.07	MethylPhosphate	59.5323	LThreose2	160.095	Citraconicacid4	-9.36725	Analyte112	-0.13669	hydroxylamine	-0.49276	Analyte62	-4.61049	oleicacid	0.211172	Analyte357	-0.263549	Threonicacid_A	1.89342	malonicacid1	-0.310064	Analyte1091	0.562569	Analyte688	70.3602	Analyte4	-180.215	sorbitol	12.5695
Analyte75	-39.4157	dGlucoheptose1_A	-94.3862	lactitol	16.5798	Analyte68	4.84016	Analyte125	-0.276919	24diaminobutyricacid1	-0.757528	LMalicacid	0.0128764	1Indanol	-0.468636	Analyte113	0.231218	Analyte148	-5.23785	methionine1	0.0283704	Analyte41	-1.6947	glucose6phosphate1_A	-94.5243	squalene	63.7168	Dihydroxyacetone_A	-32.5235
Analyte61	26.4882	Analyte14	-130.808	Analyte59	331.929	glycolicacid_A	7.59618	alphaDglucosamine1phosphate_A	-0.713007	Analyte117	-1.31557	3Hydroxypropionicacid1	-1.70141	2aminophenol2	-0.859723	3MethylglutaricAcid	0.0783187	glycolicacid	-3.18484	Analyte179	0.174691	benzoicacid	0.783349	hydroxyurea	151.156	Analyte182	-195.17	Analyte71	-51.5579
Analyte87	-104.868	Analyte39	95.904	Threonicacid_B	-79.5047	Analyte150	-14.3174	Analyte154	-0.562585	Analyte48	-0.103665	4HYDROXYPYRIDINE	1.91555	Analyte170	-0.472994	Analyte38	-0.77406	Galactinol1_A	1.88388	Lignocericacid	-0.56562	palmiticacid	-0.898782	ornithine2	36.3791	Glucoheptonicacid3	136.556	Stigmasterol_A	81.6757
Analyte76	62.1561	Analyte82	-44.9364	4aminobutyricacid1	-4.09941	Analyte136	-17.6314	Arachidicacid	-1.65584	Purineriboside_A	0.0166111	uracil	4.37202	Nethylmaleamicacid3	0.724814	pantothenicacid	-0.428196	xylitol	-12.1249	Analyte48	-0.330622	LThreose2	-1.73657	AconiticAcid	65.0977	1Aminocyclopropanecarboxylicacid	-60.6556	dGlucoheptose2	-60.2242
OPhosphorylethanolamine	-43.0757	Analyte84	-31.5112	Analyte170	8.52048	fumaricacid	1.42111	glucose6phosphate1	0.696881	MethylPalmitoleate	0.451519	fumaricacid	1.66062	Atropine	-0.339834	phosphomycin	-0.158217	Analyte40	4.98598	Phytanicacid	-1.88606	Analyte182	1.41652	Analyte138	-89.8864	Analyte142	126.667	Analyte69	19.266
Analyte3	267.41	OPhosphorylethanolamine	-79.7388	Analyte157	113.885	8Aminocaprylicacid	-4.65713	Analyte135	0.472666	fumaricacid	-0.332133	betaAlanine2_A	3.77051	Analyte172	0.559678	Analyte34	-0.290176	asparagine3	-1.40326	Analyte113	-0.926066	Analyte90	-0.157568	Erythrose2	-49.1195	Glucosaminicacid_A	3.38172	3Indolepyruvicacid	-28.6556
Analyte56	-0.0368237	glypro	-68.4739	Analyte120	-162.397	spermidine1_A	4.0079	ribose	0.812974	Analyte118	0.878111	Triacontanoicacidmethylester	-6.60122	Analyte49	1.76923	Citraconicacid4	0.11779	Analyte74	-4.02062	hydroxylamine	0.322745	Analyte156	-1.89426	NAcetylbetaalanine2	-34.4272	Analyte57	51.2302	Analyte142	116.743
Analyte23	51.4699	linolenicacid	32.474	NAcetylbetaalanine2	78.8453	Analyte196	11.297	gluconicacid1	-0.39946	2aminophenol2	-0.289137	Cerotinicacid	-0.659301	10Hydroxydecanoicacid	0.731837	Analyte142	1.33126	tryptophan1	0.0690564	oxamide	0.244289	Benzoylformicacid2	0.740841	5Dihydrocortisone1	127.955	alphaDglucosamine1phosphate	21.166	Diglycerol1	-118.002
Analyte50	24.3859	36AnhydroDgalactose2	44.385	Aldosterone2	-43.2531	oxoproline	0.734026	serine2	0.597938	Linoleicacidmethylester	-1.78932	xylitol	-12.2903	Analyte47	-0.813043	citricacid	-0.0206595	Analyte161	9.80218	Analyte75	0.451045	hydroxylamine	-0.303875	glypro	59.3174	alphaSantonin1	-60.8993	Linoleicacidmethylester	-79.5185
Triacontanoicacidmethylester_A	191.261	citricacid	0.937156	Analyte150	-125.939	10Hydroxydecanoicacid	1.60551	Analyte150	-1.55411	Analyte7	-2.03927	Aminomalonicacid	3.48193	Analyte146	1.48537	Nethylmaleamicacid3	-0.0813973	Analyte30	2.80603	Analyte148	-0.245641	glucose6phosphate1_A	0.638702	Analyte111	65.1948	Analyte85	173.117	Adenosine5monophosphate	66.4679
pcresol	-274.618	6deoxyDglucose1	-42.2403	cellobiose1	-117.962	Analyte171	-1.54148	Analyte38	0.879771	2425dihydrolanosterol	0.368539	sulfuricacid	0.778597	NMethylDLalanine	-0.100029	Analyte688	0.100239	histidine2	-0.865707	Analyte56	0.437297	Dioctylphthalate	0.606797	asparagine1	1.71655	Lhomoserine1	46.0227	Analyte80	-1.16727
Analyte30	-6.62906	betaAlanine2_A	445.711	cytidinemonophosphatedegrprod	180.715	Analyte130	17.8618	Analyte122	0.176929	6deoxyDglucose1	0.759243	Purineriboside	-1.80388	Analyte75	0.464013	hydroxylamine	-0.423703	Analyte118	-8.24223	Analyte181	0.194607	3hydroxybutyricacid	1.18013	3Aminoisobutyricacid1	42.0363	beitaSitosterol	-42.6457	phosphomycin	-34.9629
Atropine_A	-123.076	2hydroxy3isopropylbutanedioicacid	-51.946	lacticacid	-32.071	linoleicacid	-14.1601	asparagine5	-1.18787	Nethylmaleamicacid3_A	-0.353124	Analyte25	-5.08192	Analyte13	-1.89497	5Hydroxyindole2carboxylicacid2	0.251911	Analyte97	-1.43914	Analyte188	-0.674006	Analyte74	0.27343	Analyte189	-93.4049	Analyte127	5.86418	Analyte138	8.55163
Analyte136	-229.634	fucose1	-29.924	Analyte7	192.883	LCysteicacid	-0.559039	Digitoxose2	0.409202	Analyte29	0.0384042	Analyte100	-3.27924	progesterone	-1.18114	Analyte85	-0.457668	Glucose1phosphate_A	-0.261119	NacetylLasparticacid1	1.11656	dGlucoheptose2	-0.00673689	NMethylDLalanine	31.0166	Analyte156	68.065	Analyte34	-1.8163
Analyte63	6.24586	Analyte59	202.836	malonicacid1	26.0235	LMalicacid	0.0267974	Analyte57	0.0189493	GlutaricAcid_A	-1.54435	4hydroxybutyrate	-7.02653	palmiticacid	-0.498771	Analyte162	0.158628	uracil	3.06725	15Anhydroglucitol	-0.694912	LCysteicacid	0.113431	5Methoxytryptamine1	24.6797	Analyte71	104.268	tryptophan1	0.0459969
carbamoylasparticacid2	189.692	Lyxonicacid14lactone	-76.1113	Analyte12	3.78223	Analyte165	14.8921	Lignocericacid	0.0917242	Analyte143	1.44091	Analyte178	-1.35309	Analyte63	-0.208635	betaAlanine2	-0.261665	Analyte28	-2.64289	Analyte49	1.52941	3Aminoisobutyricacid1	0.417912	LCysteicacid	7.828	Analyte116	-29.2452	2R3S2hydroxy3isopropylbutanedioicacid	-16.8454
Cerotinicacid	-107.499	glucose6phosphate2	-21.6939	4Androstene317dione2	42.5276	Analyte194	24.4876	fructose6phosphate	0.707014	Analyte180	-1.18317	Neohesperidin	0.188473	Analyte18	-0.932711	PhenylbetaDglucopyranoside	0.980509	Phenylaceticacid	-2.72802	Analyte117	-0.661259	1Aminocyclopropanecarboxylicacid	0.111937	Analyte176	38.506	Galactinol1	-45.7061	xylitol_A	11.3247
Dioctylphthalate	89.0247	Analyte13	-93.5907	NacetylLasparticacid1	28.223	3hydroxybenzylalcohol	-17.9787	35Dihydroxyphenylglycine2	0.0303757	betahydroxypyruvate	-1.77141	Glucosaminicacid_A	2.50087	Analyte178	-0.191078	2ketoadipate3	-0.243592	Purineriboside_A	0.787463	Analyte164	-1.59063	Analyte169	-2.46708	glycocyamine1	149.314	Analyte56	32.6732	Glucosaminicacid	-45.6301
Analyte182	126.066	Analyte67	-29.6255	Analyte76	-23.7976	4hydroxybutyrate	-12.7298	Atropine	-0.696916	Digitoxose2	0.222286	Analyte84	-5.20106	Analyte177	-1.12644	6deoxyDglucose1	0.0644925	Analyte114	0.129526	Analyte130	0.857638	Analyte113	-1.08881	Analyte73	99.2383	Analyte63	23.7985	Analyte78	-99.1293
Allantoicacid1	57.9489	ProstaglandinE22	205.745	Analyte156	33.7455	Analyte114	0.404017	4aminobutyricacid1	0.0656496	Cerotinicacid	0.604301	Dioctylphthalate	7.57849	histidine2	-0.12466	raffinose	0.00273345	Analyte151	-14.7572	fucose1	-0.21071	6deoxyDglucose1	-0.825429	4Hydroxyquinazoline	-165.626	histidine2	-12.7872	toluenesulfonicacid	-35.2397
Adipamide3	-0.513253	allose1	-128.662	PhenylbetaDglucopyranoside	-102.954	Analyte159	-3.07662	Analyte29	-0.012176	PhenylbetaDglucopyranoside	0.547993	Analyte59	-3.50994	Phytol	0.212219	malonicacid1	-0.256502	Analyte178	-1.80099	Analyte122	-0.40565	PhenylbetaDglucopyranoside	1.52014	Analyte103	22.8416	Analyte87	119.785	Galactinol3	30.5949
Analyte176	7.07835	toluenesulfonicacid	5.47197	2FuroicAcid	32.1761	Analyte100	-4.64552	Triacontanoicacidmethylester	-0.997526	Taxifolin	-0.705104	Analyte37	-5.67887	Analyte149	0.267156	progesterone	-0.00329208	prunindegr.Prod.1	-1.4357	4Androstene317dione2	0.326964	citricacid	-0.0460852	2Ketovalericacid1	142.892	Analyte64	2.23894	Analyte180	-91.6145
betaAlanine2	-24.5878	Analyte74	-4.86206	Analyte105	-2.0405	Analyte113	-7.54314	picolinicacid	2.5159	Analyte129	-0.0869099	Analyte151	-13.8841	Linoleicacidmethylester	1.69278	3hydroxybutyricacid	0.988114	maleicacid	-1.15123	progesterone	-0.911913	lacticacid	0.831544	DehydroascorbicAcid1_A	13.3592	Dioctylphthalate	-3.03894	Analyte129	30.3462
Analyte181	-45.925	Analyte144	64.7966	Lhomoserine1	-39.1461	Analyte16	2.39969	2ketoadipate3	0.935122	citrulline1	-0.41218	Analyte78	3.7299	fructose6phosphate	0.376416	2FuroicAcid	-0.549003	Analyte7	-0.901816	histidine2	-0.162662	Glucoheptonicacid3	0.0704479	Analyte120	56.2156	DTalose1	-27.9306	LThreose2	-163.323
ascorbate	-0.946047	Purineriboside	-32.8141	3712Trihydroxycoprostane1	-18.9314	cytidinemonophosphatedegrprod	-2.59074	malonicacid2_A	0.620195	Lignocericacid	0.403798	Analyte5	8.71198	putrescine2	0.781043	OPhosphorylethanolamine	-0.327727	Analyte104	1.31563	cisgondoicacid	-0.547162	Analyte688	-0.0123611	Analyte25	-26.0077	Glucosaminicacid	-28.5958	Zymosterol2	38.0096
Analyte28	-41.5168	Nethylmaleamicacid3	106.498	valine_A	-7.30675	Saccharicacid_A	5.89059	alphaSantonin1_A	1.17205	3hydroxybutyricacid	0.879025	5Dihydrocortisone1	8.49248	Analyte132	-0.424764	4Hydroxyquinazoline	0.0919378	2Deoxyerythritol	0.342062	Analyte13	-2.4203	Analyte189	-0.477904	Analyte56	3.38959	lactitol	108.518	MALONAMIDE2	-17.4658
MethylPhosphate	55.6688	glucose6phosphate1	-3.87322	Analyte106	28.5315	Purineriboside_A	-0.56282	Analyte46	0.00779985	Analyte76	-0.296458	Analyte143	-11.5331	cytidinemonophosphatedegrprod	0.773981	2R3S2hydroxy3isopropylbutanedioicacid	-0.212623	oxoproline	0.00192172	Purineriboside	-0.472769	phenylalanine2	0.186194	Dehydroshikimicacid2	94.022	Analyte115	-5.51383	butyraldehyde1	-186.336
alphaAminoadipicacid	128.794	Analyte6	47.4161	1Indanol	44.955	Analyte126	3.8097	sorbitol	1.09374	Norleucine1	-0.318817	alphaAminoadipicacid	1.42243	Analyte53	1.35029	1Aminocyclopropanecarboxylicacid	-0.0660067	Analyte103	0.0958112	Analyte141	0.847432	Analyte91	-0.0792291	Taxifolin	39.7277	3Aminoisobutyricacid1	3.92979	phenylalanine1	1.35918
Linoleicacidmethylester	31.2279	Analyte3	36.751	Analyte131	12.4275	Analyte140	8.46423	Analyte156	0.538565	1Aminocyclopropanecarboxylicacid	-0.202847	Galactinol1_A	2.9335	Analyte164	-0.538921	Isoleucine_A	-0.197665	Analyte156	0.797185	dGlucoheptose1_A	-0.442372	Analyte56	-0.0564673	Analyte118	-247.029	alphaSantonin1_A	57.1024	3hydroxybutyricacid	85.8069
ornithine2	38.9692	lactitol	169.193	Ergosterol	7.16697	Analyte135	8.23237	Analyte81	-3.21803	Adipamide2	-0.0596896	lacticacid	-3.78608	sorbitol	-0.0216426	MALONAMIDE2	-0.21547	Dioctylphthalate	7.76562	asparagine3	-0.370384	Triacontanoicacidmethylester	-0.31126	gluconicacid1	56.8559	Analyte170	-27.3217	fumaricacid	-11.1976
Analyte92	-3.74347	Analyte179	16.0752	Analyte130	197.496	Analyte144	-4.14233	hydroxylamine	0.61815	4Cholesten3one3	0.390915	Analyte30	3.5823	6deoxyDglucose1	-0.313745	Lhomoserine1	0.447232	cellobiose2	0.263171	Taxifolin	-2.12997	Citraconicacid4	-0.161736	canavaninedegrprod	6.53238	glucose6phosphate1_A	97.3148	Atropine	0.896915
4aminobutyricacid2	-42.3169	NacetylLasparticacid1	52.8595	Analyte189	65.4873	Triacontanoicacidmethylester	-9.38717	lactitol	-0.681724	Analyte185	0.306696	Analyte154	-2.17033	glucose6phosphate1	0.488672	Analyte180	-1.07804	Linoleicacidmethylester_A	-3.03284	Analyte189	-1.23149	Analyte95	-3.38003	sulfuricacid	-13.1852	cellobiose2	74.9137	Analyte1091	-2.79451
6phosphogluconicacid	-109.507	Analyte181	-44.096	Analyte41	65.7301	Analyte148	-4.34761	Analyte139	-0.278398	Diglycerol1_A	0.694714	Analyte46	4.17286	picolinicacid	1.60694	Analyte179	-0.193408	Neohesperidin	-2.58193	lysine	-0.0102448	Nethylmaleamicacid3	0.376954	malonicacid1	91.5273	Analyte185	43.0315	Analyte17	3.22546
Analyte103	19.5762	oleicacid	89.5768	NMethylDLalanine	22.9726	Galactinol1_A	4.0401	Analyte18	-0.663147	Analyte102	0.0988004	melibiose1	1.12078	Analyte31	0.129447	methionine1	0.0416882	Analyte15	-4.49542	Lhomoserine1	0.0145178	heptadecanoicacid	1.02163	glucose6phosphate2	-100.856	Dgalacturonicacid2_A	26.7117	alphaSantonin1_A	-34.892
Analyte78	-22.6717	glucose6phosphate1_A	53.3797	methionine1	-2.77969	prunindegr.Prod.1	-2.66305	squalene	0.578223	beitaSitosterol	0.579274	Purineriboside_A	0.594066	phenylalanine1	-0.0289808	LThreose2	-1.20136	GlutaricAcid	-7.78903	dGlucoheptose1	-0.175593	glucose6phosphate2	0.768529	thymine	21.7541	sorbitol	-37.574	Analyte27	81.2723
betahydroxypyruvate	3.39955	mucicacid	10.743	oxoproline	-14.9811	benzoicacid	-6.6867	Analyte142	0.382431	cytidinemonophosphatedegrprod	0.154114	Analyte148	-5.1995	15Anhydroglucitol	-0.827495	Analyte29	0.00717536	Oroticacid	-7.49311	Analyte116	-0.0168482	Analyte180	-0.940725	Analyte72	108.728	Analyte176	-48.7496	Phytol	56.7246
Diglycerol1	10.2644	asparagine5	-92.7326	phosphomycin	21.6722	betaAlanine2_A	2.42463	Analyte357	-0.131771	Analyte162	0.0240138	Analyte138	-3.19582	Analyte70	0.586727	Tartronicacid	0.242578	3Hydroxypropionicacid1	-0.00355142	cytidinemonophosphatedegrprod	0.708591	Analyte116	-0.485767	1Aminocyclopropanecarboxylicacid	2.21815	Analyte189	-44.252	Galactinol1	-0.250885
NMethylDLalanine	40.4564	Triacontanoicacidmethylester_A	41.3931	citricacid	5.247	Zymosterol2	7.0136	Analyte94	-0.959784	asparagine1	0.329303	Analyte161	12.4152	valine_A	0.0481764	Analyte138	0.27428	Lactamide2	-0.364316	3Indolepyruvicacid	0.53853	Analyte142	1.37561	Analyte108	16.501	Biuret2	4.4612	glutamine1	0.00944892
Analyte189	-79.679	15Anhydroglucitol	-37.1999	phenylalanine1	-2.26392	Analyte46	29.9392	Analyte53	2.57883	Ergosterol	-0.326487	oxoproline	0.253269	Analyte357	-0.409779	lacticacid	0.528373	Analyte54	0.634327	Dioctylphthalate	0.197417	Phytol	0.817904	Pyrrole2CarboxylicAcid	-147.071	Analyte76	-135.267	3712Trihydroxycoprostane1	33.9433
Analyte1091	-7.86212	serine1	-111.886	Purineriboside	-121.333	Analyte78	-0.408217	Analyte141	0.68831	Lhomoserine1	0.118677	Linoleicacidmethylester_A	-3.93037	dGlucoheptose1	-0.667722	Analyte73	-0.53173	Analyte140	2.73637	Analyte57	0.528284	Analyte130	-2.24776	2ketoadipate3	125.545	Triacontanoicacidmethylester	-204.748	Analyte189	-62.9004
Analyte180	-100.336	Threonicacid_B	134.293	Analyte118	-28.4638	Analyte37	24.5517	Analyte189	0.19225	Analyte107	0.732025	Analyte24	-0.517931	Diglycerol1_A	0.19886	Analyte17	0.0876841	alphaAminoadipicacid	1.27649	cellobiose2	0.758317	Adenosine5monophosphate	0.917938	carbamoylasparticacid2_A	-92.7893	Analyte25	67.3571	Aldosterone2	7.36727
Analyte69	-52.4435	pantothenicacid	-47.9734	2425dihydrolanosterol	0.311482	Analyte40	5.98606	DGlycericacid	0.127588	Aldosterone2	0.356826	Analyte114	0.144095	Analyte38	0.544747	Atropine	0.27963	Analyte62	-7.55129	Analyte107	1.19256	Zymosterol2	1.59166	Analyte51	-75.425	Analyte75	16.6646	1Aminocyclopropanecarboxylicacid	-8.17206
Analyte54	91.8567	Lhomoserine1	113.128	pantothenicacid	53.2078	shikimicacid	0.732911	Atropine_A	0.150971	4Hydroxyquinazoline	-0.128594	shikimicacid	3.23482	Analyte156	0.650614	Analyte7	-1.53963	Analyte5	5.74275	OPhosphorylethanolamine	-1.03347	OPhosphorylethanolamine	-0.149912	Analyte85	87.3618	glucose6phosphate2	52.0917	4Androstene317dione2	-31.1691
beitaSitosterol	85.3584	glutamine2	-32.3242	3Aminoisobutyricacid1	-38.2747	Analyte45	13.5416	Galactinol1_A	0.150915	2ketoadipate3	-0.241026	LThreose2	-3.77202	Dioctylphthalate	0.0555087	Galactinol1	0.157619	glycine1	-3.0783	Analyte11	0.387461	ornithine2	0.0829659	Analyte188	-95.2372	Analyte49	197.998	Lhomoserine1	4.40079
lactose2	-66.4535	Analyte151	-117.638	Cerotinicacid	-94.0944	Analyte59	-8.71408	Analyte149	0.459699	Analyte34	0.0733734	NAcetylbetaalanine2	-2.00482	Analyte71	0.88517	Analyte107	1.04192	Adipamide3	-0.0310369	ProstaglandinE22	0.78798	phenylalanine1	0.0195063	Analyte89	33.9293	Linoleicacidmethylester	166.614	Cortexolone2	19.87
Cortexolone2	-48.6976	24diaminobutyricacid4	-170.435	Analyte102	2.36524	Lyxonicacid14lactone	2.6323	phenylalanine1	0.0645472	pantothenicacid	-0.259422	asparagine3	-1.64418	Digitoxose2	0.412698	Analyte189	-0.74059	citricacid	-0.254542	Diglycerol1_A	1.04202	Analyte107	1.43278	3hydroxybutyricacid	12.4414	palmiticacid	-27.6368	glycolicacid	188.063
Analyte159	-96.8942	betaGlutamicacid1	103.648	oxamicacid	-21.6875	Analyte11	9.8031	melibiose1	-1.18838	Analyte121	0.187563	Analyte192	2.00149	Analyte87	0.488201	phenylalanine2	0.0874907	Lyxonicacid14lactone	5.20262	Analyte175	0.645339	Cortexolone2	0.24313	Glucoheptonicacid2	30.0054	tryptophan1	0.334941	malonicacid2_A	-101.11
Analyte5	258.517	linoleicacid	69.9144	Analyte154	26.4923	citricacid	-0.495628	succinicacid	-0.0930613	phosphomycin	-0.32879	oxamide	-10.559	Lignocericacid	-0.269977	Analyte146	-1.5556	oxamide	-6.11191	Triacontanoicacidmethylester_A	-1.42604	Analyte29	-0.0378808	lactose2	-50.9123	Analyte68	131.957	Triacontanoicacidmethylester	10.5983
2hydroxy3isopropylbutanedioicacid	86.4985	alphaSantonin1	-126.409	Analyte194	47.2523	Oroticacid	10.4669	Analyte71	0.987124	Analyte146	-1.75121	prunindegr.Prod.1	-2.61205	Gentiobiose2	-0.867759	Analyte154	-0.000107042	lacticacid	-1.88291	alphaSantonin1	-1.18485	5Hydroxyindole2carboxylicacid2	-0.0316216	Analyte76	24.3988	Analyte172	96.9244	Analyte188	35.4474
Analyte160	94.2516	raffinose	22.6314	sorbitol	10.4699	asparagine3	-3.01736	10Hydroxydecanoicacid	1.468	Analyte154	-0.0733096	Analyte40	6.26089	4Cholesten3one3	-0.377567	Analyte87	-0.666385	Analyte25	-2.11224	Analyte33	3.84072e-05	Analyte146	-1.27571	Analyte181	-24.2579	Analyte181	-31.8659	2ketoadipate3	1.06594
Pyrrole2CarboxylicAcid	-152.05	Galactinol1	-56.1588	Analyte78	167.976	Aldosterone2	1.52163	Analyte128	0.313126	Linoleicacidmethylester_A	0.63251	Oroticacid	-1.8613	alphaSantonin1	-1.26164	Analyte144	0.873825	DGlycericacid	0.223895	Analyte85	1.44022	Analyte154	0.139221	Analyte78	49.7482	Phenylaceticacid	41.62	Analyte156	-46.2972
allose1	142.877	NepsilonTrimethyllysine	73.8813	Tartronicacid	-25.4157	Analyte192	-1.54067	Phytol	0.415976	LThreose2	-0.710717	Analyte135	4.2169	Analyte139	0.111481	Analyte78	-1.20181	Glucosaminicacid_A	1.99812	NepsilonTrimethyllysine	0.157299	LMalicacid	-0.00305278	toluenesulfonicacid	34.0976	Analyte154	-191.515	Analyte56	4.82462
3Aminoisobutyricacid1	30.8734	Diglycerol1_A	-121.478	Analyte34	73.4552	Analyte84	-12.341	xylose1	-0.434054	lacticacid	0.321438	Analyte171	2.96302	Analyte122	-0.0983929	Aldosterone2	0.262003	Analyte179	4.2944	Triacontanoicacidmethylester	-2.40806	Phenylaceticacid	-0.259956	asparagine3	-10.0867	toluenesulfonicacid	-13.2031	GlutaricAcid_A	-112.132
alanine1	0.188934	Analyte115	-5.10913	Nethylmaleamicacid3	11.8298	Cerotinicacid	0.814509	Analyte48	-1.61308	Isoleucine_A	-0.201235	Analyte188	-3.16532	Analyte21	-0.945695	3Aminoisobutyricacid1	0.274128	Analyte138	-2.64298	Analyte157	0.579773	Analyte188	0.539563	betaMannosylglycerate2	-71.8104	Analyte131	-87.7705	3Aminoisobutyricacid1	24.3246
Analyte191	-47.7651	Analyte133	8.41839	toluenesulfonicacid	21.1192	melibiose1	21.1484	cisgondoicacid	-1.31926	3MethylglutaricAcid	0.203179	citricacid	-0.293017	Analyte68	1.27245	Dioctylphthalate	0.108188	24diaminobutyricacid4	-10.2018	Analyte41	1.06694	valine_A	0.0869971	linolenicacid	-61.3345	Analyte178	-7.8621	PhenylbetaDglucopyranoside	72.0284
2Ketovalericacid1	133.792	Analyte130	11.004	Analyte116	58.7239	DGlycericacid	-1.88217	Analyte116	0.0074102	Analyte148	-0.966353	benzoicacid	-3.66528	DTalose1	-0.202334	maleicacid	0.403358	5Methoxytryptamine1	1.06222	Saccharicacid	-1.16001	cisgondoicacid	-1.53975	Analyte110	91.3239	Oacetylserine1	135.378	Analyte48	6.42783
Analyte169	-21.321	Glucosaminicacid_A	-20.8806	Analyte188	2.72794	Analyte179	9.33216	glucose6phosphate1_A	1.48524	Analyte85	-0.414608	DGlycericacid	-0.326428	Analyte128	0.38357	beitaSitosterol	0.827713	Analyte135	3.27493	Analyte87	0.224543	malonicacid2_A	-0.882678	2Butyne14diol	10.0124	Analyte139	18.9207	Phenylaceticacid	-13.1665
betaMannosylglycerate2	-150.941	Analyte157	85.9942	Analyte144	-117.095	butyraldehyde1	-26.5648	Analyte137	-2.27718	NMethylDLalanine	-0.0367523	Lyxonicacid14lactone	4.49285	Analyte169	0.406829	benzoicacid	0.375045	Analyte143	-9.10731	1Indanol	-0.380715	linoleicacid	0.015857	butyraldehyde1	-307.165	Analyte48	-86.9147	benzoicacid	31.9951
Analyte127	13.0974	Analyte11	94.6519	Analyte113	1.72767	picolinicacid	8.02716	NMethylDLalanine	-0.308902	Analyte172	1.64387	Analyte140	4.63749	Digitoxose1	-0.400474	Analyte143	0.826785	Aldosterone2	0.501914	2ketoadipate3	0.425493	Aldosterone2	0.134899	Analyte16	157.506	Analyte175	56.9381	oxamide	148.288
Analyte48	-55.4822	1Indanol	-38.7917	Analyte72	-39.3547	maleicacid	4.88954	DTalose2	0.212087	Analyte164	0.285473	Linoleicacidmethylester	6.46501	Analyte127	0.0292624	Analyte76	-0.0621951	Analyte171	4.49654	palmiticacid	-0.425263	4Androstene317dione2	-0.439868	Gentiobiose1	76.0793	oxamide	19.1417	Analyte70	-56.8189
4Cholesten3one3	-105.004	Saccharicacid	-58.4207	Analyte176	-50.3915	asparticacid1	-0.00387807	3Hydroxypropionicacid1	0.870631	sorbitol	-0.3834	Analyte34	-8.5977	glucose6phosphate2	0.564804	Analyte116	-0.522759	benzoicacid	-2.72389	toluenesulfonicacid	-0.148727	Analyte176	0.667004	Analyte171	22.3013	cisgondoicacid	-99.8951	betaAlanine2	-29.1602
Analyte73	80.2575	Analyte41	96.5522	maleicacid	-31.9644	pcresol	-22.7043	valine_A	-0.0406441	Analyte189	-0.963048	Analyte179	6.42454	glucose6phosphate1_A	1.01718	GlutaricAcid_A	-1.4173	LThreose2	-0.278281	asparagine5	-1.3639	Analyte178	-0.196967	ascorbate	-25.3499	Analyte1091	-121.631	Analyte75	23.3705
fumaricacid	81.031	Analyte141	63.167	cisgondoicacid	3.69624	Analyte7	-0.46598	estriol	0.253642	methionine1	0.0328092	Analyte136	-10.8217	xylose1	-0.305882	Zymosterol2	0.710256	Analyte24	-1.53066	Analyte169	0.681638	cellobiose2	-0.842587	Stigmasterol_A	-66.3394	2ketoadipate3	90.2243	Analyte139	66.7403
hydroxylamine	27.5084	alphaSantonin1_A	-4.51229	Analyte107	-53.1935	ornithine2	5.23172	Analyte175	0.203237	Analyte188	0.0981503	1Aminocyclopropanecarboxylicacid	-0.739282	hydroxylamine	0.461382	oleicacid	0.625815	NAcetylbetaalanine2	-2.55707	oleicacid	-0.959514	sorbitol	0.493855	Analyte143	-137.446	Analyte188	-109.33	histidine2	-9.26884
Analyte72	117.75	cytidinemonophosphatedegrprod	36.3618	Analyte146	122.107	2FuroicAcid	-9.20911	Analyte8	-0.064306	phenylalanine2	0.0263229	3712Trihydroxycoprostane1	-1.26117	Glucoheptonicacid1_A	-0.172255	Triacontanoicacidmethylester	-0.189617	picolinicacid	-0.240974	Analyte170	-0.498589	betaAlanine2	-0.162164	Analyte197	-299.271	Analyte169	96.0549	alphaSantonin1	-30.7367
Analyte138	-101.542	Analyte102	65.2146	Phytol	-51.7444	raffinose	1.88762	Purineriboside	-1.63508	malonicacid1	0.137145	Aldosterone2	0.849851	Analyte8	0.00715445	3Indolepyruvicacid	-0.302029	Analyte154	-2.34705	3Cyanoalanine	0.00547447	raffinose	-0.0806852	Analyte50	55.1398	asparagine5	-212.517	Analyte178	-20.7838
gluconicacid1	63.4432	Analyte178	14.9279	beitaSitosterol	-66.6538	(Constant)	31.0859	fructose2	0.0148735	4Androstene317dione2	-0.621044	Analyte11	1.3577	Analyte1091	-0.749108	sorbitol	-0.0108175	raffinose	0.90066	pantothenicacid	-0.305178	Analyte7	-0.922909	Dihydroxyacetone	98.8709	NMethylDLalanine	-24.8355	Analyte144	86.4038
3Hydroxypropionicacid1	-49.8872	carbamoylasparticacid2	-34.454	Triacontanoicacidmethylester	5.55931			Analyte144	2.33643	Analyte116	-0.57227	glutamine1	-0.00629237	Analyte57	0.30207	oxamide	1.73004	Aminomalonicacid	2.76789	lactitol	0.610423	histidine2	-0.0731112	3Hydroxypropionicacid1	-39.1642	5Hydroxyindole2carboxylicacid2	-40.1341	OPhosphorylethanolamine	-17.9492
Zymosterol2	55.5718	Analyte92	61.2927	phenylalanine2	-5.1565			Analyte134	0.536117	Dioctylphthalate	-0.236638	Analyte7	-0.731738	glycine2	-0.0163848	Analyte188	0.272108	Analyte136	-7.28802	Analyte144	0.27042	beitaSitosterol	1.01217	asparagine5	-10.535	asparticacid1	0.412431	5Hydroxyindole2carboxylicacid2	48.318
Analyte688	74.9233	Analyte170	13.3774	Analyte73	58.6544			tryptophan1	-0.00347043	2R3S2hydroxy3isopropylbutanedioicacid	-0.256711	2FuroicAcid	-2.84375	3Hydroxypropionicacid1	0.623212	phenylalanine1	0.0179615	Analyte188	-3.46531	Galactinol1	-0.527299	Galactinol3	0.0489123	Analyte34	-135.178	betaAlanine2	-23.3844	Analyte688	2.73026
Analyte38	-25.835	palmiticacid	-19.9404	Analyte56	13.8588			glucose6phosphate2	0.971639	Zymosterol2	0.0699627	maleicacid	0.523477	Glucosaminicacid_A	0.0258013	Analyte156	-0.376343	Analyte11	-2.7119	Analyte102	0.31884	2FuroicAcid	-0.330729	2deoxyDglucose2	68.159	Analyte38	32.8241	Analyte4	11.9853
Analyte165	61.621	oxamide	30.4265	alanine1	-0.017013			Analyte21	-1.45513	MALONAMIDE2	-0.237087	Analyte45	9.81999	betaAlanine2	-0.126191	4Androstene317dione2	-0.538604	1Aminocyclopropanecarboxylicacid	-0.851233	tryptophan1	0.0154085	3712Trihydroxycoprostane1	-0.192673	Analyte156	-19.126	hydroxylamine	37.6802	Analyte38	-42.7446
5Hydroxyindole2carboxylicacid2	-14.7478	asparticacid1	0.531681	Analyte63	57.6115			asparagine3	-0.610907	Analyte72	0.40791	picolinicacid	2.53281	Analyte189	-0.746728	Phytol	0.341875	Analyte45	6.13402	Analyte185	0.128967	glutamine1	5.35716e-05	4aminobutyricacid2	-7.18664	3Hydroxypropionicacid1	54.1973	cellobiose2	-42.1838
spermidine1	-62.3281	Phenylaceticacid	44.2298	Galactinol1_A	-14.6566			Analyte31	-0.19268	progesterone	-0.0488182	Analyte16	2.91188	Analyte48	-0.847026	valine_A	0.0905816	pcresol	-7.15106	alphaSantonin1_A	-0.50866	Analyte17	0.930645	cisgondoicacid	-81.7341	Analyte72	-161.806	Analyte169	-98.6858
1Aminocyclopropanecarboxylicacid	41.0502	Analyte185	70.8946	Analyte75	-2.90116			Ethanolamine	-0.215536	Analyte75	0.000460145	Analyte159	-4.54126	Analyte23	1.11509	pcresol	-2.0891	ornithine2	6.8991	Analyte178	-0.0187711	Analyte139	0.573836	Analyte109	-160.387	OPhosphorylethanolamine	-71.084	Analyte76	-36.0029
glycolicacid	-100.633	Analyte131	-80.3519	Analyte70	38.6679			Digitoxose1	-1.74086	3Aminoisobutyricacid1	0.166748	pcresol	-12.8775	Triacontanoicacidmethylester	-1.9384	Cortexolone2	0.01032	3712Trihydroxycoprostane1	-2.17618	alanine1	0.00645547	butyraldehyde1	-1.31151	xylitol_A	-54.1165	Analyte144	131.511	Analyte49	-38.4752
Dihydroxyacetone_A	-106.435	lysine	1.83181	1Aminocyclopropanecarboxylicacid	13.9245			OPhosphorylethanolamine	-0.133652	Galactinol1	0.00149895	ornithine2	7.11848	cisgondoicacid	-0.881831	Analyte133	-0.396824	Linoleicacidmethylester	7.53915	Analyte131	-0.654669	alphaSantonin1_A	-0.779568	betahydroxypyruvate	28.3465	35Dihydroxyphenylglycine2	11.2061	Analyte154	-36.0124
Analyte156	21.1489	3Cyanoalanine	0.231815	oleicacid	-108.011			Gentiobiose2	-1.17234	valine_A	0.0925831	raffinose	1.5149	fructose2	0.00573994	Analyte56	-0.0742983	Analyte34	-5.98521	Phenylaceticacid	0.337067	tryptophan1	0.000610595	Linoleicacidmethylester	-15.4765	(Constant)	1237.61	hydroxylamine	-11.4595
5Methoxytryptamine1	35.5267	35Dihydroxyphenylglycine2	8.90404	Analyte185	-6.9815			Glucoheptonicacid1_A	0.0691953	phenylalanine1	0.0154095	butyraldehyde1	-10.8579	Analyte141	0.845773	NMethylDLalanine	-0.153463	Analyte16	3.14714	Glucosaminicacid_A	-0.0353466	Analyte76	0.233763	Analyte69	-75.0781			cisgondoicacid	-59.7113
Analyte62	-5.35516	alanine1	0.76823	Analyte14	227.528			Galactinol3_A	1.22508	Analyte179	-0.266291	asparticacid1	-0.0188256	Analyte25	0.740909	cellobiose2	-0.818155	Analyte159	-5.7435	Analyte133	-0.650445	Analyte49	-0.638912	Analyte169	3.9611			Analyte172	90.9462
Analyte15	-49.5878	(Constant)	2201.7	3Cyanoalanine	-0.0918684			4Cholesten3one3	-0.253791	Analyte63	-1.30927	(Constant)	21.092	maltose	1.0649	Analyte75	0.0242968	butyraldehyde1	-3.67424	35Dihydroxyphenylglycine2	0.14497	Analyte144	1.24802	LThreose2	-93.5933			beitaSitosterol	43.2603
Analyte194	84.2172			Analyte139	-32.4958			Analyte183	-0.498519	Atropine	0.530306			2ketoadipate3	0.6202	Analyte63	-0.57917	glutamine1	0.00330008	(Constant)	14.3362	NMethylDLalanine	-0.284985	glycolicacid	-89.2083			Analyte63	-105.335
Analyte25	45.1646			DGlycericacid	36.529			Analyte64	-0.144504	Analyte70	-0.649839			Analyte116	-0.042601	Analyte176	0.407608	asparticacid1	-0.0230536			Analyte63	0.393035	OPhosphorylethanolamine	-35.1366			NMethylDLalanine	-12.6386
benzoicacid	-124.099			Analyte62	45.2287			putrescine2	1.15177	Tartronicacid	0.27853			Analyte64	0.128743	Analyte169	-1.10324	(Constant)	5.80525			Analyte143	0.236479	Analyte195	-40.7564			Analyte143	38.7529
cisgondoicacid	-11.3658			Zymosterol2	-61.2385			Analyte25	1.94337	Triacontanoicacidmethylester	-0.116115			asparagine5	-1.3084	Analyte172	1.45408					Analyte75	0.0419217	glutamine1	-0.0185182			Analyte176	26.4789
Analyte45	220.031			3Indolepyruvicacid	17.436			Analyte188	-0.150939	benzoicacid	0.0641585			Purineriboside	-0.92727	cisgondoicacid	-0.195746					maleicacid	0.716583	benzoicacid	-124.734			3Hydroxypropionicacid1	21.574
Ergosterol	-77.3322			Cortexolone2	-1.61926			Analyte177	-2.0964	Cortexolone2	-0.152018			lactitol	0.0501878	Analyte139	0.5062					Analyte70	-0.000922733	NepsilonTrimethyllysine	-93.8122			35Dihydroxyphenylglycine2	-10.3281
Aldosterone2	-16.8185			Analyte169	93.4237			Analyte131	-1.11777	Analyte78	-0.685942			asparagine3	-0.436384	Analyte178	-0.166987					GlutaricAcid_A	-1.52192	DehydroascorbicAcid1	88.3025			Analyte72	41.0534
butyraldehyde1	-203.617			histidine2	9.71341			Analyte181	-0.61418	Analyte138	0.653704			Analyte188	-0.47366	Analyte70	-0.359946					35Dihydroxyphenylglycine2	-0.131463	Analyte48	-58.6347			(Constant)	1577.46
Analyte118	-278.52			GlutaricAcid_A	215.694			Analyte133	-0.399173	Phytol	0.00966146			Analyte175	0.510931	butyraldehyde1	-1.71479					3Hydroxypropionicacid1	0.0662475	Maltotriitol	68.4765
24diaminobutyricacid4	-249.14			benzoicacid	-40.0563			Analyte68	1.58895	cellobiose2	-0.793731			Oacetylserine1	1.12922	alphaSantonin1_A	-0.30829					Analyte72	0.645291	alphaAminoadipicacid	83.0922
Analyte19	-0.710084			alphaSantonin1_A	1.51495			DTalose1	-0.375117	Analyte156	0.723018			alphaSantonin1_A	0.140886	Phenylaceticacid	-0.170244					Analyte172	1.23083	fumaricacid	64.3983
Analyte188	-92.4778			Analyte192	-3.66392			Analyte23	1.25084	Analyte73	-0.290959			Analyte181	-0.0988765	Analyte72	0.494597					oxamide	1.88495	Dgalacturonicacid2_A	-41.3425
Analyte16	173.552			Galactinol1	-27.5671			Analyte1091	-0.791447	3Hydroxypropionicacid1	0.362759			OPhosphorylethanolamine	-0.712258	histidine2	-0.104254					Analyte4	1.78076	Oroticacid	-152.737
Analyte143	-175.078			Analyte87	76.0172			maltose	1.5167	alphaSantonin1	0.361523			Analyte144	1.16353	tryptophan1	0.000132824					alphaSantonin1	0.720589	Aldosterone2	10.9218
NepsilonTrimethyllysine	-93.017			Diglycerol1_A	-102.149			glycine2	0.536294	alphaSantonin1_A	0.134443			tryptophan1	0.00807849	3Hydroxypropionicacid1	0.228943					(Constant)	7.84554	Analyte45	211.234
LThreose2	-17.9996			Analyte133	-13.639			Analyte127	0.0824742	Analyte139	0.612026			Analyte131	-0.877777	Analyte49	-0.504406							5Hydroxyindole2carboxylicacid2	-9.38812
Analyte34	-163.746			Analyte49	58.1736			Oacetylserine1	0.681509	Analyte56	-0.0678823			Analyte133	-0.59161	alphaSantonin1	0.515574							hydroxylamine	13.6235
Analyte51	-120.76			alphaSantonin1	-73.0309			betaAlanine2	0.712629	butyraldehyde1	-2.05765			35Dihydroxyphenylglycine2	0.101903	35Dihydroxyphenylglycine2	-0.108087							Analyte154	-14.9112
Oroticacid	-192.418			3Hydroxypropionicacid1	-22.4708			(Constant)	19.7614	3Indolepyruvicacid	-0.184446			(Constant)	16.2767	(Constant)	14.4722							Analyte38	-46.3283
Analyte154	5.72367			Glucosaminicacid_A	7.6084					Analyte176	0.225896													Threonicacid_A	68.4807
glutamine1	-0.132611			butyraldehyde1	160.05					cisgondoicacid	0.712665													(Constant)	839.454
(Constant)	1247.47			Dioctylphthalate	27.7941					pcresol	-2.12282
				oxamide	-201.518					Analyte178	-0.164142
				Analyte179	37.0714					oleicacid	0.617855
				Analyte172	-207.827					Analyte133	0.149491
				Analyte178	1.38308					Analyte87	-0.506687
				raffinose	-3.99218					histidine2	-0.132943
				Phenylaceticacid	9.2455					Phenylaceticacid	-0.118499
				tryptophan1	0.524972					Analyte49	-0.434543
				pcresol	189.671					tryptophan1	1.52094e-05
				35Dihydroxyphenylglycine2	9.18469					Analyte169	-0.148402
				(Constant)	-1499.9					35Dihydroxyphenylglycine2	-0.0885937
										(Constant)	18.3352
The name in equation and original name were listed in Sheet2.

## Sheet: Sheet2
Original name	Name in equation
Analyte 1	Analyte1
Analyte 2	Analyte2
Analyte 3	Analyte3
Analyte 4	Analyte4
Analyte 5	Analyte5
Analyte 6	Analyte6
Analyte 7	Analyte7
Analyte 8	Analyte8
Analyte 9	Analyte9
Analyte 10	Analyte10
Analyte 11	Analyte11
Analyte 12	Analyte12
Analyte 13	Analyte13
Analyte 14	Analyte14
Analyte 15	Analyte15
Analyte 16	Analyte16
Analyte 17	Analyte17
Analyte 18	Analyte18
Analyte 19	Analyte19
Analyte 20	Analyte20
Analyte 21	Analyte21
Analyte 22	Analyte22
Analyte 23	Analyte23
Analyte 24	Analyte24
Analyte 25	Analyte25
Analyte 26	Analyte26
Analyte 27	Analyte27
2-hydroxypyridine	2hydroxypyridine
Analyte 28	Analyte28
Analyte 29	Analyte29
Analyte 30	Analyte30
Analyte 31	Analyte31
2-hydroxypyridine	2hydroxypyridine_A
Analyte 32	Analyte32
Analyte 33	Analyte33
Analyte 34	Analyte34
Pyruvic acid	Pyruvicacid
Analyte 35	Analyte35
lactic acid	lacticacid
lactic acid	lacticacid_A
Analyte 36	Analyte36
Analyte 37	Analyte37
lactic acid	lacticacid_B
Analyte 38	Analyte38
glycolic acid	glycolicacid
Analyte 39	Analyte39
Analyte 40	Analyte40
Analyte 41	Analyte41
glycolic acid	glycolicacid_A
Analyte 42	Analyte42
Analyte 43	Analyte43
Maleimide	Maleimide
valine	valine
Analyte 44	Analyte44
Maleimide	Maleimide_A
Analyte 45	Analyte45
alanine 1	alanine1
Analyte 46	Analyte46
Analyte 47	Analyte47
hydroxylamine	hydroxylamine
Analyte 48	Analyte48
Analyte 49	Analyte49
glycine 1	glycine1
Analyte 50	Analyte50
oxalic acid	oxalicacid
Analyte 51	Analyte51
Analyte 52	Analyte52
2-Furoic Acid	2FuroicAcid
3-Hydroxypyridine	3Hydroxypyridine
Lactamide 2	Lactamide2
3-Hydroxypropionic acid 1	3Hydroxypropionicacid1
Analyte 53	Analyte53
Analyte 54	Analyte54
Analyte 55	Analyte55
p-cresol	pcresol
4-aminobutyric acid 3	4aminobutyricacid3
4-HYDROXYPYRIDINE	4HYDROXYPYRIDINE
glutaraldehyde 2	glutaraldehyde2
3-hydroxybutyric acid	3hydroxybutyricacid
Analyte 56	Analyte56
Analyte 57	Analyte57
sulfuric acid	sulfuricacid
Analyte 58	Analyte58
Analyte 59	Analyte59
N-Methyl-DL-alanine	NMethylDLalanine
2-Ketovaleric acid 1	2Ketovalericacid1
Methyl Phosphate	MethylPhosphate
Analyte 60	Analyte60
Analyte 61	Analyte61
Analyte 62	Analyte62
Analyte 63	Analyte63
Isoleucine	Isoleucine
Analyte 64	Analyte64
Analyte 65	Analyte65
Analyte 66	Analyte66
Analyte 67	Analyte67
Analyte 68	Analyte68
Analyte 69	Analyte69
cycloleucine 2	cycloleucine2
malonic acid 1	malonicacid1
Analyte 70	Analyte70
Analyte 71	Analyte71
Methylmalonic acid	Methylmalonicacid
Analyte 72	Analyte72
Methylmalonic acid	Methylmalonicacid_A
1-Aminocyclopropanecarboxylic acid	1Aminocyclopropanecarboxylicacid
valine	valine_A
Analyte 73	Analyte73
Analyte 74	Analyte74
4-hydroxybutyrate	4hydroxybutyrate
2-Butyne-1,4-diol	2Butyne14diol
canavanine degr prod	canavaninedegrprod
Analyte 75	Analyte75
hydroxyurea	hydroxyurea
Analyte 76	Analyte76
norvaline	norvaline
Dihydroxyacetone	Dihydroxyacetone
2-ketoadipate 3	2ketoadipate3
4-Methylbenzyl alcohol	4Methylbenzylalcohol
benzoic acid	benzoicacid
Dihydroxyacetone	Dihydroxyacetone_A
serine 2	serine2
oxamic acid	oxamicacid
Ethanolamine	Ethanolamine
leucine	leucine
Analyte 77	Analyte77
2-Deoxyerythritol	2Deoxyerythritol
butyraldehyde 1	butyraldehyde1
Analyte 78	Analyte78
Isoleucine	Isoleucine_A
(-)-Dihydrocarveol	Dihydrocarveol
proline	proline
Phenylacetic acid	Phenylaceticacid
4-aminobutyric acid 2	4aminobutyricacid2
maleic acid	maleicacid
glycine 2	glycine2
succinic acid	succinicacid
Analyte 79	Analyte79
Norleucine 1	Norleucine1
beta-hydroxypyruvate	betahydroxypyruvate
picolinic acid	picolinicacid
Analyte 267	Analyte267
D-Glyceric acid	DGlycericacid
oxamide	oxamide
uracil	uracil
4-Acetylbutyric acid 1	4Acetylbutyricacid1
Citraconic acid 4	Citraconicacid4
Analyte 80	Analyte80
fumaric acid	fumaricacid
Pyrrole-2-Carboxylic Acid	Pyrrole2CarboxylicAcid
serine 1	serine1
serine 1	serine1_A
Pipecolinic acid	Pipecolinicacid
1-Indanol	1Indanol
phosphomycin	phosphomycin
3-Cyanoalanine	3Cyanoalanine
Analyte 81	Analyte81
Tartronic acid	Tartronicacid
N-Acetyl-beta-alanine 2	NAcetylbetaalanine2
L-Allothreonine 1	LAllothreonine1
Glutaric Acid	GlutaricAcid
O-acetylserine 1	Oacetylserine1
2-methylfumarate	2methylfumarate
Glutaric Acid	GlutaricAcid_A
DL-Anabasine 1	DLAnabasine1
thymine	thymine
2-methylfumarate	2methylfumarate_A
Analyte 82	Analyte82
Analyte 83	Analyte83
Analyte 84	Analyte84
Analyte 85	Analyte85
3-Methylglutaric Acid	3MethylglutaricAcid
malonic acid 2	malonicacid2
malonic acid 2	malonicacid2_A
aspartic acid 2	asparticacid2
beta-Alanine 2	betaAlanine2
Erythrose 2	Erythrose2
beta-Alanine 2	betaAlanine2_A
Analyte 86	Analyte86
MALONAMIDE 4	MALONAMIDE4
Analyte 357	Analyte357
Analyte 87	Analyte87
L-homoserine 1	Lhomoserine1
L-Threose 2	LThreose2
Analyte 88	Analyte88
3-Aminoisobutyric acid 1	3Aminoisobutyricacid1
3-hydroxy-L-proline 2	3hydroxyLproline2
3-hydroxybenzyl alcohol	3hydroxybenzylalcohol
N-ethylmaleamic acid 3	Nethylmaleamicacid3
Aminomalonic acid	Aminomalonicacid
Analyte 89	Analyte89
N-ethylmaleamic acid 3	Nethylmaleamicacid3_A
Carbobenzyloxy-L-leucine degr2	CarbobenzyloxyLleucinedegr2
L-Malic acid	LMalicacid
nicotinamide	nicotinamide
Analyte 90	Analyte90
Analyte 91	Analyte91
asparagine 4	asparagine4
salicylic acid	salicylicacid
methionine 1	methionine1
aspartic acid 1	asparticacid1
oxoproline	oxoproline
4-aminobutyric acid 1	4aminobutyricacid1
Analyte 92	Analyte92
Benzoylformic acid 2	Benzoylformicacid2
Analyte 93	Analyte93
Threonic acid	Threonicacid
Analyte 94	Analyte94
2-aminophenol 2	2aminophenol2
4-Hydroxyquinazoline	4Hydroxyquinazoline
nornicotine	nornicotine
Threonic acid	Threonicacid_A
phenylalanine 2	phenylalanine2
L-cysteine	Lcysteine
Threonic acid	Threonicacid_B
Maleamate 1	Maleamate1
(2R,3S)-2-hydroxy-3-isopropylbutanedioic acid	2R3S2hydroxy3isopropylbutanedioicacid
Analyte 95	Analyte95
MALONAMIDE 2	MALONAMIDE2
alpha-ketoglutaric acid	alphaketoglutaricacid
glycocyamine 1	glycocyamine1
N(epsilon)-Trimethyllysine	NepsilonTrimethyllysine
Analyte 96	Analyte96
2-hydroxy-3-isopropylbutanedioic acid	2hydroxy3isopropylbutanedioicacid
asparagine 5	asparagine5
Analyte 97	Analyte97
Digitoxose 1	Digitoxose1
Digitoxose 2	Digitoxose2
asparagine 2	asparagine2
Analyte 98	Analyte98
beta-Glutamic acid 1	betaGlutamicacid1
Analyte 99	Analyte99
Analyte 100	Analyte100
ornithine	ornithine
glutamic acid	glutamicacid
2,4-diaminobutyric acid 4	24diaminobutyricacid4
asparagine 3	asparagine3
phenylalanine 1	phenylalanine1
toluenesulfonic acid	toluenesulfonicacid
Adipamide 2	Adipamide2
Analyte 101	Analyte101
allose 1	allose1
xylose 1	xylose1
lauric acid	lauricacid
Analyte 102	Analyte102
Analyte 103	Analyte103
N-acetyl-L-aspartic acid 1	NacetylLasparticacid1
Analyte 104	Analyte104
asparagine 1	asparagine1
ribose	ribose
Adipamide 3	Adipamide3
Analyte 105	Analyte105
xylitol	xylitol
2,4-diaminobutyric acid 1	24diaminobutyricacid1
xylitol	xylitol_A
3,6-Anhydro-D-galactose 1	36AnhydroDgalactose1
Levoglucosan	Levoglucosan
glutamine 2	glutamine2
6-deoxy-D-glucose 1	6deoxyDglucose1
Biuret 1	Biuret1
alpha-Aminoadipic acid	alphaAminoadipicacid
fucose 1	fucose1
ribitol	ribitol
3,6-Anhydro-D-galactose 2	36AnhydroDgalactose2
Lyxonic acid, 1,4-lactone	Lyxonicacid14lactone
putrescine 2	putrescine2
Orotic acid	Oroticacid
citrulline 2	citrulline2
Aconitic Acid	AconiticAcid
Diglycerol 1	Diglycerol1
ornithine 2	ornithine2
Glucose-1-phosphate	Glucose1phosphate
Analyte 106	Analyte106
D-(glycerol 1-phosphate)	Dglycerol1phosphate
Diglycerol 1	Diglycerol1_A
Biuret 2	Biuret2
4-hydroxy-3-methoxybenzoic acid;	4hydroxy3methoxybenzoicacid
Glucose-1-phosphate	Glucose1phosphate_A
uracil-5-carboxylic acid	uracil5carboxylicacid
2-deoxy-D-glucose 2	2deoxyDglucose2
glutamine 1	glutamine1
O-Phosphorylethanolamine	Ophosphorylethanolamine
Analyte 107	Analyte107
Dehydroshikimic acid 2	Dehydroshikimicacid2
carbamoyl-aspartic acid 2	carbamoylasparticacid2
10-Hydroxydecanoic acid	10Hydroxydecanoicacid
carbamoyl-aspartic acid 2	carbamoylasparticacid2_A
alpha-D-glucosamine 1-phosphate	alphaDglucosamine1phosphate
3-phosphoglycerate	3phosphoglycerate
alpha-D-glucosamine 1-phosphate	alphaDglucosamine1phosphate_A
shikimic acid	shikimicacid
citrulline 1	citrulline1
citric acid	citricacid
citrulline 1	citrulline1_A
glycocyamine 3	glycocyamine3
beta-Mannosylglycerate 2	betaMannosylglycerate2
Dehydroascorbic Acid 1	DehydroascorbicAcid1
Analyte 108	Analyte108
Dehydroascorbic Acid 1	DehydroascorbicAcid1_A
Analyte 109	Analyte109
2,6-Diaminopimelic acid 2	26Diaminopimelicacid2
quinic acid	quinicacid
1,5-Anhydroglucitol	15Anhydroglucitol
Analyte 110	Analyte110
sorbose 1	sorbose1
Allantoic acid 2	Allantoicacid2
fructose 2	fructose2
Allantoic acid 2	Allantoicacid2_A
Allantoic acid 1	Allantoicacid1
Analyte 111	Analyte111
D-Talose 1	DTalose1
Analyte 688	Analyte688
Methyl Palmitoleate	MethylPalmitoleate
erythrose 4-phosphate 1	erythrose4phosphate1
gluconic acid 2	gluconicacid2
D-Talose 2	DTalose2
8-Aminocaprylic acid	8Aminocaprylicacid
histidine 2	histidine2
lysine	lysine
sorbitol	sorbitol
ascorbate	ascorbate
tyrosine 1	tyrosine1
4-hydroxycinnamic acid	4hydroxycinnamicacid
ascorbate	ascorbate_A
L-Cysteic acid	Lcysteicacid
pentadecanoic acid	pentadecanoicacid
Carbobenzyloxyglycine	Carbobenzyloxyglycine
Analyte 112	Analyte112
3,5-Dihydroxyphenylglycine 2	35Dihydroxyphenylglycine2
D-galacturonic acid 2	Dgalacturonicacid2
Analyte 113	Analyte113
D-galacturonic acid 2	Dgalacturonicacid2_A
Analyte 114	Analyte114
Analyte 115	Analyte115
Analyte 116	Analyte116
pantothenic acid	pantothenicacid
Analyte 117	Analyte117
gluconic acid 1	gluconicacid1
gly-pro	glypro
Saccharic acid	Saccharicacid
Analyte 118	Analyte118
trans-3,5-Dimethoxy-4-hydroxycinnamaldehyde 2	trans35Dimethoxy4hydroxycinnamaldehyde2
Saccharic acid	Saccharicacid_A
Glucosaminic acid	Glucosaminicacid
Glucosaminic acid	Glucosaminicacid_A
mucic acid	mucicacid
palmitic acid	palmiticacid
Analyte 119	Analyte119
Glucoheptonic acid 2	Glucoheptonicacid2
Analyte 120	Analyte120
N-Acetyl-D-galactosamine 1	NAcetylDgalactosamine1
N,N-dimethylarginine	NNdimethylarginine
Analyte 121	Analyte121
myo-inositol	myoinositol
ferulic acid	ferulicacid
Analyte 122	Analyte122
Analyte 123	Analyte123
Linoleic acid methyl ester	Linoleicacidmethylester
d-Glucoheptose 1	dGlucoheptose1
Analyte 124	Analyte124
Linoleic acid methyl ester	Linoleicacidmethylester_A
ribulose-5-phosphate 1	ribulose5phosphate1
Glucoheptonic acid 3	Glucoheptonicacid3
d-Glucoheptose 1	dGlucoheptose1_A
guanine 1	guanine1
d-Glucoheptose 1	dGlucoheptose1_B
Analyte 125	Analyte125
Analyte 126	Analyte126
heptadecanoic acid	heptadecanoicacid
d-Glucoheptose 2	dGlucoheptose2
5-Hydroxyindole-2-carboxylic acid 2	5Hydroxyindole2carboxylicacid2
Phytol	Phytol
Analyte 127	Analyte127
Fructose 2,6-biphosphate degr prod 1	Fructose26biphosphatedegrprod1
Analyte 128	Analyte128
Phytanic acid	Phytanicacid
3-Indolepyruvic acid	3Indolepyruvicacid
Fructose 2,6-biphosphate degr prod 2	Fructose26biphosphatedegrprod2
linoleic acid	linoleicacid
Analyte 129	Analyte129
tryptophan 1	tryptophan1
linolenic acid	linolenicacid
oleic acid	oleicacid
Analyte 130	Analyte130
spermidine 1	spermidine1
stearic acid	stearicacid
Analyte 131	Analyte131
spermidine 1	spermidine1_A
Glucoheptonic acid 1	Glucoheptonicacid1
alpha-Santonin 1	alphaSantonin1
alpha-Santonin 1	alphaSantonin1_A
Glucoheptonic acid 1	Glucoheptonicacid1_A
Analyte 132	Analyte132
Analyte 133	Analyte133
Phenyl beta-D-glucopyranoside	PhenylbetaDglucopyranoside
Atropine	Atropine
Analyte 134	Analyte134
Atropine	Atropine_A
fructose-6-phosphate	fructose6phosphate
glucose-6-phosphate 1	glucose6phosphate1
Analyte 135	Analyte135
Analyte 136	Analyte136
Analyte 137	Analyte137
glucose-6-phosphate 1	glucose6phosphate1_A
Analyte 138	Analyte138
Analyte 139	Analyte139
Analyte 140	Analyte140
Analyte 141	Analyte141
Analyte 142	Analyte142
glucose-6-phosphate 2	glucose6phosphate2
Analyte 143	Analyte143
Analyte 144	Analyte144
Analyte 145	Analyte145
Analyte 146	Analyte146
Analyte 147	Analyte147
Purine riboside	Purineriboside
Purine riboside	Purineriboside_A
Analyte 148	Analyte148
Analyte 149	Analyte149
Analyte 150	Analyte150
Analyte 151	Analyte151
Analyte 152	Analyte152
6-phosphogluconic acid	6phosphogluconicacid
Analyte 153	Analyte153
cis-gondoic acid	cisgondoicacid
Analyte 154	Analyte154
cytidine-5'-monophosphate	cytidine5monophosphate
Analyte 155	Analyte155
D-erythro-sphingosine 2	Derythrosphingosine2
Arachidic acid	Arachidicacid
Analyte 156	Analyte156
Analyte 157	Analyte157
cytidine-monophosphate degr prod	cytidinemonophosphatedegrprod
5-Methoxytryptamine 1	5Methoxytryptamine1
Analyte 158	Analyte158
Neohesperidin	Neohesperidin
Analyte 159	Analyte159
Analyte 160	Analyte160
Analyte 161	Analyte161
Analyte 162	Analyte162
Dioctyl phthalate	Dioctylphthalate
Analyte 163	Analyte163
Analyte 164	Analyte164
Analyte 165	Analyte165
Analyte 166	Analyte166
Analyte 167	Analyte167
Analyte 168	Analyte168
Analyte 169	Analyte169
Analyte 170	Analyte170
lactose 1	lactose1
lactose 2	lactose2
cellobiose 1	cellobiose1
Analyte 171	Analyte171
cellobiose 2	cellobiose2
Analyte 172	Analyte172
maltose	maltose
trehalose	trehalose
Prostaglandin E2 2	ProstaglandinE22
lactitol	lactitol
7-Hydroxy-4-androstene-3,17-dione 1	7Hydroxy4androstene317dione1
guanosine	guanosine
maltose	maltose_A
Monostearin	Monostearin
Analyte 173	Analyte173
Gentiobiose 1	Gentiobiose1
Prostaglandin E2 1	ProstaglandinE21
4-Androstene-3,17-dione 2	4Androstene317dione2
Analyte 174	Analyte174
Gentiobiose 2	Gentiobiose2
squalene	squalene
Analyte 1091	Analyte1091
Analyte 175	Analyte175
Lignoceric acid	Lignocericacid
Gentiobiose 2	Gentiobiose2_A
prunin degr. Prod. 1	prunindegr.Prod.1
Analyte 176	Analyte176
melibiose 1	melibiose1
melibiose 1	melibiose1_A
Analyte 177	Analyte177
Galactinol 3	Galactinol3
Galactinol 3	Galactinol3_A
estriol	estriol
Analyte 178	Analyte178
Analyte 179	Analyte179
(+/-)-Taxifolin	Taxifolin
Galactinol 1	Galactinol1
progesterone	progesterone
Galactinol 1	Galactinol1_A
Analyte 180	Analyte180
Cerotinic acid	Cerotinicacid
Analyte 181	Analyte181
Adenosine 5-monophosphate	Adenosine5monophosphate
Analyte 182	Analyte182
Analyte 183	Analyte183
Cortexolone 2	Cortexolone2
5-Dihydrocortisone 1	5Dihydrocortisone1
Analyte 184	Analyte184
3,7,12-Trihydroxycoprostane 1	3712Trihydroxycoprostane1
Analyte 185	Analyte185
Analyte 186	Analyte186
Zymosterol 2	Zymosterol2
Analyte 187	Analyte187
Aldosterone 2	Aldosterone2
4-Cholesten-3-one 3	4Cholesten3one3
Ergosterol	Ergosterol
Stigmasterol	Stigmasterol
5-Dihydrocortisone 2	5Dihydrocortisone2
Triacontanoic acid, methyl ester	Triacontanoicacidmethylester
Stigmasterol	Stigmasterol_A
Triacontanoic acid, methyl ester	Triacontanoicacidmethylester_A
24,25-dihydrolanosterol	2425dihydrolanosterol
raffinose	raffinose
24,25-dihydrolanosterol	2425dihydrolanosterol_A
beita-Sitosterol	beitaSitosterol
Analyte 188	Analyte188
Analyte 189	Analyte189
Analyte 190	Analyte190
Analyte 191	Analyte191
Analyte 192	Analyte192
Analyte 193	Analyte193
Analyte 194	Analyte194
Maltotriitol	Maltotriitol
Analyte 195	Analyte195
Analyte 196	Analyte196
Analyte 197	Analyte197
